# Supplementary material for: Combined miRNA and SERS urine liquid biopsy for the point-of-care diagnosis and molecular stratification of bladder cancer
Source: Mol Med. 2022 Apr 1;28:39. doi: 10.1186/s10020-022-00462-z (PMC8973824; doi:10.1186/s10020-022-00462-z)
Supplement: Supplementary file 2 — Additional file 2: Table S6. A The list of gene sets significantly enriched in targets of miRNAs downregulated or upregulated in the differential expression analysis between cases and controls. B List of the validated miRNA-target interactions used for the enrichment analysis (Table attached as an additional Excel File). [file 10020_2022_462_MOESM2_ESM.xlsx]

## Sheet: A_Enriched terms
Supplementary Table X. A. List of significant gene sets enriched in target of miRNAs downregulated or upregulated between cases and controls. B. List of validated miRNA-target interactions used for the enrichment analysis.
Gene sets	Class DE miRNAs	loss	gene.tested	coef	std.err	t.value	p.value	adj.p.val	Target_Gene	Library
GOBP_MICROTUBULE_ANCHORING_AT_MICROTUBULE_ORGANIZING_CENTER	Downregulated	0.00751018	2	1.4076	0.198047	7.10737	1.76111e-12	5.26995e-10	BICD2, HOOK3	c5.go.bp.v7.4
GOBP_NEGATIVE_REGULATION_OF_NUCLEOTIDE_BIOSYNTHETIC_PROCESS	Downregulated	0.0078013	2	1.34358	0.217718	6.17119	8.53228e-10	2.36407e-07	PARP1, FLCN	c5.go.bp.v7.4
GOBP_NEGATIVE_REGULATION_OF_ATP_BIOSYNTHETIC_PROCESS	Downregulated	0.0078013	2	1.34358	0.217718	6.17119	8.53228e-10	2.36407e-07	PARP1, FLCN	c5.go.bp.v7.4
GOBP_COLUMNAR_CUBOIDAL_EPITHELIAL_CELL_MATURATION	Downregulated	0.00790006	2	1.3208	0.228941	5.76918	9.51205e-09	2.54142e-06	RFX3, TYMS	c5.go.bp.v7.4
GOBP_PROTEIN_HETEROOLIGOMERIZATION	Downregulated	0.0116203	3	1.26347	0.256704	4.92191	9.43644e-07	0.000243428	TMEM120B, MAT2A, PKD1	c5.go.bp.v7.4
GOBP_MIRNA_LOADING_ONTO_RISC_INVOLVED_IN_GENE_SILENCING_BY_MIRNA	Downregulated	0.00511583	2	1.91721	0.430187	4.45668	8.89057e-06	0.000715165	AGO1, TARBP2	c5.go.bp.v7.4
GOBP_SMALL_RNA_LOADING_ONTO_RISC	Downregulated	0.00511583	2	1.91721	0.430187	4.45668	8.89057e-06	0.000715165	AGO1, TARBP2	c5.go.bp.v7.4
GOBP_TYPE_B_PANCREATIC_CELL_DEVELOPMENT	Downregulated	0.0150984	4	1.23968	0.279208	4.44	9.59944e-06	0.000763972	CDH2, CDK6, PDPK1, RFX3	c5.go.bp.v7.4
GOBP_EPITHELIAL_CELL_MATURATION	Downregulated	0.0119137	3	1.20182	0.293827	4.09022	4.51967e-05	0.00338116	FEM1B, RFX3, TYMS	c5.go.bp.v7.4
GOBP_CONVERGENT_EXTENSION	Downregulated	0.00791451	2	1.31741	0.338287	3.89436	0.00010243	0.0064393	NPHP3, LRP6	c5.go.bp.v7.4
GOBP_ENDOCRINE_PANCREAS_DEVELOPMENT	Downregulated	0.0189158	5	1.14325	0.30155	3.79124	0.000155352	0.00960484	CDH2, CDK6, GATA6, PDPK1, RFX3	c5.go.bp.v7.4
GOBP_ENTEROENDOCRINE_CELL_DIFFERENTIATION	Downregulated	0.0189158	5	1.14325	0.30155	3.79124	0.000155352	0.00960484	CDH2, CDK6, GATA6, PDPK1, RFX3	c5.go.bp.v7.4
GOBP_REGULATION_OF_HEMOPOIESIS	Downregulated	0.13758	52	0.772755	0.204112	3.78593	0.00015868	0.00973023	CDK6, WDR5, KAT7, H4-16, CREBBP, MAPK14, CSF1, EP300, FOXO3, RBFOX2, MTOR, XRCC6, KAT2A, AGO1, GNAS, H3-3B, HDAC1, HLA-B, HLA-DRA, HSPA1B, HSPA9, H3C15, IL10, LGALS3, MOV10, NFATC2, PF4, PIK3R1, PAF1, NCAPG2, FBXW7, H4C15, B2M, TCIM, PITHD1, SH3RF1, KMT2C, RARA, RBBP5, SOS1, ZFP36L1, STAT1, SYK, PRDX2, KMT2D, H4C2, CUL4A, RUNX1, CBFB, FADD, AP3D1, SART1	c5.go.bp.v7.4
GOBP_RIBONUCLEOPROTEIN_COMPLEX_SUBUNIT_ORGANIZATION	Downregulated	0.0977859	34	0.86521	0.228825	3.7811	0.000161764	0.00983867	SF3A1, CD2BP2, EIF3M, PRPF8, CELF1, SF3A3, EIF5, SF3B1, AGO1, ABT1, NOP53, HSP90AB1, KIF5B, RPSA, NOP2, CRNKL1, RPL3, RPL5, RPS15, SRSF1, SNRPD1, SNRPD3, TARBP2, GCFC2, EIF4H, DYRK3, DENR, EIF3B, EIF3C, EIF3D, EIF2S2, SART1, NAF1, DDX23	c5.go.bp.v7.4
GOBP_FAT_CELL_PROLIFERATION	Upregulated	0.00295319	2	-0.467417	0.022222	-21.0339	1.49263e-92	1.39579e-89	E2F1, E2F3	c5.go.bp.v7.4
GOBP_NEGATIVE_REGULATION_OF_FAT_CELL_PROLIFERATION	Upregulated	0.00295319	2	-0.467417	0.022222	-21.0339	1.49263e-92	1.39579e-89	E2F1, E2F3	c5.go.bp.v7.4
GOBP_NEGATIVE_REGULATION_OF_ENDOTHELIAL_CELL_DIFFERENTIATION	Upregulated	0.00393237	3	-0.486617	0.0504325	-9.64888	9.29184e-22	4.63415e-19	JAG1, ZEB1, VEGFA	c5.go.bp.v7.4
GOBP_APOPTOTIC_PROCESS	Upregulated	0.43583	570	-0.153716	0.0177526	-8.6588	7.17874e-18	3.35651e-15	ADA, CD24, BCL2L11, DNAJB6, HIPK3, TRAP1, CDK4, RNF41, NME6, ZNF443, CDKN1A, ZMPSTE24, SIGMAR1, SMNDC1, CDKN2A, TRAIP, RTN3, NOD1, DLC1, NDRG1, ADARB1, YAP1, VAV3, CEBPB, MYBBP1A, ATG7, SIVA1, RBCK1, TXNIP, RRAGA, GNA13, CFL1, YME1L1, CTSC, TRAF3IP2, PLK2, ZMYND11, ZNF268, FRS2, PPARGC1A, MALT1, BLCAP, RNPS1, SERINC3, YWHAQ, IL24, DIDO1, CHEK1, CIT, CHEK2, PDCD10, EGLN2, EGLN3, PHB2, CIDEA, CLU, …	c5.go.bp.v7.4
GOBP_REGULATION_OF_CELL_DEATH	Upregulated	0.402917	501	-0.152511	0.0183046	-8.33186	1.13158e-16	4.9796e-14	ADA, BCL2L11, DNAJB6, HIPK3, TRAP1, CDK4, CDKN1A, CDKN1B, SIGMAR1, CDKN2A, NOD1, DLC1, NDRG1, YAP1, VAV3, CEBPB, MYBBP1A, ATG7, RBCK1, TXNIP, CELF1, GNA13, CFL1, YME1L1, CTSC, PLK2, ZMYND11, ZNF268, FRS2, PPARGC1A, MALT1, RNPS1, SERINC3, FERMT2, CHEK2, PDCD10, EGLN2, EGLN3, PHB2, CIDEA, CLU, LRRK2, DCUN1D3, OSR1, NACC2, CREB1, ATF2, CREBBP, CRYAA, CSF1, CSF1R, CSNK2A1, CCN2, CTNNB1, SIK1, SH3RF2,…	c5.go.bp.v7.4
GOBP_POSITIVE_REGULATION_OF_TRANSCRIPTION_FROM_RNA_POLYMERASE_II_PROMOTER_IN_RESPONSE_TO_HYPOXIA	Upregulated	0.00662053	4	-0.396071	0.0493409	-8.02724	1.35132e-15	5.61625e-13	HIF1A, NOTCH1, TP53, VEGFA	c5.go.bp.v7.4
GOBP_LUNG_SACCULE_DEVELOPMENT	Upregulated	0.00388073	2	-0.369483	0.0476152	-7.75976	1.1106e-14	4.37285e-12	CREB1, GATA6	c5.go.bp.v7.4
GOBP_POSITIVE_REGULATION_OF_CELL_DEATH	Upregulated	0.214648	202	-0.178088	0.0234823	-7.58394	4.27646e-14	1.59961e-11	BCL2L11, CDK4, CDKN1A, CDKN1B, CDKN2A, NOD1, DLC1, VAV3, MYBBP1A, ATG7, RBCK1, TXNIP, CELF1, GNA13, CTSC, ZNF268, PPARGC1A, RNPS1, SERINC3, CHEK2, CLU, LRRK2, DCUN1D3, NACC2, CREB1, ATF2, CCN2, CTNNB1, SIK1, CYP1B1, DAPK1, GADD45A, DDX3X, DFFA, DNMT3A, DUSP1, DUSP6, DUSP9, AGTR2, E2F1, E2F3, LPAR1, EEF1A2, EIF4G1, EPHA7, AKT1, PHLDA1, RRP1B, FOXO1, CDK19, ARHGEF18, NCSTN, SIRT1, FOS, PHLDA3, BACE…	c5.go.bp.v7.4
GOBP_REGULATION_OF_CELL_DIFFERENTIATION	Upregulated	0.389954	472	-0.137117	0.0186519	-7.35135	2.43423e-13	8.67165e-11	ADA, CD24, PLXNC1, RNF41, CDK6, TRIB1, SPRY1, YAP1, MAD2L2, SEMA6B, CEBPB, SEMA3C, CEBPD, TOB2, ZNF268, FRS2, MALT1, FERMT2, NUDT21, STRAP, DUSP10, VASN, WDFY2, CTHRC1, LRRK2, H4-16, EID2B, H3C14, TAF8, OSR1, PPARGC1B, CRABP2, CREB1, CREBBP, CREBL2, CRKL, ZBTB46, MAPK14, CSF1, CSNK1E, CCN2, IL23R, CTNNB1, SIK1, ZFPM1, DBN1, DCC, DDX5, DDX6, CCDC71L, TMEM64, DNMT1, DNMT3B, JAG1, AGTR1, E2F1, EDN1,…	c5.go.bp.v7.4
GOBP_CELL_POPULATION_PROLIFERATION	Upregulated	0.41967	530	-0.132597	0.0181299	-7.31372	3.21e-13	1.09154e-10	ADA, CD24, NAMPT, CDK2, CDK4, RNF41, CDK6, TRIB1, SPRY1, CDKN1A, ZMPSTE24, CDKN1B, CDKN2A, DNAJA2, CDKN2B, CDKN2C, BTN2A2, DLC1, NDRG1, ADARB1, YAP1, ARIH2, VAV3, TACC3, CEBPB, DEAF1, CHERP, PRDX4, TXNIP, IGF2BP1, CELF1, YME1L1, TOB2, ZNF268, FRS2, PPARGC1A, MALT1, ASCC3, FERMT2, IL24, CEP43, GLMN, STRAP, DUSP10, PDCD10, EGLN3, B4GALT7, NACC1, CD300A, PHB2, CTHRC1, CKS2, CLU, LRRK2, COL8A1, TAF8,…	c5.go.bp.v7.4
GOBP_POSITIVE_REGULATION_OF_PROTEIN_MODIFICATION_PROCESS	Upregulated	0.29474	311	-0.149269	0.0209436	-7.12716	1.24027e-12	3.86604e-10	CD24, UBA2, HUWE1, CDKN1A, AKAP8, TNIP1, NOD1, DLC1, MAD2L2, ATG7, ARFGEF1, LEFTY1, FRS2, PPARGC1A, MALT1, DBF4, FERMT2, IL24, RBPMS, FAM107A, CHEK2, FZD10, PDCD10, CD300A, PHB2, ADCY9, WDFY2, CKS2, CLU, LRRK2, DCUN1D3, CREBL2, CRKL, MAPK14, CSF1, CSF1R, CCN2, IL23R, CTNNB1, GADD45A, DDX3X, DNMT1, DNMT3B, DOCK3, HBEGF, DUSP6, DUSP9, DVL1, DVL3, AGTR2, LPAR1, EDN1, EFNA1, EGFR, EIF4G1, EPHA4, EPHA…	c5.go.bp.v7.4
GOBP_ENZYME_LINKED_RECEPTOR_PROTEIN_SIGNALING_PATHWAY	Upregulated	0.289452	303	-0.149686	0.0210711	-7.10385	1.46511e-12	4.38421e-10	ARPC3, ARPC1B, WASF2, CDK4, SPRY1, STAM2, CDKN2B, VAV3, TXNIP, LEFTY1, GIPC1, FRS2, FERMT2, RBPMS, STRAP, CIDEA, VASN, NUS1, AP2M1, SOCS4, ATP6V1G3, COL4A2, TRIM71, CREB1, CREBBP, CRKL, SOGA1, MAPK14, CSF1, CSF1R, SESN3, CCN2, PPM1L, KLB, CYBB, AP2A1, AP2A2, AP2B1, DDX5, DLX5, HBEGF, AGTR2, EFNA1, EFNA3, EFNB1, EGFR, EPHA2, EP300, EPHA4, EPHA5, EPHA7, EPHB3, EPS15, ERBB2, ERBB3, EREG, AKT1, EPN2,…	c5.go.bp.v7.4
GOBP_POSITIVE_REGULATION_OF_SIGNALING	Upregulated	0.388407	468	-0.132154	0.0187574	-7.04544	2.21923e-12	6.19363e-10	ADA, CD24, BCL2L11, ATP6AP2, CDKN2B, KLF2, NOD1, YAP1, CHERP, ARFGEF1, RBCK1, LEFTY1, CD226, RRAGA, NFAT5, CTSC, GIPC1, TRAF3IP2, PLK2, FRS2, MALT1, SERINC3, FERMT2, RBPMS, FAM107A, FZD10, PDCD10, CD300A, PHB2, RNF13, CHUK, CGAS, C10orf71, LRRK2, CANT1, EDARADD, KLF14, NACC2, CREB1, CREBBP, CRKL, SMCR8, MIB2, MAPK14, CSF1, CSF1R, CSNK1E, CSNK2A1, CTBP2, CCN2, IL23R, KLB, SH3RF2, CYP1B1, CYP19A1, …	c5.go.bp.v7.4
GOBP_REGULATION_OF_PROTEIN_MODIFICATION_PROCESS	Upregulated	0.385752	463	-0.132305	0.0187815	-7.04441	2.23537e-12	6.19363e-10	CD24, UBA2, HUWE1, HIPK3, CDK4, CDK7, TRIB1, SPRY1, CDKN1A, ZMPSTE24, CDKN1B, AKAP8, CDKN2A, CDKN2B, CDKN2C, TNIP1, NOD1, DLC1, ADARB1, MAD2L2, CRTAP, IPO7, ATG7, ARFGEF1, LEFTY1, ARPP19, FRS2, PPARGC1A, MALT1, DBF4, FERMT2, IL24, RBPMS, TPPP, CHEK1, CIT, CEP43, GLMN, FAM107A, STRAP, CHEK2, FZD10, DUSP10, PDCD10, CD300A, STK38, PHB2, U2AF2, ADCY9, WDFY2, CKS2, CLU, LRRK2, SOCS4, DCUN1D3, CREBL2, …	c5.go.bp.v7.4
GOBP_NEGATIVE_REGULATION_OF_DEVELOPMENTAL_PROCESS	Upregulated	0.247932	244	-0.157808	0.0225565	-6.99611	3.14333e-12	8.39832e-10	HUWE1, CDK6, ANGPTL7, TRIB1, SPRY1, CDKN1A, CDKN1B, KLF2, YAP1, MAD2L2, SEMA6B, SEMA3C, TOB2, PLK2, FRS2, PPARGC1A, FERMT2, STRAP, DUSP10, VASN, H4-16, EID2B, COL4A2, OSR1, ATF2, ZBTB46, CTNNB1, AMOT, ZFPM1, DCC, GADD45A, DDX6, TMEM64, DNMT1, JAG1, E2F1, E2F2, EFNA1, EFNA3, EGFR, EPHA2, EIF4E, EPHA4, EPHA7, ERBB2, EREG, ESRRB, EZH2, FOXG1, EPN2, FOXC1, FOXO1, SPART, TMEM131L, DICER1, SIRT1, ZFPM2…	c5.go.bp.v7.4
GOBP_REGULATION_OF_MULTICELLULAR_ORGANISMAL_DEVELOPMENT	Upregulated	0.357793	412	-0.132528	0.0194211	-6.82391	1.04095e-11	2.68529e-09	ADA, CD24, PLXNC1, RNF41, CDK6, ANGPTL7, TRIB1, SPRY1, ZMPSTE24, KLF2, YAP1, SEMA6B, CEBPB, SEMA3C, CFL1, CTSC, TOB2, PLK2, WASF3, MALT1, TPPP, DUSP10, H4-16, H3C14, COL4A2, OSR1, PPARGC1B, CRABP2, CREB1, ATF2, CREBBP, ZBTB46, MAPK14, CSF1, CCN2, IL23R, CTNNB1, CYBB, CYP1B1, AMOT, ZFPM1, DBN1, DCC, GADD45A, TMEM64, JAG1, DUSP6, DUSP9, E2F1, E2F2, EDN1, AGO3, EFNA1, EFNA3, EGR3, EPHA2, EIF4G2, EP3…	c5.go.bp.v7.4
GOBP_POSITIVE_REGULATION_OF_DEVELOPMENTAL_PROCESS	Upregulated	0.340806	383	-0.134739	0.0198788	-6.77806	1.42511e-11	3.55374e-09	ADA, CD24, PLXNC1, TRIB1, SPRY1, CDKN2A, YAP1, MAD2L2, CEBPB, DMRT2, CFL1, ZNF268, FRS2, PPARGC1A, MALT1, EHD1, FERMT2, NUDT21, DUSP10, CGAS, WDFY2, CTHRC1, OSR1, PPARGC1B, CRABP2, CREB1, CREBL2, CRKL, ZBTB46, MAPK14, CSF1, CSNK1E, CCN2, IL23R, CTNNB1, CYBB, CYP1B1, AMOT, ZDHHC15, DBN1, CCDC71L, TMEM64, DNMT3B, JAG1, AGTR1, DVL1, DVL3, AGTR2, E2F1, LPAR1, EDN1, EGR3, EIF4G1, EIF4G2, PLD6, EPHA4, …	c5.go.bp.v7.4
GOBP_REGULATION_OF_PROTEIN_PHOSPHORYLATION	Upregulated	0.313654	339	-0.138792	0.0205403	-6.75704	1.64475e-11	3.96916e-09	CD24, HIPK3, CDK4, CDK7, TRIB1, SPRY1, CDKN1A, CDKN1B, AKAP8, CDKN2A, CDKN2B, CDKN2C, NOD1, ADARB1, MAD2L2, IPO7, LEFTY1, FRS2, PPARGC1A, MALT1, DBF4, FERMT2, IL24, RBPMS, CIT, CEP43, STRAP, CHEK2, FZD10, DUSP10, PDCD10, CD300A, STK38, PHB2, ADCY9, WDFY2, CKS2, CLU, LRRK2, SOCS4, CREBL2, CRKL, SMCR8, MAPK14, CSF1, CSF1R, CCN2, IL23R, DUSP18, GADD45A, DDX3X, DOCK3, HBEGF, DUSP1, DUSP6, DUSP9, DVL1…	c5.go.bp.v7.4
GOBP_POSITIVE_REGULATION_OF_CELL_POPULATION_PROLIFERATION	Upregulated	0.260795	261	-0.149732	0.0221919	-6.74717	1.75904e-11	4.1123e-09	ADA, CD24, NAMPT, CDK2, CDK4, CDK6, CDKN1A, DNAJA2, YAP1, VAV3, ZNF268, PPARGC1A, FERMT2, IL24, CEP43, PDCD10, NACC1, CTHRC1, OSR1, ATF2, CRKL, MAPK14, CSF1, CSF1R, CSNK2A1, CCN2, IL23R, CTNNB1, KLB, DLX5, DLX6, DNMT1, HBEGF, AGTR1, AGTR2, E2F1, E2F3, EDN1, EFNB1, EGFR, EGR3, EIF5A, HIPK1, ERBB2, ERBB3, EREG, AKT1, ESR1, ETS1, ETV5, EZH2, FOXG1, ZNF423, AKR1B1, FLNA, FLT1, ICOSLG, FN1, SIRT1, ZFP…	c5.go.bp.v7.4
GOBP_POSITIVE_REGULATION_OF_PHOSPHORUS_METABOLIC_PROCESS	Upregulated	0.275788	282	-0.144984	0.021677	-6.68836	2.61959e-11	5.93853e-09	CD24, CDKN1A, NOD1, DLC1, VAV3, MAD2L2, LEFTY1, FRS2, PPARGC1A, MALT1, DBF4, FERMT2, IL24, RBPMS, GLMN, CHEK2, FZD10, PDCD10, CD300A, PHB2, ADCY9, WDFY2, CKS2, CLU, LRRK2, PPARGC1B, CREBL2, CRKL, MAPK14, CSF1, CSF1R, CCN2, IL23R, GADD45A, DDX3X, DOCK3, HBEGF, DUSP6, DUSP9, DVL1, DVL3, AGTR2, LPAR1, EDN1, EEF1A2, EFNA1, EGFR, EPHA2, EIF4G1, ENO1, EPHA4, EPHA5, EPHA7, EPHB3, DIPK2A, ERBB2, ERBB3, E…	c5.go.bp.v7.4
GOBP_POSITIVE_REGULATION_OF_PROTEIN_METABOLIC_PROCESS	Upregulated	0.383211	457	-0.126082	0.0189244	-6.6624	3.12006e-11	6.86506e-09	CD24, BCL2L11, UBA2, HUWE1, LPCAT3, CDK4, RNF41, TRIB1, CDKN1A, CDKN1B, AKAP8, TNIP1, KLF2, NOD1, DLC1, ARIH2, ZER1, MAD2L2, ATG7, ARFGEF1, LEFTY1, KHDRBS1, CTSC, PLK2, FRS2, PPARGC1A, MALT1, DBF4, FERMT2, IL24, RBPMS, ADRM1, WWP2, FAM107A, CHEK2, FZD10, PDCD10, EGLN2, EGLN3, CD300A, LARP4, PHB2, ADCY9, WDFY2, CKS2, CLU, LRRK2, SOCS4, DCUN1D3, UHMK1, CREBL2, CRKL, ASB11, MAPK14, EIF5AL1, CSF1, CS…	c5.go.bp.v7.4
GOBP_PROTEIN_PHOSPHORYLATION	Upregulated	0.36667	427	-0.127958	0.0192957	-6.63144	3.83978e-11	8.20725e-09	CD24, HIPK3, ABI2, CDK2, CDK4, CDK6, CDK7, TRIB1, SPRY1, CDKN1A, ZMPSTE24, CDKN1B, AKAP8, CDKN2A, CDKN2B, CDKN2C, NOD1, ADARB1, MAD2L2, IPO7, PRDX4, LEFTY1, PLK2, FRS2, PPARGC1A, MALT1, DBF4, FERMT2, IL24, RBPMS, CHEK1, CIT, CEP43, STRAP, CHEK2, FZD10, DUSP10, PDCD10, CD300A, STK38, PHB2, CHUK, ADCY9, WDFY2, CKS2, CLU, LRRK2, SOCS4, UHMK1, CREB1, CREBL2, CRKL, SMCR8, MAPK14, CSF1, CSF1R, CSNK1E, …	c5.go.bp.v7.4
GOBP_IMMUNE_SYSTEM_DEVELOPMENT	Upregulated	0.290975	304	-0.140382	0.0212353	-6.61081	4.40751e-11	9.15904e-09	ADA, BCL2L11, WASF2, RNF41, CDK6, TRIB1, ZMPSTE24, CDKN2B, IKZF1, KLF2, YAP1, ARIH2, MAD2L2, CEBPB, CEBPG, TOB2, MALT1, NUDT21, DUSP10, TUSC2, H4-16, H3C14, KLF6, PPARGC1B, CREB1, CREBBP, CRKL, ZBTB46, MAPK14, CSF1, CSF1R, IL23R, ESCO2, ZFPM1, TENT2, TMEM64, JAG1, AGO3, EEF2, EGR3, EPHA2, EP300, HIPK1, EPHB3, ERBB2, ERCC1, ETS1, EZH2, FANCA, FANCD2, ADGRG3, IKZF3, FOXC1, SIPA1L3, TNRC6B, RCOR1, P…	c5.go.bp.v7.4
GOBP_CELL_CYCLE	Upregulated	0.409082	506	-0.121151	0.0184256	-6.57515	5.58798e-11	1.1001e-08	BCL2L11, ACTR1A, CDK2, CDK4, NME6, CDK6, CDK7, SPRY1, CDKN1A, ZMPSTE24, CDKN1B, AKAP8, CDKN2A, CDKN2B, CDKN2C, IKZF1, TUBB3, TUBB4A, ADARB1, MAD2L2, TACC3, MYBBP1A, IPO7, CENPA, SPAG5, TXNIP, CENPF, KHDRBS1, RRAGA, CFL1, STAG2, GIPC1, PLK2, ZMYND11, ARPP19, ZNF268, BLCAP, SUGT1, DBF4, KIF2C, TPPP, CHEK1, CIT, CEP43, FOXN3, KIF3A, FAM107A, RASSF1, CHEK2, PHB2, TUSC2, CBX3, ESCO1, CKS2, CLTC, DCUN1…	c5.go.bp.v7.4
GOBP_NEGATIVE_REGULATION_OF_CELL_DEATH	Upregulated	0.303645	323	-0.137174	0.0208525	-6.57829	5.47259e-11	1.1001e-08	ADA, DNAJB6, HIPK3, TRAP1, CDKN1A, YAP1, CEBPB, ATG7, RBCK1, CFL1, YME1L1, PLK2, ZMYND11, ZNF268, PPARGC1A, MALT1, FERMT2, PDCD10, PHB2, CIDEA, CLU, LRRK2, OSR1, CREB1, CRYAA, CSF1, CSF1R, CSNK2A1, CCN2, CTNNB1, SH3RF2, DAD1, AP2B1, DDX3X, DFFA, DHCR24, DNMT1, TSC22D3, DUSP1, EDN1, EFNA1, EGFR, EGR3, EIF4G1, PDE12, CTTN, ENO1, DIPK2A, CLN8, ERBB3, AKT1, EYA4, FGG, ADNP2, FOXC1, FOXO1, ERC1, AKR1B…	c5.go.bp.v7.4
GOBP_POSITIVE_REGULATION_OF_INTRACELLULAR_SIGNAL_TRANSDUCTION	Upregulated	0.283684	293	-0.139927	0.021507	-6.50613	8.81582e-11	1.69106e-08	ADA, CD24, BCL2L11, NOD1, CHERP, ARFGEF1, RBCK1, RRAGA, NFAT5, TRAF3IP2, PLK2, FRS2, MALT1, SERINC3, FERMT2, FZD10, PDCD10, PHB2, RNF13, CHUK, CGAS, C10orf71, LRRK2, CANT1, EDARADD, NACC2, CRKL, SMCR8, MIB2, MAPK14, CSF1, CSF1R, CCN2, KLB, SH3RF2, GADD45A, DDX3X, DDX5, HBEGF, DUSP6, DUSP9, DVL3, LPAR1, EDN1, AGO3, EFNA1, EGFR, EP300, EPHA4, ERBB2, ERBB3, EREG, ESR1, EZH2, F2RL2, TMED4, FGG, KLHDC…	c5.go.bp.v7.4
GOBP_POSITIVE_REGULATION_OF_ENDOPLASMIC_RETICULUM_STRESS_INDUCED_INTRINSIC_APOPTOTIC_SIGNALING_PATHWAY	Upregulated	0.0092592	5	-0.328357	0.0510716	-6.42935	1.45619e-10	2.65701e-08	BCL2L11, SERINC3, SIRT1, PMAIP1, PTPN2	c5.go.bp.v7.4
GOBP_CELLULAR_RESPONSE_TO_OXYGEN_LEVELS	Upregulated	0.112318	87	-0.19872	0.030969	-6.41674	1.58055e-10	2.81527e-08	NDRG1, ATG7, PPARGC1A, EGLN2, EGLN3, PHB2, VASN, CPEB2, CREBBP, TMEM199, CYBB, DNMT3A, DNMT3B, E2F1, LPAR1, EDN1, ENO1, EP300, AK4, AKT1, FOXO1, PSME4, SIRT4, SIRT1, DDAH1, GATA6, HIPK2, UBQLN1, ERO1A, HIF1A, HMOX1, ICAM1, FAS, MALAT1, LMNA, MIR21, MDM4, MPL, MYC, ATF4, NOTCH1, OPA1, P4HB, PGK1, PMAIP1, ATP6AP1, ATP7A, PPARD, PRKAA1, HIF1AN, PRKCE, PSMA3, PSMD2, PSMD3, BACH1, TIGAR, PSMD9, PSMD11…	c5.go.bp.v7.4
GOBP_CELL_CYCLE_PROCESS	Upregulated	0.336712	375	-0.127826	0.0200412	-6.37816	2.0287e-10	3.52947e-08	BCL2L11, ACTR1A, CDK2, CDK4, NME6, CDK6, CDK7, SPRY1, CDKN1A, ZMPSTE24, CDKN1B, AKAP8, CDKN2A, CDKN2B, CDKN2C, TUBB4A, MAD2L2, TACC3, MYBBP1A, CENPA, SPAG5, CENPF, KHDRBS1, RRAGA, CFL1, STAG2, GIPC1, PLK2, ARPP19, ZNF268, DBF4, KIF2C, TPPP, CHEK1, CIT, CEP43, FOXN3, KIF3A, FAM107A, RASSF1, CHEK2, PHB2, CBX3, ESCO1, CKS2, CLTC, DCUN1D3, UHMK1, TRIM71, UBXN2B, NACC2, ATF2, CSNK1E, CSNK2A1, TOM1L2, …	c5.go.bp.v7.4
GOBP_POSITIVE_REGULATION_OF_PROTEIN_PHOSPHORYLATION	Upregulated	0.245309	239	-0.145743	0.0229218	-6.35826	2.30627e-10	3.92118e-08	CD24, CDKN1A, NOD1, MAD2L2, LEFTY1, FRS2, MALT1, DBF4, FERMT2, IL24, RBPMS, CHEK2, FZD10, PDCD10, CD300A, PHB2, ADCY9, WDFY2, CKS2, CLU, LRRK2, CREBL2, CRKL, MAPK14, CSF1, CSF1R, CCN2, IL23R, GADD45A, DDX3X, DOCK3, HBEGF, DUSP6, DUSP9, DVL1, DVL3, LPAR1, EDN1, EFNA1, EGFR, EIF4G1, EPHA4, EPHA7, DIPK2A, ERBB2, ERBB3, EREG, AKT1, EZH2, ACSL1, CCNY, ATG14, MAPRE3, TAB2, FLT1, FMR1, SIRT1, MMD, FPR1,…	c5.go.bp.v7.4
GOBP_REGULATION_OF_PHOSPHORUS_METABOLIC_PROCESS	Upregulated	0.375057	441	-0.121033	0.0191774	-6.31123	3.11776e-10	5.18311e-08	POM121C, CD24, HIPK3, CDK4, CDK7, TRIB1, SPRY1, CDKN1A, CDKN1B, AKAP8, CDKN2A, CDKN2B, CDKN2C, NOD1, DLC1, ADARB1, VAV3, MAD2L2, IPO7, LEFTY1, ARPP19, FRS2, PPARGC1A, MALT1, DBF4, FERMT2, IL24, RBPMS, NUP42, CIT, CEP43, GLMN, STRAP, CHEK2, FZD10, AKAP11, DUSP10, PDCD10, CD300A, STK38, PHB2, ADCY9, WDFY2, CKS2, CLU, LRRK2, SOCS4, PPARGC1B, COX7A2, CREBL2, CRKL, SMCR8, CRY2, MAPK14, CSF1, CSF1R, CC…	c5.go.bp.v7.4
GOBP_POSITIVE_REGULATION_OF_MOLECULAR_FUNCTION	Upregulated	0.382774	455	-0.119608	0.019003	-6.29416	3.47653e-10	5.65389e-08	CD24, BCL2L11, DNAJB6, RNF41, CDKN1A, DNAJA2, TRDN, NOD1, DLC1, VAV3, SEC23B, SEC23A, CEBPG, ARFGEF1, RBCK1, GNA13, PLK2, FRS2, PPARGC1A, MALT1, DBF4, FERMT2, ADRM1, DNAJB4, FZD10, CHML, PDCD10, EGLN3, CD300A, PHB2, CHUK, ZNF618, ADCY9, EVI5L, CTHRC1, NUS1, CKS2, ARAP2, CLU, LRRK2, RHEBL1, DCUN1D3, TBC1D16, PPARGC1B, ATF2, CRKL, DYNLL2, MAPK14, CSF1, CSF1R, CTBP2, CCN2, IL23R, CTNNB1, DTX3L, CTSS…	c5.go.bp.v7.4
GOBP_TRANSMEMBRANE_RECEPTOR_PROTEIN_TYROSINE_KINASE_SIGNALING_PATHWAY	Upregulated	0.219312	205	-0.15001	0.0239205	-6.27118	4.02409e-10	6.40515e-08	ARPC3, ARPC1B, WASF2, CDK4, SPRY1, STAM2, VAV3, TXNIP, FRS2, NUS1, AP2M1, SOCS4, ATP6V1G3, COL4A2, TRIM71, CRKL, SOGA1, MAPK14, CSF1, CSF1R, SESN3, CCN2, KLB, CYBB, AP2A1, AP2A2, AP2B1, HBEGF, AGTR2, EFNA1, EFNA3, EFNB1, EGFR, EPHA2, EPHA4, EPHA5, EPHA7, EPHB3, EPS15, ERBB2, ERBB3, EREG, AKT1, EPN2, NCBP2, FOXC1, FOXO1, FLT1, ANKS1A, NCSTN, ZDHHC17, SIRT1, SLC39A14, RBFOX2, NUP62, ABL1, PRKD2, SH…	c5.go.bp.v7.4
GOBP_REGULATION_OF_CELL_CYCLE	Upregulated	0.312643	336	-0.129064	0.0207466	-6.22097	5.52896e-10	8.61711e-08	BCL2L11, ACTR1A, CDK2, CDK4, NME6, CDK6, CDK7, CDKN1A, ZMPSTE24, CDKN1B, CDKN2A, CDKN2B, CDKN2C, TUBB4A, ADARB1, MAD2L2, TACC3, MYBBP1A, IPO7, SPAG5, CENPF, RRAGA, GIPC1, PLK2, ZNF268, DBF4, CHEK1, CIT, CEP43, FOXN3, FAM107A, RASSF1, CHEK2, PHB2, CBX3, CKS2, CLTC, DCUN1D3, UHMK1, UBXN2B, NACC2, ATF2, MAPK14, CSNK1E, CSNK2A1, TOM1L2, CCN2, CTNNB1, SIK1, CEP120, CYP1A1, USP51, SDE2, GADD45A, DDX3X,…	c5.go.bp.v7.4
GOBP_LEUKOCYTE_DIFFERENTIATION	Upregulated	0.177574	155	-0.163346	0.0263414	-6.2011	6.26547e-10	9.56571e-08	ADA, RNF41, CDK6, TRIB1, IKZF1, CEBPB, CEBPG, TOB2, MALT1, DUSP10, TUSC2, KLF6, PPARGC1B, CREB1, ZBTB46, MAPK14, CSF1, CSF1R, IL23R, ZFPM1, TMEM64, EGR3, EPHA2, EP300, ERBB2, EZH2, FANCA, FANCD2, ADGRG3, IKZF3, TMEM131L, SIRT1, FOS, ABL1, TMEM98, PLA2G2D, KAT2A, FOXP1, GLI3, GLO1, GNAS, SIGLEC15, DLL1, ATP11C, OSTM1, HHEX, HLA-G, HMGB1, HMGB3, IFI16, IFNB1, IL4, IL6, IL6R, IL10, INHBA, IREB2, IRF…	c5.go.bp.v7.4
GOBP_POSITIVE_REGULATION_OF_SPROUTING_ANGIOGENESIS	Upregulated	0.015265	9	-0.329778	0.0535016	-6.16389	7.91129e-10	1.18369e-07	DLL1, HMGB1, IL10, ITGA5, SMAD1, PDPK1, PKM, VEGFA, KLF4	c5.go.bp.v7.4
GOBP_CELLULAR_RESPONSE_TO_INSULIN_LIKE_GROWTH_FACTOR_STIMULUS	Upregulated	0.00548882	3	-0.3709	0.0602089	-6.16023	8.09442e-10	1.18734e-07	CREB1, PTEN, CCNA2	c5.go.bp.v7.4
GOBP_RESPONSE_TO_OXYGEN_LEVELS	Upregulated	0.168784	145	-0.165273	0.0268891	-6.14646	8.82045e-10	1.26896e-07	ADA, CD24, CDK4, CDKN1A, NDRG1, ATG7, PPARGC1A, EGLN2, EGLN3, PHB2, VASN, CPEB2, CREB1, CREBBP, TMEM199, CCN2, CYBB, CYP1A1, DNMT3A, DNMT3B, E2F1, LPAR1, EDN1, EDNRA, ENO1, EP300, AK4, AKT1, ALAD, ETS1, FOXO1, PSME4, SIRT4, SIRT1, DDAH1, GATA6, HIPK2, UBQLN1, ERO1A, HIF1A, HK2, HMOX1, APAF1, BIRC2, ICAM1, FAS, ITGA2, ITPR1, ITPR2, MALAT1, LDHA, LMNA, LTA, MIR21, SMAD3, SMAD4, MDM4, MECP2, MPL, MT…	c5.go.bp.v7.4
GOBP_MYELOID_CELL_DIFFERENTIATION	Upregulated	0.177849	155	-0.159255	0.0261853	-6.08185	1.31689e-09	1.58898e-07	WASF2, RNF41, CDK6, TRIB1, CDKN2B, IKZF1, KLF2, CEBPB, CEBPG, TOB2, H4-16, H3C14, PPARGC1B, CREB1, CREBBP, ZBTB46, MAPK14, CSF1, CSF1R, IL23R, ZFPM1, TMEM64, JAG1, AGO3, EPHA2, EP300, ETS1, TNRC6B, RCOR1, SIRT1, FOS, RBFOX2, SIN3A, ZNF385A, AGO1, FOXP1, TNRC6A, GLO1, GNAS, SIGLEC15, DLL1, OSTM1, HIPK2, TMOD3, H3-3A, H3-3B, HDAC1, HIF1A, HMGB1, HMGB3, HOXA5, HOXA9, HOXB8, PRMT1, HSPA1A, HSPA1B, H3…	c5.go.bp.v7.4
GOBP_POSITIVE_REGULATION_OF_CELL_DIFFERENTIATION	Upregulated	0.263304	263	-0.136475	0.0224321	-6.08393	1.30009e-09	1.58898e-07	ADA, CD24, PLXNC1, TRIB1, YAP1, CEBPB, ZNF268, MALT1, FERMT2, NUDT21, DUSP10, WDFY2, CTHRC1, PPARGC1B, CRABP2, CREB1, CREBL2, CRKL, ZBTB46, MAPK14, CSF1, CSNK1E, CCN2, IL23R, CTNNB1, DBN1, CCDC71L, TMEM64, DNMT3B, JAG1, AGTR1, E2F1, EDN1, EGR3, EIF4G1, EIF4G2, EPHA4, AKT1, ETS1, ETV5, EZH2, FGG, FOXG1, FOXC1, RAB21, SPEN, PLXND1, FLNA, RCOR1, FN1, DICER1, SIRT1, MACF1, FOS, MMD, ABL1, NPNT, BAMBI…	c5.go.bp.v7.4
GOBP_RESPONSE_TO_ENDOGENOUS_STIMULUS	Upregulated	0.384772	458	-0.115425	0.0190414	-6.06177	1.49035e-09	1.76973e-07	CD24, BCL2L11, ARPC3, ARPC1B, CDK4, SPRY1, CDKN1A, ZMPSTE24, AKAP8, CDKN2B, KLF2, NOD1, YAP1, NCOA2, CEBPB, ATG7, TXNIP, LEFTY1, RRAGA, GIPC1, FRS2, PPARGC1A, EHD1, FERMT2, FAM107A, STRAP, EGLN2, PHB2, CBX3, CHUK, CIDEA, VASN, ADCY9, LRRK2, GPHB5, ATP6V1G3, COL4A2, TRIM71, CPEB2, PPARGC1B, CREB1, CREBBP, CRKL, SOGA1, CRY2, SESN3, CCN2, CTNNB1, CTSS, KLB, CYBB, DDX5, DIAPH1, DLX5, DYNC1LI2, DNMT3A…	c5.go.bp.v7.4
GOBP_REGULATION_OF_INTRACELLULAR_SIGNAL_TRANSDUCTION	Upregulated	0.40177	490	-0.112907	0.018701	-6.03749	1.73005e-09	2.02227e-07	ADA, CD24, BCL2L11, HIPK3, TRAP1, ATP6AP2, CDK2, RNF41, SPRY1, ZMPSTE24, TNIP1, NOD1, DLC1, VAV3, CHERP, ARFGEF1, RBCK1, RRAGA, GNA13, NFAT5, TRAF3IP2, PLK2, ZMYND11, FRS2, MALT1, SERINC3, FERMT2, CHD4, CHEK1, CIT, CHEK2, FZD10, DUSP10, PDCD10, CD300A, STK38, PHB2, RNF13, CHUK, CGAS, ARAP2, C10orf71, CLU, LRRK2, CANT1, EDARADD, NACC2, CRKL, SMCR8, MIB2, MAPK14, CSF1, CSF1R, SESN3, C12orf66, CSNK2…	c5.go.bp.v7.4
GOBP_NEGATIVE_REGULATION_OF_CELL_DIFFERENTIATION	Upregulated	0.20257	184	-0.151065	0.025046	-6.03151	1.79463e-09	2.03419e-07	CDK6, TRIB1, SPRY1, YAP1, MAD2L2, SEMA6B, SEMA3C, TOB2, FRS2, FERMT2, STRAP, DUSP10, VASN, H4-16, EID2B, OSR1, ZBTB46, ZFPM1, DCC, DDX6, TMEM64, DNMT1, JAG1, E2F1, EFNA1, EGFR, EIF4E, EPHA7, ERBB2, EREG, ESRRB, EZH2, FOXG1, FOXO1, SPART, TMEM131L, DICER1, SIRT1, ZFPM2, HEY2, DAAM2, SUZ12, BAMBI, TSKU, TMEM98, GDI1, PDCD4, GLI3, ZADH2, DLL1, GSK3B, HLA-G, HMGB1, HMGB3, FOXA2, HNRNPU, HOXA5, HOXA9,…	c5.go.bp.v7.4
GOBP_REGULATION_OF_PROTEIN_KINASE_ACTIVITY	Upregulated	0.242076	234	-0.139891	0.023191	-6.03213	1.78789e-09	2.03419e-07	CD24, HIPK3, CDK4, CDK7, TRIB1, SPRY1, CDKN1A, CDKN1B, CDKN2A, CDKN2B, CDKN2C, NOD1, ADARB1, IPO7, FRS2, MALT1, DBF4, FERMT2, CIT, CEP43, FZD10, DUSP10, PDCD10, CD300A, STK38, PHB2, ADCY9, CKS2, CLU, LRRK2, SOCS4, CRKL, SMCR8, MAPK14, CSF1, CSF1R, IL23R, DUSP18, GADD45A, DDX3X, DOCK3, HBEGF, DUSP1, DUSP6, DUSP9, DVL1, DVL3, LPAR1, EDN1, EFNA1, EGFR, EPHA4, DIPK2A, ERBB2, ERBB3, EREG, AKT1, EZH2, …	c5.go.bp.v7.4
GOBP_REGULATION_OF_HEMOPOIESIS	Upregulated	0.17538	152	-0.157488	0.0262834	-5.99194	2.2851e-09	2.47507e-07	ADA, RNF41, CDK6, TRIB1, CEBPB, TOB2, MALT1, DUSP10, H4-16, H3C14, PPARGC1B, CREB1, CREBBP, ZBTB46, MAPK14, CSF1, IL23R, ZFPM1, TMEM64, JAG1, AGO3, EGR3, EP300, ERBB2, ETS1, FANCA, FANCD2, IKZF3, TNRC6B, RCOR1, TMEM131L, FOS, RBFOX2, ABL1, SIN3A, KAT2A, AGO1, FOXP1, TNRC6A, GLI3, GNAS, DLL1, ATP11C, H3-3A, H3-3B, HDAC1, HIF1A, HLA-G, HMGB1, HMGB3, HOXA5, HOXA9, HOXB8, PRMT1, HSPA1A, HSPA1B, H3C15…	c5.go.bp.v7.4
GOBP_PROTEIN_INSERTION_INTO_MITOCHONDRIAL_MEMBRANE_INVOLVED_IN_APOPTOTIC_SIGNALING_PATHWAY	Upregulated	0.0277771	17	-0.286025	0.0477759	-5.98681	2.35768e-09	2.4842e-07	BCL2L11, YWHAQ, E2F1, SFN, PMAIP1, PPP3R1, BAX, BCL2, MOAP1, TP53, TP53BP2, TP73, YWHAB, YWHAE, YWHAH, YWHAZ, CASP8	c5.go.bp.v7.4
GOBP_RESPONSE_TO_GROWTH_FACTOR	Upregulated	0.244427	237	-0.138075	0.0231917	-5.95363	2.88341e-09	2.99594e-07	ARPC3, SPRY1, CDKN2B, LEFTY1, GIPC1, FRS2, PPARGC1A, EHD1, FERMT2, STRAP, CIDEA, VASN, NUS1, COL4A2, TRIM71, CREB1, CREBBP, CRKL, MAPK14, CCN2, CTNNB1, KLB, DDX5, DLX5, DYNC1LI2, DTYMK, DUSP6, AGTR2, E2F1, EDN1, EEF2, EGFR, EGR3, EPHA2, EP300, ERBB2, AKT1, EXT2, BPTF, EPN2, NCBP2, FOXC1, PEG10, ZNF423, SPART, FLT1, ARHGEF18, ZDHHC17, SIRT1, ACAP2, FOS, RBFOX2, FKBP8, ABL1, FUT8, BAMBI, PRKD2, GAS…	c5.go.bp.v7.4
GOBP_REGULATION_OF_ORGANELLE_ORGANIZATION	Upregulated	0.320076	347	-0.122731	0.0206439	-5.94513	3.03542e-09	3.11068e-07	BCL2L11, HUWE1, ARPC3, ARPC1B, G3BP1, ABI2, WASF2, RNF41, NME6, AKAP8, TUBB4A, DLC1, YAP1, MAD2L2, TACC3, ARFGEF1, SPAG5, CENPF, CFL2, PLK2, WASF3, CPLX2, PPARGC1A, YWHAQ, FERMT2, TPPP, CHEK1, FAM107A, RASSF1, FZD10, PDCD10, ATXN2L, EVI5L, CLU, LRRK2, CLTC, SMCR8, CSF1R, TOM1L2, CCN2, CTNNB1, CEP120, CAMSAP1, DBN1, DCP2, DIAPH1, DNMT1, DNMT3B, DUSP1, E2F1, LPAR1, EDN1, PLD6, CTTN, ENO1, EP300, EP…	c5.go.bp.v7.4
GOBP_REGULATION_OF_TRANSFERASE_ACTIVITY	Upregulated	0.285298	294	-0.128521	0.0216787	-5.92847	3.35647e-09	3.39321e-07	CD24, HIPK3, CDK4, CDK7, TRIB1, SPRY1, CDKN1A, CDKN1B, CDKN2A, CDKN2B, CDKN2C, NOD1, ADARB1, VAV3, MAD2L2, IPO7, CERS1, FRS2, MALT1, DBF4, FERMT2, CIT, CEP43, FZD10, AKAP11, DUSP10, PDCD10, CD300A, STK38, PHB2, ADCY9, CKS2, CLU, LRRK2, SOCS4, DCUN1D3, CRKL, SMCR8, MAPK14, CSF1, CSF1R, IL23R, DUSP18, DTX3L, GADD45A, DDX3X, DOCK3, HBEGF, DUSP1, DUSP6, DUSP9, DVL1, DVL3, LPAR1, EDN1, EEF1A2, EFNA1, …	c5.go.bp.v7.4
GOBP_REGULATION_OF_MYELOID_CELL_DIFFERENTIATION	Upregulated	0.135496	109	-0.171513	0.0290166	-5.91087	3.73166e-09	3.7222e-07	RNF41, CDK6, TRIB1, CEBPB, TOB2, H4-16, H3C14, PPARGC1B, CREB1, CREBBP, ZBTB46, MAPK14, CSF1, IL23R, ZFPM1, TMEM64, JAG1, AGO3, EP300, ETS1, TNRC6B, RCOR1, FOS, RBFOX2, SIN3A, AGO1, FOXP1, TNRC6A, GNAS, DLL1, H3-3A, H3-3B, HDAC1, HIF1A, HMGB1, HMGB3, HOXA5, HOXA9, HOXB8, PRMT1, HSPA1A, HSPA1B, H3C15, IL4, INHBA, JUN, LOX, LYN, MEIS1, KITLG, MITF, MOV10, MPL, MYC, CNOT4, NOTCH2, LEF1, KLF13, ATP6A…	c5.go.bp.v7.4
GOBP_POSITIVE_REGULATION_OF_CATALYTIC_ACTIVITY	Upregulated	0.333828	369	-0.119569	0.0202805	-5.89578	4.08552e-09	4.02155e-07	CD24, BCL2L11, DNAJB6, CDKN1A, DNAJA2, NOD1, DLC1, VAV3, SEC23B, SEC23A, ARFGEF1, GNA13, FRS2, MALT1, DBF4, FERMT2, ADRM1, DNAJB4, FZD10, CHML, PDCD10, EGLN3, CD300A, PHB2, ADCY9, EVI5L, NUS1, CKS2, ARAP2, CLU, LRRK2, DCUN1D3, TBC1D16, PPARGC1B, CRKL, DYNLL2, MAPK14, CSF1, CSF1R, CCN2, IL23R, DTX3L, DAPK1, GADD45A, DDX3X, DOCK3, HBEGF, DUSP6, AGTR1, DUSP9, DVL3, AGTR2, LPAR1, EDN1, EDNRA, EEF1A2,…	c5.go.bp.v7.4
GOBP_POSITIVE_REGULATION_OF_TRANSFERASE_ACTIVITY	Upregulated	0.219054	204	-0.142742	0.0242268	-5.8919	4.18159e-09	4.06266e-07	CD24, CDKN1A, NOD1, VAV3, FRS2, MALT1, DBF4, FERMT2, FZD10, PDCD10, CD300A, PHB2, ADCY9, CKS2, CLU, LRRK2, DCUN1D3, CRKL, MAPK14, CSF1, CSF1R, IL23R, DTX3L, GADD45A, DDX3X, DOCK3, HBEGF, DUSP6, DUSP9, DVL3, LPAR1, EDN1, EEF1A2, EFNA1, EGFR, EPHA2, EPHA4, EPHA5, EPHA7, EPHB3, DIPK2A, ERBB2, ERBB3, EREG, AKT1, EZH2, ACSL1, CCNY, ATG14, MAPRE3, TAB2, FLT1, SIRT1, MMD, FPR1, ABL1, RICTOR, TAB3, MAGEA…	c5.go.bp.v7.4
GOBP_REGULATION_OF_CELLULAR_PROTEIN_LOCALIZATION	Upregulated	0.179031	156	-0.154246	0.0261966	-5.888	4.28044e-09	4.10538e-07	HUWE1, NUTF2, STX6, YAP1, ARIH2, YWHAQ, FERMT2, PDCD10, AP2M1, LRRK2, CLTC, UHMK1, UBXN2B, CRKL, MAPK14, CSNK1E, CTNNB1, DTX3L, AP2B1, DVL1, DVL3, AGTR2, E2F1, EGFR, EPHA2, ABCA2, EPB41, EPB41L2, ERBB2, AKT1, FLNA, GPD1L, ARC, LEPROTL1, CD2AP, NUP62, SLC7A11, NIPBL, SIN3A, TMEM98, GDI1, NPTN, GLI3, SFN, ANK3, GSK3B, ZDHHC8, HFE, APC, DNAJA1, HSP90AA1, INSIG1, AR, ITGA3, ITGB1, ITGB3, KCNB1, KIF5B…	c5.go.bp.v7.4
GOBP_TUBE_DEVELOPMENT	Upregulated	0.29819	313	-0.124972	0.0213425	-5.85554	5.19657e-09	4.92095e-07	ADA, CD24, BCL2L11, ATP6AP2, WASF2, ANGPTL7, SPRY1, CDKN1A, WARS2, KLF2, DLC1, YAP1, SEC24B, VAV3, SEMA3C, DEAF1, PLK2, GLMN, PDCD10, PHB2, CTHRC1, NUS1, FOXN4, COL4A2, COL8A1, BBS5, OSR1, TRIM71, CREB1, ATF2, CRKL, MAPK14, CSF1, CSF1R, CCN2, CTNNB1, CYBB, CYP1A1, CYP1B1, AMOT, AMOTL1, GADD45A, JAG1, AGTR1, DVL1, DVL3, AGTR2, E2F2, EDN1, EDNRA, EFNA1, EFNA3, EGFR, EGR3, EPHA2, EIF4E, ELK3, EP300,…	c5.go.bp.v7.4
GOBP_REGULATION_OF_GROWTH_RATE	Upregulated	0.00406865	2	-0.346382	0.0593748	-5.83382	5.91321e-09	5.52959e-07	NOTCH1, NOTCH2	c5.go.bp.v7.4
GOBP_REGULATION_OF_CELL_ADHESION	Upregulated	0.219138	204	-0.141533	0.0243748	-5.80652	6.95131e-09	6.42009e-07	ADA, CD24, PLXNC1, CDK6, CDKN2A, BTN2A2, DLC1, VAV3, MAD2L2, CEBPB, NFAT5, MALT1, FERMT2, GLMN, FAM107A, DUSP10, CD300A, COL8A1, CRKL, MAPK14, CSF1, IL23R, CCDC80, CYP1B1, JAG1, ECM2, DUSP1, EFNA1, EFNB1, EGR3, EPHA2, DENND6A, EPHA7, EPHB3, ERBB2, ERBB3, AKT1, ETS1, FGG, KLRK1, CLASP2, PLXND1, FLNA, FLOT2, TMEM131L, ICOSLG, FN1, MACF1, ABL1, NPNT, PRKD2, PLA2G2D, GCNT2, MDGA1, DISC1, TNFRSF21, GL…	c5.go.bp.v7.4
GOBP_REGULATION_OF_CYSTEINE_TYPE_ENDOPEPTIDASE_ACTIVITY	Upregulated	0.103748	78	-0.186513	0.0322469	-5.78391	7.94395e-09	7.2474e-07	BCL2L11, DNAJB6, NOD1, DLC1, MALT1, EGLN3, CSNK2A1, CCN2, DAPK1, DDX3X, DHCR24, EPHA7, AKT1, CARD8, ARL6IP1, SIRT1, BCL2L13, CIDEB, SFN, SENP1, HGF, HMGB1, APAF1, BIRC2, BIRC3, XIAP, ACER2, IFI16, CCN1, FAS, FASLG, ARRB1, SMAD3, MAGEA3, MYC, NAIP, PAK2, PAX2, PMAIP1, PML, CYCS, NLE1, USP47, DIABLO, BAK1, BAX, RAF1, REST, ROBO1, S100A8, SOX2, SRC, SYK, TFAP4, THBS1, TNF, TRAF2, VEGFA, YWHAE, CASP1…	c5.go.bp.v7.4
GOBP_APOPTOTIC_SIGNALING_PATHWAY	Upregulated	0.224786	211	-0.138451	0.0240189	-5.76422	8.91895e-09	8.03888e-07	CD24, BCL2L11, TRAP1, RNF41, CDKN1A, YAP1, CEBPB, MYBBP1A, SIVA1, RBCK1, CTSC, ZMYND11, SERINC3, YWHAQ, DIDO1, CHEK2, PDCD10, CLU, LRRK2, NACC2, CSNK2A1, CYP1B1, DAPK1, DCC, DDX3X, DDX5, AGTR2, E2F1, E2F2, EPHA2, CTTN, ENO1, EP300, HIPK1, ERBB3, AKT1, EYA4, FGG, SIRT1, MAPK8IP2, PHLDA3, FXN, ABL1, SGMS1, ZNF385A, GATA4, GDNF, CIDEB, GNAI2, SFN, MKNK2, TMEM14A, HIPK2, GRINA, GSK3B, SENP1, UBQLN1, …	c5.go.bp.v7.4
GOBP_REGULATION_OF_GROWTH	Upregulated	0.20541	187	-0.144949	0.0251707	-5.75865	9.21572e-09	8.20747e-07	BCL2L11, CDK4, NME6, CDKN1A, ZMPSTE24, CDKN1B, CDKN2A, CDKN2C, YAP1, MAD2L2, SEMA6B, SEMA3C, MORF4L1, CEP43, FAM107A, DUSP10, EGLN2, SOCS4, DCUN1D3, DCBLD2, GPAT4, CRABP2, CREB1, CRKL, MAPK14, CSF1, CSNK2A1, DBN1, DCC, DDX3X, HBEGF, DUSP6, AGTR1, DUSP9, AGTR2, EDN1, EGFR, EIF4G1, EIF4G2, CTTN, ENO1, EPHA7, ERBB2, AKT1, ADNP2, FOXC1, RAB21, SPART, FN1, EXOSC2, SIRT1, ZFPM2, HEY2, MACF1, FXN, ABL1,…	c5.go.bp.v7.4
GOBP_CELL_CYCLE_G1_S_PHASE_TRANSITION	Upregulated	0.132627	106	-0.171308	0.0297956	-5.74945	9.72614e-09	8.56015e-07	CDK2, CDK4, CDK6, CDK7, CDKN1A, CDKN1B, CDKN2A, CDKN2B, CDKN2C, KHDRBS1, PLK2, DBF4, FAM107A, CHEK2, PHB2, DCUN1D3, TRIM71, NACC2, CYP1A1, GADD45A, DDX3X, ARID3A, E2F1, E2F3, E2F4, E2F6, EGFR, EIF4E, EIF4G1, EP300, AKT1, ESRRB, EZH2, PHF8, ORC6, ZNF385A, SFN, BRD7, GSPT1, CNOT7, APC, PRMT1, ID2, INHBA, MIR21, MCM2, MCM3, MCM4, MCM5, MCM6, MCM7, MDM4, MYC, NASP, ATM, CNOT4, CDK17, CRLF3, PKD1, PLA…	c5.go.bp.v7.4
GOBP_RESPONSE_TO_LIPID	Upregulated	0.243995	236	-0.133829	0.0233186	-5.73915	1.03307e-08	8.8832e-07	BCL2L11, ARPC1B, CDK4, TRIB1, CDKN1A, AKAP8, YAP1, NCOA2, CEBPB, TXNIP, PPARGC1A, MALT1, IL24, FAM107A, FZD10, DUSP10, EGLN2, PHB2, CBX3, CHUK, CLU, ADH5, OSR1, PPARGC1B, CREB1, CRY2, MAPK14, CCN2, IL23R, CTNNB1, CYBB, CYP1A1, CYP19A1, DDX5, DNMT3A, DNMT3B, DSG1, DUSP1, AGTR2, E2F1, LPAR1, EDN1, EEF2, EGFR, AHR, EIF4E, ABCA2, EP300, AKT1, ESR1, ALAD, ESRRB, ESRRG, ETS1, EZH2, ACSL1, ADNP2, CARD8,…	c5.go.bp.v7.4
GOBP_TUBE_MORPHOGENESIS	Upregulated	0.268115	269	-0.128686	0.0224222	-5.73921	1.03269e-08	8.8832e-07	BCL2L11, WASF2, ANGPTL7, SPRY1, WARS2, KLF2, DLC1, YAP1, SEC24B, VAV3, DEAF1, PLK2, GLMN, PDCD10, PHB2, CTHRC1, NUS1, FOXN4, COL4A2, COL8A1, BBS5, OSR1, TRIM71, ATF2, MAPK14, CSF1, CSF1R, CCN2, CTNNB1, CYBB, CYP1B1, AMOT, AMOTL1, GADD45A, JAG1, AGTR1, DVL1, DVL3, AGTR2, E2F2, EDN1, EDNRA, EFNA1, EFNA3, EGR3, EPHA2, ELK3, EPHA4, EPHA7, HIPK1, EPHB3, ERBB2, EREG, AKT1, ESR1, ETS1, THSD7A, EPN2, FOX…	c5.go.bp.v7.4
GOBP_REGULATION_OF_CELLULAR_RESPONSE_TO_STRESS	Upregulated	0.237193	227	-0.135203	0.0235721	-5.73573	1.05394e-08	8.95973e-07	POM121C, BCL2L11, DNAJB6, HIPK3, TRAP1, LPCAT3, CDK6, ZMPSTE24, CDKN2A, NOD1, MAD2L2, FBLN5, ATG7, CEBPG, PLK2, ZMYND11, SERINC3, NUP42, CHEK1, FICD, CHEK2, DUSP10, PDCD10, RNF13, CGAS, CLU, LRRK2, ANKLE1, NACC2, CREBBP, CCN2, DTX3L, SH3RF2, USP51, GADD45A, DDX5, DUSP1, EGFR, EIF4G1, ENO1, EP300, EPHA4, ERCC1, AKT1, EYA4, ERCC4, FKBP1B, FKBP4, KLHDC10, SMG1, FOXO1, FLNA, NUP205, PHLPP1, FMR1, SMC…	c5.go.bp.v7.4
GOBP_POSITIVE_REGULATION_OF_ORGANELLE_ORGANIZATION	Upregulated	0.207984	190	-0.142529	0.0249143	-5.72078	1.15008e-08	9.6671e-07	BCL2L11, ARPC3, ARPC1B, G3BP1, ABI2, WASF2, AKAP8, SPAG5, CFL2, WASF3, PPARGC1A, YWHAQ, FERMT2, LRRK2, SMCR8, CCN2, CTNNB1, CEP120, DNMT1, DNMT3B, E2F1, LPAR1, EDN1, PLD6, CTTN, ERCC1, EREG, FEN1, MTF2, DZIP1, MAPRE1, RAB3GAP1, FLNA, TASOR, ATMIN, FMR1, SIRT1, WBP2, NUP62, ABL1, RICTOR, RAB3GAP2, NIPBL, PRKD2, SIN3A, SH2B1, CHTOP, PHF19, KAT2A, CIDEB, GMFB, SFN, GRB2, ARHGAP35, BRD7, GSK3B, H1-5,…	c5.go.bp.v7.4
GOBP_NEGATIVE_REGULATION_OF_CELL_POPULATION_PROLIFERATION	Upregulated	0.220888	206	-0.138732	0.0244151	-5.68222	1.439e-08	1.19613e-06	RNF41, CDK6, TRIB1, SPRY1, CDKN1A, CDKN1B, CDKN2A, CDKN2B, CDKN2C, BTN2A2, DLC1, NDRG1, ADARB1, CEBPB, CHERP, PRDX4, CELF1, TOB2, ZNF268, PPARGC1A, IL24, GLMN, STRAP, DUSP10, PDCD10, B4GALT7, CD300A, PHB2, NACC2, ATF2, CSF1R, SIX5, CTBP2, CTNNB1, CYP1B1, IFNLR1, DPT, AGTR2, E2F1, E2F3, ERBB2, EREG, ETS1, ETV3, FLT1, TMEM131L, DICER1, SUZ12, DDAH1, NUP62, TES, GATA6, PLA2G2D, B4GALT1, GJA1, TNFRSF…	c5.go.bp.v7.4
GOBP_POSITIVE_REGULATION_OF_TRANSCRIPTION_FROM_RNA_POLYMERASE_II_PROMOTER_INVOLVED_IN_CELLULAR_RESPONSE_TO_CHEMICAL_STIMULUS	Upregulated	0.0217404	13	-0.301701	0.0531197	-5.67965	1.46059e-08	1.20074e-06	DLX5, EP300, HIF1A, SMAD1, SMAD4, SMAD5, ATF4, NOTCH1, TP53, VEGFA, CARF, SESN2, RUNX2	c5.go.bp.v7.4
GOBP_CIRCULATORY_SYSTEM_DEVELOPMENT	Upregulated	0.305754	324	-0.119577	0.0212172	-5.63584	1.88081e-08	1.51294e-06	WASF2, ANGPTL7, SPRY1, CDKN1A, ZMPSTE24, CDKN1B, WARS2, KLF2, DLC1, YAP1, SEC24B, VAV3, SEMA3C, PDLIM5, LEFTY1, PLK2, FRS2, GLMN, ADAMTS6, PDCD10, NUS1, FOXN4, COL4A2, COL8A1, BBS5, OSR1, CREB1, ATF2, CRKL, MAPK14, CCN2, CTNNB1, SIK1, CXADR, CYBB, CYP1B1, AMOT, AMOTL1, GRK2, ZFPM1, AP2B1, GADD45A, DNMT1, JAG1, DSP, DUSP6, AGTR1, DUSP9, DVL1, AGTR2, E2F2, EDN1, EDNRA, EFNA1, EFNA3, EGFR, AHR, EGR3…	c5.go.bp.v7.4
GOBP_SURFACTANT_HOMEOSTASIS	Upregulated	0.0030204	2	-0.460402	0.0818937	-5.62194	2.03718e-08	1.6213e-06	VEGFA, LPCAT1	c5.go.bp.v7.4
GOBP_REPRODUCTION	Upregulated	0.290478	301	-0.122123	0.0217379	-5.61798	2.08397e-08	1.64107e-06	ADA, GNPDA1, BCL2L11, MAMLD1, ACTR1A, CDK2, IRX5, CRTAP, CEBPB, DEAF1, PRDX4, DMRT2, KHDRBS1, CELF1, STAG2, TOB2, FRS2, PHB2, CKS2, IFTAP, LRRK2, OSR1, DNAAF6, CRKL, MAPK14, CSF1, PIWIL4, SLC2A14, ODF4, SIX5, PDIK1L, CXADR, CYP1A1, CYP19A1, DDX3X, DDX6, CRISP1, DNMT3A, DSG1, DUSP1, E2F1, EDN1, PHC2, EGFR, PLD6, TCTE1, ERCC1, EREG, AKT1, ERCC4, ESR1, ETS1, ETV5, FANCA, FANCD2, ACSL4, BPTF, PRPS1L1…	c5.go.bp.v7.4
GOBP_CELL_SUBSTRATE_JUNCTION_ORGANIZATION	Upregulated	0.0568997	38	-0.228938	0.0408348	-5.60644	2.22633e-08	1.73491e-06	DLC1, FERMT2, FAM107A, CTTN, CLASP2, FN1, MACF1, ABL1, ITGA6, ITGA2, ITGA5, KDR, ARF6, RHOA, LAMC1, LAMC2, LRP1, SMAD3, PDPK1, RAB8B, RCC2, DUSP22, PTEN, PTPRJ, RAC1, BCL2, ROCK1, SLC9A1, SRC, THBS1, ACTG1, VCL, VEGFA, PEAK1, PHLDB2, TAOK2, ACVRL1, ROCK2	c5.go.bp.v7.4
GOBP_REGULATION_OF_PROTEIN_SERINE_THREONINE_KINASE_ACTIVITY	Upregulated	0.181983	159	-0.14803	0.0264421	-5.59826	2.33301e-08	1.79931e-06	CD24, HIPK3, CDK4, CDK7, TRIB1, SPRY1, CDKN1A, CDKN1B, CDKN2A, CDKN2B, CDKN2C, NOD1, IPO7, FRS2, DBF4, FERMT2, CIT, FZD10, DUSP10, PDCD10, CD300A, STK38, CKS2, LRRK2, CRKL, MAPK14, CSF1R, DUSP18, GADD45A, DDX3X, DUSP1, DUSP6, DUSP9, DVL3, LPAR1, EDN1, EGFR, EPHA4, DIPK2A, ERBB2, AKT1, EZH2, ACSL1, CCNY, MAPRE3, TAB2, FLT1, SIRT1, FPR1, NUP62, ABL1, RICTOR, TAB3, PDCD4, SFN, HGF, HHEX, APC, DNAJA1…	c5.go.bp.v7.4
GOBP_GLAND_DEVELOPMENT	Upregulated	0.166918	142	-0.152788	0.0274565	-5.56472	2.82444e-08	2.15609e-06	ADA, BCL2L11, ZMPSTE24, CEBPB, SEMA3C, DEAF1, CEBPG, FRS2, SEC63, PHB2, GPAT4, CREB1, CRKL, CSF1, CSF1R, CYP1A1, DUT, EGFR, EPHA2, EPHB3, AK4, AKT1, ESR1, ETS1, EZH2, FOXC1, PLXND1, ABL1, GATA6, GLI3, GOT2, ARHGAP35, HFE, HGF, HIF1A, HK2, HMGCS1, HMOX1, HNF4A, HOXA3, HOXA5, HOXA9, HOXA13, HOXB3, HOXD3, IGSF3, ID2, IGF2, IGF2R, IGFBP5, IL6, IL10, AR, ITGA2, JARID2, ARF6, KRAS, SMAD2, SMAD3, SMAD4,…	c5.go.bp.v7.4
GOBP_CELL_DIVISION	Upregulated	0.182937	160	-0.146357	0.0263098	-5.56283	2.85499e-08	2.15739e-06	CDK2, CDK4, CDK6, CDK7, MAD2L2, TACC3, CENPA, SPAG5, TXNIP, CENPF, STAG2, GIPC1, PLK2, ARPP19, KIF2C, TPPP, CIT, CHEK2, CKS2, CLTC, ARL8A, PHF13, SDE2, SEPTIN1, KLHDC8B, TUBB, EPB41, EPB41L2, EREG, ESRRB, ETV5, CCNY, REEP3, CEP164, MAPRE1, MAPRE3, SPART, CLASP2, POGZ, SEPTIN8, TTC28, ZFYVE26, ORC6, CD2AP, NUP62, KIF4A, UBE2S, GNAI2, SFN, DLL1, ANK3, NR3C1, RACGAP1, HELLS, HNRNPU, APC, BIRC5, MACC…	c5.go.bp.v7.4
GOBP_POSITIVE_REGULATION_OF_CELLULAR_COMPONENT_ORGANIZATION	Upregulated	0.302604	319	-0.11843	0.0213398	-5.54972	3.07545e-08	2.30074e-06	BCL2L11, ARPC3, ARPC1B, G3BP1, ABI2, PLXNC1, WASF2, AKAP8, SPAG5, CFL2, WASF3, PPARGC1A, EHD1, YWHAQ, FERMT2, TPPP, CLU, LRRK2, CRABP2, CREB1, SMCR8, MAPK14, EIF5AL1, CCN2, CTNNB1, CEP120, ZDHHC15, AP2A1, RETREG3, DBN1, AP2B1, DDX3X, DNMT1, DNMT3B, DVL1, DVL3, E2F1, LPAR1, EDN1, EPHA2, EIF4G1, EIF4G2, EIF5A, PLD6, CTTN, EP300, EPHA4, EPHB3, ERCC1, EREG, ERCC4, ESR1, EZH2, FEN1, FKBP1B, MTF2, DZIP…	c5.go.bp.v7.4
GOBP_POSITIVE_REGULATION_OF_NUCLEOBASE_CONTAINING_COMPOUND_METABOLIC_PROCESS	Upregulated	0.421288	527	-0.102183	0.018441	-5.54107	3.22988e-08	2.39235e-06	MED6, NAMPT, CDK7, CDKN2B, ZNF267, TNIP1, KLF2, YAP1, MAD2L2, SLC30A9, ZBTB18, NCOA2, CEBPB, CEBPD, DEAF1, CEBPG, ARID3B, DMRT2, CELF1, NFAT5, ZNF268, PPARGC1A, TCERG1, RBPMS, NUDT21, PRDM4, CHEK1, CHEK2, KLF12, ECD, U2AF2, CHUK, MED12L, FOXN4, OSR1, TRIM71, KLF6, PPARGC1B, KLF14, CREB1, ATF2, CREBBP, CREBL2, CRX, MAPK14, SIX5, CTBP2, CTNNB1, DTX3L, CREBRF, ZFPM1, DDX3X, DDX5, ZNF721, DLX5, JAG1,…	c5.go.bp.v7.4
GOBP_REPRODUCTIVE_SYSTEM_DEVELOPMENT	Upregulated	0.151247	125	-0.158365	0.0285966	-5.53791	3.2882e-08	2.41167e-06	ADA, BCL2L11, MAMLD1, IRX5, CEBPB, PRDX4, FRS2, OSR1, CRKL, MAPK14, CYP19A1, ERCC1, EREG, AKT1, ESR1, FANCA, BPTF, PRPS1L1, RHOBTB3, FOXC1, FLNA, SIRT1, ZFPM2, HEY2, NIPBL, GATA4, GATA6, GDF9, GJA1, GLI3, GRB2, H3-3A, H3-3B, HIF1A, HMGCS1, HOXA9, HOXA11, HOXA13, BIRC2, ICAM1, IGF2, CCN1, IL10, INHBA, INHBB, AR, ITGB8, KIT, LHCGR, LHX1, ARRB1, SMAD4, KITLG, NASP, ATM, NOTCH1, NOTCH2, LEF1, PDGFB, …	c5.go.bp.v7.4
GOBP_DEVELOPMENTAL_PROCESS_INVOLVED_IN_REPRODUCTION	Upregulated	0.222683	208	-0.135136	0.0244536	-5.52624	3.51256e-08	2.52668e-06	ADA, BCL2L11, MAMLD1, ACTR1A, IRX5, CRTAP, CEBPB, DEAF1, PRDX4, DMRT2, KHDRBS1, CELF1, FRS2, PHB2, IFTAP, LRRK2, OSR1, CRKL, MAPK14, CSF1, PIWIL4, SLC2A14, ODF4, SIX5, CYP19A1, DDX6, DNMT3A, E2F1, PHC2, PLD6, ERCC1, EREG, AKT1, ESR1, ETV5, FANCA, BPTF, PRPS1L1, RHOBTB3, DZIP1, FOXC1, FLNA, PSME4, FBXW11, SYNE1, SIRT1, ZFPM2, HEY2, NUP62, OSBP2, CFAP65, H2BC1, TTLL1, NIPBL, GORASP2, GATA4, GATA6, …	c5.go.bp.v7.4
GOBP_RESPONSE_TO_HORMONE	Upregulated	0.256159	252	-0.126929	0.0229618	-5.52783	3.48118e-08	2.52668e-06	CD24, BCL2L11, ARPC1B, CDK4, CDKN1A, AKAP8, YAP1, NCOA2, TXNIP, PPARGC1A, FAM107A, EGLN2, PHB2, CBX3, CHUK, ADCY9, GPHB5, ATP6V1G3, CPEB2, PPARGC1B, CREB1, SOGA1, CRY2, SESN3, CCN2, CTSS, CYBB, DDX5, DNMT3B, DSG1, DTYMK, DUSP1, AGTR1, AGTR2, EDN1, EGFR, EIF2B1, EIF4E, ABCA2, RAB12, EP300, EREG, AKT1, ESR1, ALAD, ESRRB, ESRRG, ACSL1, FOXO1, AKR1B1, SIRT1, SLC39A14, FOS, RBFOX2, WBP2, STEAP2, GATA6…	c5.go.bp.v7.4
GOBP_REGULATION_OF_CELL_CYCLE_PROCESS	Upregulated	0.229023	216	-0.132609	0.024056	-5.51252	3.7952e-08	2.70399e-06	ACTR1A, CDK2, CDK4, NME6, CDK6, CDKN1A, ZMPSTE24, CDKN1B, CDKN2A, CDKN2B, CDKN2C, TUBB4A, MAD2L2, TACC3, MYBBP1A, SPAG5, CENPF, GIPC1, PLK2, ZNF268, DBF4, CHEK1, CIT, CEP43, FOXN3, FAM107A, CHEK2, PHB2, CBX3, CLTC, DCUN1D3, UBXN2B, NACC2, CSNK1E, CSNK2A1, TOM1L2, CCN2, CTNNB1, CEP120, CYP1A1, USP51, SDE2, GADD45A, DDX3X, ARID3A, DUSP1, E2F1, E2F4, E2F6, EDN1, EGFR, EIF4G1, TUBB, EP300, EREG, AKT1…	c5.go.bp.v7.4
GOBP_MITOCHONDRIAL_OUTER_MEMBRANE_PERMEABILIZATION	Upregulated	0.0369287	23	-0.253794	0.046071	-5.50876	3.87632e-08	2.73573e-06	BCL2L11, YWHAQ, E2F1, SFN, TMEM14A, GSK3B, HSPA1A, PMAIP1, PPP3R1, BAK1, BAX, BCL2, MOAP1, BNIP3, TP53, TP53BP2, TP73, YWHAB, YWHAE, YWHAH, YWHAZ, FZD9, CASP8	c5.go.bp.v7.4
GOBP_CELL_CYCLE_PHASE_TRANSITION	Upregulated	0.202504	183	-0.139709	0.0253876	-5.50304	4.00305e-08	2.79877e-06	ACTR1A, CDK2, CDK4, CDK6, CDK7, CDKN1A, CDKN1B, AKAP8, CDKN2A, CDKN2B, CDKN2C, TUBB4A, MAD2L2, TACC3, CENPF, KHDRBS1, PLK2, ARPP19, DBF4, CHEK1, CEP43, FOXN3, FAM107A, CHEK2, PHB2, CKS2, DCUN1D3, TRIM71, NACC2, CSNK1E, CYP1A1, GADD45A, DDX3X, ARID3A, DUSP1, E2F1, E2F3, E2F4, E2F6, EGFR, EIF4E, EIF4G1, TUBB, EP300, AKT1, ESRRB, EZH2, CCNY, PHLDA1, CEP164, MAPRE1, CLASP2, PHF8, PSME4, FBXW11, ORC6,…	c5.go.bp.v7.4
GOBP_REGULATION_OF_MAPK_CASCADE	Upregulated	0.211521	194	-0.137302	0.0249674	-5.49927	4.08895e-08	2.83236e-06	CD24, HIPK3, ATP6AP2, RNF41, SPRY1, TNIP1, NOD1, ZMYND11, FRS2, FERMT2, FZD10, DUSP10, PDCD10, CD300A, STK38, PHB2, LRRK2, CRKL, MAPK14, CSF1R, CCN2, DUSP18, KLB, SH3RF2, GADD45A, DUSP1, DUSP6, DUSP9, DVL3, LPAR1, EDN1, EFNA1, EGFR, EPHA2, EPHA4, EPHA7, ERBB2, AKT1, EZH2, FGG, KLHDC10, FOXO1, TAB2, FLT1, PHLPP1, FN1, ZDHHC17, MAPK8IP2, FPR1, NUP62, ABL1, NPNT, TAB3, PRKD2, MAGI3, GATA4, GCNT2, NP…	c5.go.bp.v7.4
GOBP_RESPONSE_TO_ABIOTIC_STIMULUS	Upregulated	0.320099	346	-0.114555	0.0208703	-5.48891	4.33401e-08	2.97456e-06	ADA, POM121C, CD24, DNAJB6, CDK4, CDKN1A, ZMPSTE24, DNAJA2, NDRG1, YAP1, ATG7, TXNIP, CERS1, NFAT5, PPARGC1A, DNAJB4, NUP42, CHEK1, CHEK2, EGLN2, EGLN3, PHB2, CIDEA, VASN, IKBIP, DCUN1D3, CPEB2, CREB1, ATF2, CREBBP, CRY2, MAPK14, TMEM199, CCN2, CTNNB1, SIK1, CTSS, CYBB, CYP1A1, ADSS2, SDE2, GADD45A, DDX3X, TENT2, DNMT3A, DNMT3B, TSC22D3, DUSP1, E2F1, LPAR1, EDN1, EDNRA, EEF1A2, EGFR, EIF2B1, ENO1…	c5.go.bp.v7.4
GOBP_REGULATION_OF_PROTEIN_LOCALIZATION	Upregulated	0.232172	220	-0.131165	0.0239367	-5.47965	4.56498e-08	3.1046e-06	DNAJB6, HUWE1, NUTF2, STX6, YAP1, ARIH2, YWHAQ, FERMT2, WWP2, RAPGEF4, PDCD10, AP2M1, LRRK2, CLTC, UHMK1, UBXN2B, CRKL, MAPK14, CSNK1E, CTNNB1, DTX3L, CEP120, CYP51A1, DBN1, AP2B1, DVL1, DVL3, AGTR2, E2F1, EGFR, EPHA2, ABCA2, EPB41, EPB41L2, EPHA5, ERBB2, AKT1, ACSL4, FGG, FKBP1B, FLNA, GPD1L, ARC, SIRT4, LEPROTL1, MMD, CD2AP, NUP62, SLC7A11, NIPBL, SIN3A, TMEM98, GAPVD1, GDI1, GJA1, NPTN, GLI3, …	c5.go.bp.v7.4
GOBP_MITOTIC_CELL_CYCLE	Upregulated	0.294763	307	-0.11806	0.0216127	-5.46253	5.02377e-08	3.38584e-06	ACTR1A, CDK2, CDK4, NME6, CDK6, CDK7, SPRY1, CDKN1A, ZMPSTE24, CDKN1B, AKAP8, CDKN2A, CDKN2B, CDKN2C, TUBB3, TUBB4A, MAD2L2, TACC3, CENPA, SPAG5, CENPF, KHDRBS1, STAG2, PLK2, ARPP19, ZNF268, SUGT1, DBF4, KIF2C, CHEK1, CIT, CEP43, FOXN3, FAM107A, CHEK2, PHB2, CKS2, CLTC, DCUN1D3, TRIM71, UBXN2B, NACC2, ATF2, CSNK1E, TOM1L2, PHF13, CTNNB1, SIK1, CYP1A1, GADD45A, DDX3X, DNA2, DNMT3A, ARID3A, DUSP1, …	c5.go.bp.v7.4
GOBP_NEGATIVE_REGULATION_OF_BIOSYNTHETIC_PROCESS	Upregulated	0.409886	504	-0.101707	0.0186734	-5.44665	5.48915e-08	3.66646e-06	HOTAIR, TRAP1, CDKN1A, CDKN1B, CDKN2A, IKZF1, KLF2, SCML2, YAP1, FAM3C, MAD2L2, ZBTB18, SYNCRIP, NCOA2, CEBPB, MYBBP1A, DEAF1, ATG7, MXD4, ERLIN1, TXNIP, CENPF, LEFTY1, IGF2BP1, IGF2BP3, IGF2BP2, KHDRBS1, CELF1, CERS1, TOB2, ZMYND11, ZNF268, TCERG1, MORF4L1, CBX1, YWHAQ, WWP2, FOXN3, ERLIN2, STRAP, BAZ2A, CHEK2, KLF12, KLF8, NACC1, PHB2, CBX3, ZNF554, CLTC, H4-16, EID2B, H3C14, OSR1, TRIM71, CPEB…	c5.go.bp.v7.4
GOBP_POSITIVE_REGULATION_OF_INTRINSIC_APOPTOTIC_SIGNALING_PATHWAY	Upregulated	0.031379	19	-0.258243	0.047664	-5.41799	6.43732e-08	4.26173e-06	BCL2L11, SERINC3, NACC2, SIRT1, MCL1, PLAGL2, PMAIP1, PTPN2, BAX, BCL2, BCL2L1, RPL26, RPS7, S100A8, SKIL, SOD1, TP53, BECN1, BCLAF1	c5.go.bp.v7.4
GOBP_POSITIVE_REGULATION_OF_MULTICELLULAR_ORGANISMAL_PROCESS	Upregulated	0.34719	390	-0.108944	0.0201676	-5.40193	7.03601e-08	4.61723e-06	ADA, PLXNC1, ATP6AP2, LPCAT3, TRIB1, SPRY1, NOD1, YAP1, MAD2L2, CEBPB, CEBPG, POLR3F, CD226, CFL1, TOB2, WASF3, FRS2, PPARGC1A, MALT1, FERMT2, TPPP, GLMN, DUSP10, TUSC2, CHUK, CGAS, CLU, OSR1, PPARGC1B, CPT2, CRABP2, CREB1, ATF2, CREBBP, ZBTB46, MAPK14, CSF1, CSF1R, CCN2, IL23R, CTNNB1, CYBB, CYP1B1, AMOT, ZFPM1, DBN1, DDX3X, TMEM64, JAG1, AGTR2, E2F1, EDN1, EGFR, EGR3, EIF4G2, CTTN, ENO1, EP300,…	c5.go.bp.v7.4
GOBP_INTRINSIC_APOPTOTIC_SIGNALING_PATHWAY	Upregulated	0.139043	112	-0.158835	0.0295848	-5.36881	8.44564e-08	5.49407e-06	CD24, BCL2L11, TRAP1, CDKN1A, CEBPB, MYBBP1A, SERINC3, CHEK2, PDCD10, CLU, LRRK2, NACC2, CYP1B1, DDX3X, DDX5, E2F1, E2F2, EPHA2, ENO1, EP300, HIPK1, AKT1, SIRT1, PHLDA3, ABL1, SGMS1, ZNF385A, CIDEB, SFN, HIPK2, GRINA, UBQLN1, ERO1A, HDAC1, HIC1, HIF1A, HMOX1, APAF1, DNAJA1, HSPA1A, IFI16, ITPR1, MIR21, MAGEA3, MCL1, MIF, MLH1, ATF4, ATM, NONO, OPA1, P4HB, PRKN, GSKIP, PLAGL2, PMAIP1, PML, DDIT4, …	c5.go.bp.v7.4
GOBP_PEPTIDYL_SERINE_MODIFICATION	Upregulated	0.129091	102	-0.164709	0.0306999	-5.36512	8.61844e-08	5.55815e-06	HIPK3, CDK2, MAD2L2, PLK2, IL24, CHEK2, PDCD10, STK38, CHUK, LRRK2, UHMK1, CREBL2, MAPK14, POGLUT3, CSNK1E, CSNK2A1, GRK2, GADD45A, EGFR, EIF4G1, HIPK1, AKT1, MAST1, STK38L, MAST3, SMG1, GPD1L, RICTOR, PRKD2, GALNT2, MKNK2, HIPK2, TBK1, GSK3B, HGF, HSP90AA1, IFNB1, IKBKB, IL6, MAST4, SMAD7, MIF, MST1, ATM, NTF3, NTRK2, PAK1, PAK2, PDE4D, PDGFB, PDPK1, CAB39, PFN2, PIK3CA, PKD1, PLK1, CSNK1G1, DDI…	c5.go.bp.v7.4
GOBP_GROWTH	Upregulated	0.265777	265	-0.121956	0.0227811	-5.35336	9.19326e-08	5.87819e-06	BCL2L11, CDK4, NME6, SPRY1, CDKN1A, ZMPSTE24, CDKN1B, CDKN2A, CDKN2C, KLF2, ADARB1, YAP1, ARIH2, MAD2L2, SLC9A6, SEMA6B, SEMA3C, PDLIM5, MORF4L1, CEP43, FAM107A, DUSP10, EGLN2, SLC25A25, SOCS4, DCUN1D3, TAF8, DCBLD2, GPAT4, CRABP2, CREB1, CRKL, MAPK14, CSF1, CSNK2A1, CTNNB1, DBN1, DCC, DDX3X, HBEGF, DUSP6, AGTR1, DUSP9, DVL1, AGTR2, EDN1, EGFR, EIF4G1, EIF4G2, CTTN, ENO1, EP300, EPHA7, DIPK2A, ER…	c5.go.bp.v7.4
GOBP_RESPONSE_TO_OXYGEN_CONTAINING_COMPOUND	Upregulated	0.36871	427	-0.104923	0.0196223	-5.34714	9.51214e-08	6.03054e-06	ADA, BCL2L11, ARPC1B, TRAP1, CDK2, CDK4, TRIB1, CDKN1A, AKAP8, SIGMAR1, RGS19, AKR1A1, KLF2, NOD1, YAP1, NCOA2, CEBPB, FBLN5, ATG7, TXNIP, RRAGA, CERS1, PPARGC1A, MALT1, IL24, CHEK2, FZD10, DUSP10, PDCD10, PHB2, CBX3, CHUK, ADCY9, CLU, LRRK2, ATP6V1G3, ADH5, OSR1, CPEB2, PPARGC1B, CREB1, ATF2, CRKL, SOGA1, MAPK14, SESN3, CCN2, IL23R, CTNNB1, CYBB, CYP1A1, CYP1B1, GRK2, CYP19A1, DAPK1, DNMT3A, DNM…	c5.go.bp.v7.4
GOBP_ORGAN_GROWTH	Upregulated	0.0816816	58	-0.195292	0.0365926	-5.33692	1.00594e-07	6.32387e-06	BCL2L11, ZMPSTE24, YAP1, PDLIM5, MAPK14, DUSP6, DUSP9, AGTR2, EDN1, DIPK2A, AKT1, ESR1, FOXC1, ZFPM2, HEY2, FXN, TSKU, GATA4, GATA6, GJA1, DLL1, ACACB, IGF1, IGF2, AR, JARID2, LEPR, SMAD1, SMAD2, MEIS1, NOTCH1, PAK1, SIRT6, PDGFRB, PIM1, PIN1, PLAG1, PPARA, TMEM38B, MAPK1, PROX1, PSAP, PTEN, HEG1, NLGN4X, BCL2, RGS4, SOD1, STK4, TGFB2, TGFBR1, TGFBR2, TGFBR3, TP73, YY1, DDX39B, RUNX1, NOG	c5.go.bp.v7.4
GOBP_MONONUCLEAR_CELL_DIFFERENTIATION	Upregulated	0.148625	122	-0.155528	0.0291738	-5.33107	1.03861e-07	6.47484e-06	ADA, RNF41, CDK6, IKZF1, CEBPB, CEBPG, MALT1, DUSP10, TUSC2, KLF6, ZBTB46, CSF1, CSF1R, IL23R, ZFPM1, EGR3, EP300, ERBB2, EZH2, FANCA, FANCD2, ADGRG3, IKZF3, TMEM131L, ABL1, TMEM98, PLA2G2D, KAT2A, FOXP1, GLI3, DLL1, ATP11C, HHEX, HLA-G, HMGB1, HMGB3, IFI16, IFNB1, IL4, IL6, IL6R, IL10, INHBA, IRF4, ITGB1, ITGB8, JUN, KIT, KLRC1, LEPR, LTBR, LYN, MIR21, SMAD7, CD46, DNAJB9, MYB, MYC, ATM, NOTCH2,…	c5.go.bp.v7.4
GOBP_REGULATION_OF_CELLULAR_COMPONENT_BIOGENESIS	Upregulated	0.252761	247	-0.123612	0.0232352	-5.32005	1.10301e-07	6.81952e-06	BCL2L11, DNAJB6, ARPC3, ARPC1B, G3BP1, ABI2, WASF2, TUBB4A, DLC1, YAP1, ARFGEF1, PDLIM5, SPAG5, PLK2, WASF3, FERMT2, TPPP, FAM107A, ATXN2L, EVI5L, CLU, LRRK2, CREB1, SLITRK4, SMCR8, SAMD8, SPTY2D1, CCN2, CEP120, CAMSAP1, DBN1, DDX3X, DNMT1, DUT, LPAR1, EPHA2, EIF4G1, ABCA2, CTTN, EP300, EPHA7, EPHB3, ERCC1, ERCC4, ESR1, DZIP1, FKBP4, MAPRE1, MAPRE3, RAB3GAP1, CLASP2, PHF8, FLNA, SEPTIN8, SYNE2, A…	c5.go.bp.v7.4
GOBP_POSITIVE_REGULATION_OF_HISTONE_H3_K4_METHYLATION	Upregulated	0.0125252	7	-0.319602	0.0601285	-5.31532	1.1318e-07	6.94016e-06	CTNNB1, DNMT1, DNMT3B, SMAD4, MYB, BRCA1, CTR9	c5.go.bp.v7.4
GOBP_REGULATION_OF_CELLULAR_LOCALIZATION	Upregulated	0.237004	226	-0.126733	0.0238577	-5.31205	1.15211e-07	7.00729e-06	HUWE1, NUTF2, STX6, TRDN, YAP1, ARIH2, SEC24B, SPAG5, KHDRBS1, EHD1, YWHAQ, FERMT2, PDCD10, CD300A, NUS1, AP2M1, BORCS5, LRRK2, CLTC, UHMK1, UBXN2B, CRKL, CRYAA, MAPK14, CSNK1E, CTNNB1, DTX3L, AP2B1, DIAPH1, DVL1, DVL3, AGTR2, E2F1, EGFR, EPHA2, ABCA2, EPB41, EPB41L2, EPHA5, ERBB2, AKT1, FKBP1B, NCBP2, RAB21, FLNA, GPD1L, ARC, ISCU, LEPROTL1, CD2AP, NUP62, SLC7A11, ABL1, NIPBL, SIN3A, TMEM98, GAS…	c5.go.bp.v7.4
GOBP_REGULATION_OF_CELL_SUBSTRATE_ADHESION	Upregulated	0.0953564	70	-0.184482	0.0348191	-5.29829	1.24164e-07	7.49092e-06	CDK6, CDKN2A, DLC1, FERMT2, FAM107A, COL8A1, CRKL, CSF1, CCDC80, JAG1, ECM2, FGG, CLASP2, FLNA, FN1, MACF1, ABL1, NPNT, GCNT2, DISC1, GSK3B, ACER2, CCN1, ITGA6, ITGA3, ITGA5, KDR, RHOA, LRP1, SMAD3, ATXN3, MYF5, NF1, NF2, NOTCH1, P4HB, PDGFB, PLAU, RIN2, PRKCE, PRKCZ, RCC2, CCL28, DUSP22, PTEN, PTPRJ, RAC1, RASA1, PLEKHA2, BCL2, BCL6, ROCK1, RRAS, RSU1, SLC9A1, SRC, STK4, THBS1, ACTG1, VCL, VEGFA…	c5.go.bp.v7.4
GOBP_POSITIVE_REGULATION_OF_CELLULAR_PROTEIN_LOCALIZATION	Upregulated	0.12117	94	-0.164809	0.0313569	-5.25589	1.56191e-07	9.34769e-06	HUWE1, NUTF2, YAP1, ARIH2, YWHAQ, FERMT2, MAPK14, DTX3L, AP2B1, E2F1, EGFR, EPHA2, EPB41, EPB41L2, ERBB2, AKT1, FLNA, GPD1L, CD2AP, NUP62, NIPBL, NPTN, GLI3, SFN, ANK3, GSK3B, ZDHHC8, APC, ITGA3, ITGB1, KCNB1, KIF5B, ARF6, IPO5, LRP1, LRP4, SMAD3, MSN, MYO1C, PAK1, PRKN, PDPK1, PDZK1, PLK1, PMAIP1, TREM2, MIEF1, GNL3L, PPP3R1, PRKAA1, PRKAA2, PRKCE, MAPK1, PRNP, MFF, RTN4, MAVS, USP36, MEAK7, PTP…	c5.go.bp.v7.4
GOBP_RESPONSE_TO_DRUG	Upregulated	0.137201	110	-0.157461	0.0299887	-5.25067	1.6064e-07	9.53766e-06	ADA, CDK4, CDKN1A, VAV3, SEMA3C, TXNIP, CENPF, CERS1, PPARGC1A, CHEK2, SLC46A1, CYP2U1, CHUK, CREB1, CRKL, CTNNB1, CTPS1, CYBB, CYP1A1, DAD1, DNMT3A, DNMT3B, DUSP6, DVL3, EDN1, EEF2, EGFR, ABCA2, AK4, ALAD, ACSL1, FOS, GATA4, GATA6, GNA12, GNAS, HMGCS1, HMOX1, ACACB, ICAM1, ACER2, IL10, INHBA, ITGA2, ITGA3, JUN, KCNH2, BLOC1S3, LDHA, LOX, LPL, LTA, LYN, ARRB1, MAP1B, MCM7, ABCC1, MYC, NNMT, PAM, …	c5.go.bp.v7.4
GOBP_POSITIVE_REGULATION_OF_GENE_EXPRESSION	Upregulated	0.282826	289	-0.11599	0.022198	-5.22525	1.84164e-07	1.08483e-05	ATP6AP2, LPCAT3, CDK4, ZMPSTE24, NOD1, YAP1, MAD2L2, SYNCRIP, CEBPB, MYBBP1A, CEBPG, POLR3F, IGF2BP1, KHDRBS1, CELF1, CD226, PPARGC1A, MALT1, CHEK1, GLMN, PDCD10, LARP4, TUSC2, U2AF2, CHUK, CGAS, CLU, UHMK1, OSR1, CREB1, ATF2, CREBBP, MAPK14, EIF5AL1, CSF1, CSF1R, CCN2, IL23R, CTNNB1, CYP1B1, ZFPM1, DDX3X, DDX5, DNMT1, DNMT3B, E2F1, AGO3, EEF2, EGFR, EIF2S3, EIF4G1, EIF4G2, EIF5A, ENO1, EP300, ER…	c5.go.bp.v7.4
GOBP_VASCULATURE_DEVELOPMENT	Upregulated	0.240178	230	-0.124088	0.0238049	-5.21268	1.96983e-07	1.14235e-05	WASF2, ANGPTL7, WARS2, KLF2, YAP1, SEC24B, VAV3, SEMA3C, PLK2, GLMN, ADAMTS6, PDCD10, NUS1, COL4A2, COL8A1, OSR1, ATF2, CRKL, MAPK14, CCN2, CTNNB1, CYBB, CYP1B1, AMOT, AMOTL1, AP2B1, GADD45A, DNMT1, JAG1, AGTR1, E2F2, EDN1, EDNRA, EFNA1, EFNA3, AHR, EGR3, EPHA2, ELK3, HIPK1, EPHB3, ERBB2, EREG, AKT1, ETS1, THSD7A, EPN2, FOXC1, PLXND1, FLNA, FLT1, FN1, SIRT1, ZFPM2, HEY2, DDAH1, CEMIP2, ABL1, HECT…	c5.go.bp.v7.4
GOBP_FOCAL_ADHESION_ASSEMBLY	Upregulated	0.0480679	31	-0.232151	0.0445287	-5.21352	1.96099e-07	1.14235e-05	DLC1, FERMT2, FAM107A, CTTN, CLASP2, MACF1, ABL1, ITGA2, KDR, RHOA, LRP1, SMAD3, PDPK1, RCC2, DUSP22, PTEN, PTPRJ, RAC1, BCL2, ROCK1, SLC9A1, SRC, THBS1, ACTG1, VCL, VEGFA, PEAK1, PHLDB2, TAOK2, ACVRL1, ROCK2	c5.go.bp.v7.4
GOBP_REGULATION_OF_T_CELL_MEDIATED_CYTOTOXICITY	Upregulated	0.00993105	6	8.04969	1.54759	5.20145	2.0917e-07	1.1945e-05	IL23R, HLA-A, HLA-G, KLRC1, KLRD1, CYRIB	c5.go.bp.v7.4
GOBP_RESPONSE_TO_WOUNDING	Upregulated	0.21757	201	-0.129244	0.0248432	-5.20238	2.08137e-07	1.1945e-05	CDKN1A, YAP1, VAV3, ARFGEF1, GNA13, EHD1, FERMT2, IL24, DUSP10, PDCD10, VPS45, PHB2, H3C14, DCBLD2, CCN2, CYP1A1, DGKH, ZFPM1, DSP, HBEGF, EDN1, EGFR, A2M, ELK3, EPHA4, ERBB2, ERBB3, EREG, ETS1, F2RL2, F9, BPTF, JMJD1C, FGG, FKBP1B, ENPP4, CLASP2, FLNA, METAP1, RCOR1, FN1, ZFPM2, CBX5, MACF1, SLC7A11, SH2B1, TSKU, GATA4, GATA6, MYOF, GGCX, B4GALT1, GJA1, GLI3, GNA12, GNAS, ARHGAP35, H3-3A, H3-3B,…	c5.go.bp.v7.4
GOBP_MYELOID_LEUKOCYTE_DIFFERENTIATION	Upregulated	0.0887642	64	-0.185771	0.0357514	-5.19619	2.1513e-07	1.21923e-05	CDK6, TRIB1, CEBPB, TOB2, PPARGC1B, CREB1, ZBTB46, MAPK14, CSF1, CSF1R, IL23R, ZFPM1, TMEM64, EPHA2, SIRT1, FOS, FOXP1, GLO1, GNAS, SIGLEC15, OSTM1, IFI16, IL4, INHBA, IREB2, IRF4, ITGB8, JUN, KIT, LBR, LTBR, LYN, KITLG, MITF, MYC, NOTCH2, LEF1, ATP6AP1, TREM2, MED1, CTNNBIP1, PTPN2, CCL19, SPI1, SRC, ZFP36L1, TAL1, TFRC, TGFB1, TGFBR2, KLF10, TLR2, GPR137B, TNF, VEGFA, CA2, NDFIP1, CASP8, UBASH3…	c5.go.bp.v7.4
GOBP_CELLULAR_RESPONSE_TO_DNA_DAMAGE_STIMULUS	Upregulated	0.264582	263	-0.118641	0.022844	-5.19354	2.18192e-07	1.22311e-05	BCL2L11, HUWE1, CDK2, CDK7, CDKN1A, ZMPSTE24, CDKN1B, TRAIP, NDRG1, YAP1, PPIE, VAV3, MAD2L2, SLC30A9, CEBPG, PLK2, MORF4L1, CBX1, ASCC3, CHEK1, FOXN3, CHEK2, POLI, EGLN3, CBX3, CGAS, CLU, H4-16, ZSWIM7, ANKLE1, NACC2, ATF2, MAPK14, CSNK1E, DTX3L, ESCO2, USP51, GADD45A, DDX5, DNA2, ARID3A, E2F1, E2F4, EGFR, EPHA2, FBXO45, EP300, HIPK1, ERCC1, AKT1, EYA4, ERCC4, FANCA, FANCD2, FEN1, FH, CEP164, KD…	c5.go.bp.v7.4
GOBP_POSITIVE_REGULATION_OF_STRIATED_MUSCLE_CELL_APOPTOTIC_PROCESS	Upregulated	0.00756583	4	-0.334361	0.0643981	-5.1921	2.19873e-07	1.22311e-05	TIGAR, PTEN, BNIP3, TP53	c5.go.bp.v7.4
GOBP_POSITIVE_REGULATION_OF_MITOCHONDRIAL_OUTER_MEMBRANE_PERMEABILIZATION_INVOLVED_IN_APOPTOTIC_SIGNALING_PATHWAY	Upregulated	0.0284947	17	-0.262009	0.05047	-5.19138	2.20718e-07	1.22311e-05	YWHAQ, E2F1, SFN, GSK3B, PMAIP1, PPP3R1, BAK1, BAX, BCL2, TP53, TP53BP2, TP73, YWHAB, YWHAE, YWHAH, YWHAZ, CASP8	c5.go.bp.v7.4
GOBP_NEGATIVE_REGULATION_OF_CELL_CYCLE_G1_S_PHASE_TRANSITION	Upregulated	0.069964	48	-0.200993	0.0388262	-5.17673	2.38619e-07	1.31258e-05	CDK2, CDK4, CDK6, CDKN1A, CDKN1B, CDKN2A, CDKN2B, CDKN2C, PLK2, FAM107A, CHEK2, DCUN1D3, NACC2, GADD45A, ARID3A, E2F1, E2F4, EP300, EZH2, ZNF385A, SFN, BRD7, CNOT7, APC, PRMT1, MIR21, MDM4, ATM, CNOT4, PLAGL1, PML, PTEN, CNOT6, BAX, CCND1, BCL2, RPA2, RPL26, CCL2, SOX4, TP53, WEE1, E2F8, CASP2, CRADD, KLF4, CDK1, CDC25C	c5.go.bp.v7.4
GOBP_NEGATIVE_REGULATION_OF_GENE_EXPRESSION	Upregulated	0.341559	380	-0.105071	0.0203493	-5.16337	2.56166e-07	1.39881e-05	POM121C, HOTAIR, CD24, CDK2, NUTF2, CDKN1A, ZMPSTE24, AKAP8, TRAIP, KLF2, BTN2A2, YAP1, SYNCRIP, IGF2BP1, IGF2BP3, IGF2BP2, CELF1, SRSF10, RNPS1, MORF4L1, CLP1, WWP2, NUP42, PDCD10, TUSC2, U2AF2, CIDEA, LRRK2, H4-16, H3C14, TRIM71, CPEB2, CRKL, SMCR8, MAPK14, PIWIL4, CCN2, IL23R, PUS10, DAPK1, ZFPM1, DDX3X, DDX5, DDX6, TENT2, DCP2, DNMT1, DNMT3A, DNMT3B, E2F1, AGO3, EGFR, EPHA2, EIF4E, EIF4G1, SE…	c5.go.bp.v7.4
GOBP_NEUROGENESIS	Upregulated	0.368386	426	-0.101854	0.0197404	-5.15965	2.61264e-07	1.40977e-05	CDH11, UST, FRY, ABI2, PLXNC1, CDK6, IRX5, CDKN2C, TUBB3, NDRG1, ADARB1, YAP1, SEC24B, SLC9A6, SEMA6B, CEBPB, SEMA3C, ARFGEF1, PDLIM5, CFL1, PLK2, WASF3, FRS2, EHD1, TPPP, CIT, FZD10, DUSP10, CTHRC1, CLU, LRRK2, FOXN4, UHMK1, CRABP2, CREB1, SLITRK4, CRKL, CRMP1, CSF1, CSF1R, CSNK1E, CTNNB1, CEP120, CAMSAP1, ZDHHC15, AP2A1, RETREG3, DBN1, DCC, DDX6, TENT2, DGUOK, DLX5, DNMT3A, DNMT3B, JAG1, DVL1, …	c5.go.bp.v7.4
GOBP_NEGATIVE_REGULATION_OF_GROWTH	Upregulated	0.0988486	73	-0.178306	0.034561	-5.15916	2.61941e-07	1.40977e-05	NME6, CDKN1A, CDKN1B, CDKN2A, CDKN2C, SEMA6B, SEMA3C, DUSP10, DCUN1D3, DCBLD2, DCC, DDX3X, AGTR2, ENO1, EPHA7, SPART, SIRT1, FXN, GDF9, GJA1, HIF1A, HNF4A, APBB1, APBB2, HSPA1A, HSPA1B, IGFBP5, INHBA, JARID2, SMAD3, SMAD4, MEIS1, NOTCH1, NOTCH2, PAK1, CRLF3, IP6K2, BCL11A, PML, PPARA, PPARD, SEMA4C, CDKN2AIP, UBAP2, SEMA3G, RTN4, PTEN, CCAR2, PTPRJ, BCL2, RGS4, BCL6, BMPR2, SMARCA2, SMARCA4, CAPR…	c5.go.bp.v7.4
GOBP_UROGENITAL_SYSTEM_DEVELOPMENT	Upregulated	0.122235	95	-0.163433	0.0318449	-5.13215	3.02152e-07	1.61457e-05	CD24, BCL2L11, SPRY1, ZMPSTE24, YAP1, CENPF, FRS2, ADAMTS6, LRRK2, OSR1, CRKL, CTNNB1, AP2B1, JAG1, AGTR1, AGTR2, EPHA4, EPHA7, EPHB3, ESR1, FOXC1, AKR1B1, PLXND1, NPNT, NIPBL, TRAF3IP1, KLHL3, GDNF, GLI3, DLL1, SEC61A1, APAF1, HOXA11, HOXA13, IL6R, AR, ITGA3, LHX1, LRP4, SMAD1, SMAD2, SMAD3, SMAD4, SMAD5, SMAD7, MYC, NF1, NFIA, NOTCH1, NOTCH2, OVOL1, PAX2, PDGFB, PDGFRA, PDGFRB, SIX4, PKD1, PLAG…	c5.go.bp.v7.4
GOBP_RESPONSE_TO_CYTOKINE	Upregulated	0.307761	326	-0.109669	0.0214023	-5.12417	3.15136e-07	1.67201e-05	CD24, CDK4, CDKN1A, TRAIP, KLF2, NOD1, YAP1, SYNCRIP, CEBPB, CEBPD, RBCK1, CFL1, NFAT5, GIPC1, TRAF3IP2, PPARGC1A, IL24, PDCD10, CHUK, H3C14, EDARADD, CREB1, CRKL, MAPK14, CSF1, CSF1R, CTBP2, IL23R, DAPK1, IFNLR1, DUSP1, EDN1, EIF4A2, TXLNA, PDE12, HIPK1, EREG, AKT1, ALAD, ETS1, ETV3, ACSL1, ACSL4, MTF2, CARD8, FOXC1, FOXO1, TAB2, TTLL12, PSME4, FBXW11, FN1, SIRT1, FOS, FPR1, NPNT, TAB3, SGMS1, K…	c5.go.bp.v7.4
GOBP_NEGATIVE_REGULATION_OF_VASCULAR_PERMEABILITY	Upregulated	0.00860226	5	-0.36657	0.0716184	-5.11837	3.24903e-07	1.71169e-05	FERMT2, DDAH1, ARHGAP35, PTPRJ, VEGFA	c5.go.bp.v7.4
GOBP_REGULATION_OF_PROTEIN_LOCALIZATION_TO_MEMBRANE	Upregulated	0.085536	61	-0.183338	0.0358743	-5.11056	3.38525e-07	1.77098e-05	YWHAQ, AP2M1, CLTC, CRKL, AP2B1, E2F1, EGFR, EPHA2, ERBB2, AKT1, SLC7A11, GDI1, SFN, ANK3, ZDHHC8, AR, ITGA3, ITGB1, KCNB1, KIF5B, ARF6, SHISA6, LRP1, LRP4, MYO1C, PAK1, PRKN, PDPK1, PDZK1, PMAIP1, TREM2, MIEF1, PPP3R1, ZDHHC7, PRKCE, PRKCZ, PRNP, MFF, PTPN9, RAP1A, BCL2, BCL2L1, ACTB, WNK3, SPTBN1, STX3, TGFB1, TNF, TP53, TP53BP2, TP73, EZR, YWHAB, YWHAE, YWHAH, YWHAZ, CACNB3, PICALM, FZD9, CASP…	c5.go.bp.v7.4
GOBP_PROTEIN_AUTOPHOSPHORYLATION	Upregulated	0.0819835	58	-0.187965	0.0367953	-5.1084	3.42382e-07	1.77872e-05	CHEK2, LRRK2, UHMK1, CSF1R, SIK1, DAPK1, DDX3X, EGFR, EPHA4, EPHA7, EPHB3, ERBB2, AKT1, SMG1, FLT1, ABL1, PRKD2, MKNK2, GSK3B, IGF1R, KDR, KIT, LYN, MAP3K9, MRE11, ATM, NTRK2, PAK1, PAK2, PDGFB, PDGFRA, PDGFRB, PDPK1, PIM1, MYO3A, ERRFI1, PPP2R5E, PRKD1, MAPK3, RAP2C, RAP2A, RAP2B, WNK3, SRC, STK4, BTK, VEGFA, CAD, PEAK1, CALM1, CALM3, MAPKAPK5, ACVR1B, MOB1B, STK17B, TAOK2, RASSF2, OXSR1	c5.go.bp.v7.4
GOBP_DIGESTIVE_SYSTEM_DEVELOPMENT	Upregulated	0.0550796	36	-0.211368	0.041456	-5.09861	3.60439e-07	1.85961e-05	ADA, CDKN1A, YAP1, CRKL, CYP1A1, EGFR, EPHB3, NIPBL, GATA4, GATA6, GLI3, HIF1A, HOXA5, ID2, IGF2, CXCL8, KIT, SMAD2, SMAD3, NOTCH1, PDGFRA, PKD1, AHI1, LGR4, TIGAR, BCL2, VPS52, SHOX2, SLC4A2, SOX11, SRC, TGFB2, TGFBR2, TNF, TYMS, CCKBR	c5.go.bp.v7.4
GOBP_POSITIVE_REGULATION_OF_MEMBRANE_PERMEABILITY	Upregulated	0.0401125	25	-0.237254	0.0466231	-5.08878	3.79489e-07	1.94449e-05	BCL2L11, YWHAQ, ATF2, E2F1, SFN, TMEM14A, GSK3B, HSPA1A, PMAIP1, PPP3R1, BAK1, BAX, BCL2, MOAP1, SLC9A1, BNIP3, TP53, TP53BP2, TP73, YWHAB, YWHAE, YWHAH, YWHAZ, FZD9, CASP8	c5.go.bp.v7.4
GOBP_REGULATION_OF_CELL_MATRIX_ADHESION	Upregulated	0.0674815	46	-0.20423	0.0401655	-5.08471	3.87648e-07	1.97278e-05	CDK6, CDKN2A, DLC1, FERMT2, FAM107A, CSF1, JAG1, CLASP2, MACF1, ABL1, DISC1, GSK3B, ACER2, KDR, RHOA, LRP1, SMAD3, MYF5, NF1, NF2, PLAU, RIN2, PRKCZ, RCC2, CCL28, DUSP22, PTEN, PTPRJ, RAC1, RASA1, PLEKHA2, BCL2, BCL6, ROCK1, RRAS, SLC9A1, SRC, THBS1, ACTG1, VCL, VEGFA, PEAK1, PHLDB2, ACVRL1, ROCK2, ONECUT2	c5.go.bp.v7.4
GOBP_CELL_SUBSTRATE_ADHESION	Upregulated	0.125355	98	-0.160552	0.0316489	-5.07291	4.12302e-07	2.08408e-05	BCL2L11, CDK6, CDKN2A, DLC1, FBLN5, FERMT2, FAM107A, COL8A1, CRKL, CSF1, CCN2, CCDC80, FREM1, JAG1, ECM2, EFNA1, CTTN, EPHB3, FGG, ITGA11, CLASP2, FLNA, FN1, SRGAP2, MACF1, ABL1, NPNT, GCNT2, TIMM10B, DISC1, GSK3B, HOXD3, ACER2, CCN1, ITGA6, ITGA2, ITGA3, ITGA5, ITGB1, ITGB3, KDR, RHOA, L1CAM, LAMC1, LRP1, SMAD3, ATXN3, MKLN1, MYF5, NF1, NF2, NOTCH1, P4HB, PDGFB, PDPK1, PKD1, PLAU, RIN2, PPARD, A…	c5.go.bp.v7.4
GOBP_B_CELL_APOPTOTIC_PROCESS	Upregulated	0.0257238	15	-0.259365	0.0512028	-5.06545	4.28645e-07	2.15214e-05	ADA, BCL2L11, TRAF3IP2, CRKL, FOXP1, TNFRSF21, IL10, LYN, PTEN, BAK1, BAX, BCL6, BTK, IRS2, BCL10	c5.go.bp.v7.4
GOBP_AXON_DEVELOPMENT	Upregulated	0.171136	146	-0.140429	0.0278	-5.0514	4.6118e-07	2.30006e-05	CDH11, UST, PLXNC1, TUBB3, ADARB1, SLC9A6, SEMA6B, SEMA3C, FRS2, CRABP2, CREB1, SLITRK4, CRMP1, CSF1R, DBN1, DCC, DLX5, DVL1, EFNA1, EFNA3, EFNB1, EPHA2, EIF4G2, FBXO45, CTTN, EPHA4, EPHA5, EPHA7, EPHB3, ERBB2, ALCAM, FKBP1B, FOXG1, RAB21, PALLD, USP33, SPART, NFASC, PLXND1, FLNA, CAMSAP2, FN1, ZDHHC17, MACF1, ABL1, SIN3A, TSKU, GDI1, GDNF, GFRA1, GFRA3, NPTN, DISC1, TNFRSF21, GLI3, GOLGA4, ANK3,…	c5.go.bp.v7.4
GOBP_REGULATION_OF_IMMUNE_SYSTEM_PROCESS	Upregulated	0.336246	371	-0.103813	0.0205964	-5.04033	4.88466e-07	2.40409e-05	ADA, CD24, ARPC3, ARPC1B, WASF2, RNF41, CDK6, TRIB1, CDKN1A, ZMPSTE24, BTN2A2, NOD1, VAV3, MAD2L2, CEBPB, RBCK1, POLR3F, KHDRBS1, CD226, CTSC, TRAF3IP2, TOB2, MALT1, TRAFD1, BTNL3, BTN2A1, GLMN, DUSP10, CD300A, CHUK, CGAS, CLU, LRRK2, H4-16, H3C14, PPARGC1B, CREB1, CREBBP, CRKL, ZBTB46, MAPK14, CSF1, CSF1R, WIPF2, IL23R, DTX3L, CXADR, MOSPD2, ZFPM1, IFNLR1, TMEM64, JAG1, TSC22D3, DUSP1, EDN1, AGO…	c5.go.bp.v7.4
GOBP_MUSCLE_TISSUE_DEVELOPMENT	Upregulated	0.14611	119	-0.149927	0.0297423	-5.04088	4.8707e-07	2.40409e-05	ZMPSTE24, YAP1, ZBTB18, SEMA3C, PDLIM5, CENPF, CFL2, FRS2, PPARGC1A, OSR1, CREB1, MAPK14, SIK1, CXADR, ZFPM1, DDX5, DSP, AGTR2, EDN1, EEF2, EP300, DIPK2A, ERBB3, FOXC1, KDM6B, ZFPM2, HEY2, FOS, VGLL2, CBY1, GATA4, GATA6, KAT2A, GJA1, BCL9L, DLL1, HNRNPU, IGF1, IGF2, IGFBP5, JARID2, LOX, SMAD1, SMAD3, SMAD4, SMAD7, MEF2A, MEF2D, MEIS1, MYF5, MYH11, MYLK, NF1, NOTCH1, PAK1, CDON, LEF1, SIRT6, PDGFR…	c5.go.bp.v7.4
GOBP_REGULATION_OF_ESTABLISHMENT_OF_PROTEIN_LOCALIZATION_TO_MITOCHONDRION	Upregulated	0.0444136	28	-0.225757	0.0448487	-5.03375	5.05403e-07	2.47119e-05	HUWE1, ARIH2, YWHAQ, LRRK2, E2F1, SFN, DNAJA1, PRKN, PMAIP1, PPP3R1, PRKAA1, USP36, BCL2, SREBF1, SREBF2, TP53, TP53BP2, TP73, UBE2D3, YWHAB, YWHAE, YWHAH, YWHAZ, FZD5, BAP1, CASP8, BAG4, BAG3	c5.go.bp.v7.4
GOBP_POSITIVE_REGULATION_OF_MAPK_CASCADE	Upregulated	0.171195	146	-0.139288	0.027768	-5.01612	5.53672e-07	2.68962e-05	CD24, NOD1, FRS2, FERMT2, FZD10, PDCD10, PHB2, LRRK2, CRKL, MAPK14, CSF1R, CCN2, KLB, SH3RF2, GADD45A, DUSP6, DUSP9, DVL3, LPAR1, EDN1, EFNA1, EGFR, EPHA4, ERBB2, EZH2, FGG, KLHDC10, TAB2, FLT1, MAPK8IP2, FPR1, ABL1, NPNT, TAB3, PRKD2, GATA4, GCNT2, NPTN, GNAI2, GPR37, HIPK2, HGF, HMGB1, PRMT1, NDST1, ICAM1, IGF1, IGF1R, IGF2, IGFBP3, IL6, AR, KDR, KIT, KRAS, LRP1, LTBR, MIR21, ARRB1, KITLG, MIF,…	c5.go.bp.v7.4
GOBP_NEGATIVE_REGULATION_OF_CELL_CYCLE_PHASE_TRANSITION	Upregulated	0.103447	77	-0.170234	0.0339702	-5.01127	5.67695e-07	2.73995e-05	CDK2, CDK4, CDK6, CDKN1A, CDKN1B, CDKN2A, CDKN2B, CDKN2C, MAD2L2, CENPF, PLK2, CHEK1, FOXN3, FAM107A, CHEK2, DCUN1D3, NACC2, GADD45A, ARID3A, DUSP1, E2F1, E2F4, EP300, EZH2, PSME4, ZNF385A, SFN, BRD7, CNOT7, APC, PRMT1, IK, MIR21, MDM4, MRE11, ATM, CNOT4, OVOL1, MRNIP, FZR1, PLAGL1, PLK1, PML, SPDL1, USP47, PSMA3, PSMD2, PSMD3, AVEN, PSMD9, PSMD11, PTEN, CNOT6, BAX, CCND1, BCL2, RPA2, RPL26, CCL2…	c5.go.bp.v7.4
GOBP_CELL_FATE_COMMITMENT	Upregulated	0.0901764	65	-0.178216	0.0356904	-4.9934	6.22461e-07	2.98502e-05	FOXN4, IL23R, ZFPM1, JAG1, FOXG1, KDM6B, SATB2, HEY2, FKBP8, ZNF521, GAS1, GATA4, GATA6, GLI3, DLL1, MNX1, FOXA2, HOXA11, HOXA13, APC, ID2, IL6, IL6R, IRF4, AR, SMAD1, SMAD2, SMAD4, SMAD5, MCL1, MITF, MYF5, NOTCH1, NOTCH2, PAX2, CDON, FOXP3, WNT16, SUFU, PITX1, PML, POU5F1, SOX6, PROX1, BCL2, SOX2, STAT3, TAL1, TCF3, TCF7L2, TGFBR1, TP53, WNT1, WNT7B, WNT10B, WNT2B, NANOG, WNT10A, CASP3, GCM1, DO…	c5.go.bp.v7.4
GOBP_CARDIAC_MUSCLE_TISSUE_DEVELOPMENT	Upregulated	0.0990748	73	-0.173022	0.0347325	-4.98156	6.61486e-07	3.15196e-05	ZMPSTE24, YAP1, PDLIM5, FRS2, CREB1, MAPK14, SIK1, CXADR, ZFPM1, DSP, AGTR2, EDN1, DIPK2A, ERBB3, FOXC1, KDM6B, ZFPM2, HEY2, CBY1, GATA4, GATA6, KAT2A, GJA1, DLL1, HNRNPU, IGF1, JARID2, SMAD1, SMAD4, SMAD7, MEF2A, MEIS1, MYH11, NOTCH1, PAK1, SIRT6, PDGFRA, PDGFRB, PIM1, PIN1, PKP2, PPARA, MED1, SOX6, CHD7, MAPK1, PROX1, PTEN, HEG1, RGS4, SHOX2, SLC9A1, BMP7, SRF, TGFB1, TGFB2, TGFBR1, TGFBR2, TGF…	c5.go.bp.v7.4
GOBP_POSITIVE_REGULATION_OF_CELL_ADHESION	Upregulated	0.152864	126	-0.145089	0.0291567	-4.97619	6.79969e-07	3.21952e-05	ADA, CD24, CDK6, VAV3, NFAT5, MALT1, FERMT2, DUSP10, COL8A1, CRKL, CSF1, IL23R, CCDC80, ECM2, EFNB1, EGR3, DENND6A, ERBB2, AKT1, ETS1, FGG, KLRK1, FLNA, FLOT2, ICOSLG, FN1, ABL1, NPNT, PRKD2, GCNT2, DISC1, GLI3, ANK3, GRB2, CD274, GSK3B, HLA-A, HLA-G, HMGB1, FOXA2, ICAM1, IGF1, IGF2, CCN1, IL4, IL6, IL10, ITGA6, ITGA2, ITGA3, ITGA5, KDR, RHOA, LYN, MIR21, SMAD3, SMAD7, CD46, MYB, ZFHX3, ATM, P4HB…	c5.go.bp.v7.4
GOBP_NEGATIVE_REGULATION_OF_CELL_CYCLE_PROCESS	Upregulated	0.134546	107	-0.152551	0.0306897	-4.97074	6.99199e-07	3.28975e-05	CDK2, CDK4, NME6, CDK6, CDKN1A, CDKN1B, CDKN2A, CDKN2B, CDKN2C, MAD2L2, CENPF, PLK2, ZNF268, CHEK1, FOXN3, FAM107A, CHEK2, CBX3, DCUN1D3, NACC2, TOM1L2, GADD45A, ARID3A, DUSP1, E2F1, E2F4, E2F6, EP300, EZH2, PSME4, CBX5, SUZ12, ZNF385A, KAT2A, SFN, BRD7, CNOT7, HLA-G, APAF1, APC, PRMT1, IK, MIR21, MDM4, MIF, MRE11, TRIM37, ATM, CNOT4, OVOL1, MRNIP, FZR1, PLAGL1, PLK1, PML, ATRX, SPDL1, USP47, PPP…	c5.go.bp.v7.4
GOBP_LOCOMOTION	Upregulated	0.377047	441	-0.0972723	0.019577	-4.9687	7.0657e-07	3.30366e-05	ADA, CD24, ARPC3, ABI2, PLXNC1, WASF2, RNF41, CDK6, TRIB1, TUBB3, DLC1, ADARB1, VAV3, CAP1, SEMA6B, SEMA3C, CFL1, CFL2, GIPC1, PLK2, ZNF268, FRS2, PPARGC1A, FERMT2, IL24, CEP43, FAM107A, STRAP, DUSP10, PDCD10, CD300A, PHB2, CTHRC1, NUS1, LRRK2, CREB1, DNAAF6, CRKL, CRMP1, MAPK14, CSF1, CSF1R, CCN2, CXADR, SH3RF2, CYP1B1, AMOT, AMOTL1, MOSPD2, DCC, GADD45A, RHOV, DIAPH1, DLX5, JAG1, HBEGF, DUSP1, …	c5.go.bp.v7.4
GOBP_REGULATION_OF_CELL_CYCLE_PHASE_TRANSITION	Upregulated	0.153833	127	-0.144119	0.0290334	-4.96389	7.24168e-07	3.36491e-05	ACTR1A, CDK2, CDK4, CDK6, CDKN1A, CDKN1B, CDKN2A, CDKN2B, CDKN2C, TUBB4A, MAD2L2, CENPF, PLK2, DBF4, CHEK1, CEP43, FOXN3, FAM107A, CHEK2, PHB2, DCUN1D3, NACC2, CSNK1E, CYP1A1, GADD45A, DDX3X, ARID3A, DUSP1, E2F1, E2F4, EGFR, EIF4G1, TUBB, EP300, AKT1, EZH2, CEP164, MAPRE1, PSME4, SIN3A, ZNF385A, SFN, BRD7, TMOD3, CNOT7, HMMR, APC, PRMT1, HSP90AA1, ID2, IK, MIR21, MDM4, MECP2, MRE11, ATM, CNOT4, O…	c5.go.bp.v7.4
GOBP_REGULATION_OF_VASCULAR_PERMEABILITY	Upregulated	0.0191317	11	-0.291393	0.058793	-4.95626	7.52953e-07	3.47706e-05	FERMT2, DDAH1, ARHGAP35, CTNNBIP1, PTPRJ, SRC, TGFB1, VEGFA, YES1, MYLK3, TJP2	c5.go.bp.v7.4
GOBP_POSITIVE_REGULATION_OF_CELL_CYCLE_PROCESS	Upregulated	0.122562	95	-0.156224	0.0315653	-4.94925	7.80408e-07	3.58174e-05	CDK2, CDK4, CDKN1A, CDKN1B, MYBBP1A, SPAG5, GIPC1, PLK2, DBF4, CIT, CHEK2, PHB2, UBXN2B, CCN2, CEP120, CYP1A1, GADD45A, DDX3X, ARID3A, E2F1, E2F4, EDN1, EGFR, EIF4G1, EP300, EREG, AKT1, EZH2, FEN1, NUP62, NIPBL, SIN3A, ZNF385A, SH2B1, GATA6, SFN, RACGAP1, TMOD3, CNOT7, HNRNPU, HOXA13, PRMT1, ID2, IGF1, IGF2, RHOA, MDM4, MECP2, ATM, CNOT4, CRLF3, ANAPC5, PDGFB, PDGFRB, PLAGL1, PML, ATRX, INO80, ME…	c5.go.bp.v7.4
GOBP_RESPONSE_TO_ORGANIC_CYCLIC_COMPOUND	Upregulated	0.253244	247	-0.115944	0.0234526	-4.94375	8.02589e-07	3.66108e-05	ADA, BCL2L11, ARPC1B, CDK4, CDKN1A, KLF2, YAP1, NCOA2, CEBPB, ATG7, TXNIP, PPARGC1A, FAM107A, CHEK2, EGLN2, PHB2, CBX3, CIDEA, CGAS, CLU, LRRK2, RFTN2, PPARGC1B, CRY2, CCN2, CTNNB1, CYBB, CYP1A1, CYP1B1, CYP19A1, ADSS2, DDX5, DIAPH1, DNMT3A, DNMT3B, DSG1, DUSP1, DUSP6, DUT, AGTR2, EDN1, EEF2, EGFR, AHR, EIF4E, ABCA2, PDE12, EP300, AKT1, ESR1, ALAD, ESRRB, ESRRG, ETS1, EZH2, ACSL1, FKBP1B, FOXO1, …	c5.go.bp.v7.4
GOBP_REGULATION_OF_CELL_CYCLE_G1_S_PHASE_TRANSITION	Upregulated	0.0902191	65	-0.17714	0.0358644	-4.93916	8.21579e-07	3.72499e-05	CDK2, CDK4, CDK6, CDKN1A, CDKN1B, CDKN2A, CDKN2B, CDKN2C, PLK2, FAM107A, CHEK2, PHB2, DCUN1D3, NACC2, CYP1A1, GADD45A, DDX3X, ARID3A, E2F1, E2F4, EGFR, EIF4G1, EP300, AKT1, EZH2, ZNF385A, SFN, BRD7, CNOT7, APC, PRMT1, ID2, MIR21, MDM4, ATM, CNOT4, PKD1, PLAGL1, PML, INO80, TCIM, PTEN, CNOT6, BAX, SENP2, CCND1, BCL2, RDX, RPA2, RPL26, CCL2, SOX4, TP53, WEE1, PAGR1, E2F8, FAM83D, CASP2, CDK10, CRAD…	c5.go.bp.v7.4
GOBP_REGULATION_OF_ENDOTHELIAL_CELL_DIFFERENTIATION	Upregulated	0.0240528	14	-0.268766	0.0544356	-4.93731	8.29346e-07	3.73755e-05	JAG1, IKBKB, MIR21, NOTCH1, F11R, ROCK1, ZEB1, BTG1, TNF, TNFRSF1A, VCL, VEGFA, S1PR2, ROCK2	c5.go.bp.v7.4
GOBP_REGULATION_OF_PEPTIDASE_ACTIVITY	Upregulated	0.140503	113	-0.148479	0.030099	-4.93301	8.47697e-07	3.79738e-05	BCL2L11, DNAJB6, NOD1, DLC1, MALT1, ADRM1, EGLN3, CSNK2A1, CCN2, DAPK1, DDX3X, DHCR24, EFNA1, EFNA3, SERPINB1, A2M, ABCA2, EPHA4, EPHA7, AKT1, CARD8, PSME4, ARL6IP1, FN1, NCSTN, SIRT1, BCL2L13, FETUB, CIDEB, SFN, CRB2, SENP1, HDAC1, HGF, HMGB1, APAF1, BIRC2, BIRC3, XIAP, APLP2, ACER2, IFI16, CCN1, FAS, FASLG, SPINT4, LRP1, LYN, MIR21, ARRB1, SMAD3, MAGEA3, MYC, SERPINC1, NAIP, FURIN, PAK2, PAX2, …	c5.go.bp.v7.4
GOBP_MAPK_CASCADE	Upregulated	0.248795	241	-0.116799	0.0236938	-4.92954	8.62807e-07	3.84206e-05	CD24, HIPK3, ATP6AP2, RNF41, TRIB1, SPRY1, TNIP1, NOD1, ZMYND11, FRS2, FERMT2, FZD10, DUSP10, PDCD10, CD300A, STK38, PHB2, CHUK, LRRK2, CRKL, MAPK14, CSF1R, CCN2, DUSP18, PPM1L, KLB, SH3RF2, GADD45A, DLG2, HBEGF, DUSP1, DUSP6, DUSP9, DVL3, LPAR1, EDN1, EFNA1, EGFR, EPHA2, EPHA4, EPHA7, ERBB2, ERBB3, EREG, AKT1, EZH2, FGG, CILK1, KLHDC10, FOXO1, TAB2, PSME4, FLT1, PHLPP1, FBXW11, FN1, ZDHHC17, MAP…	c5.go.bp.v7.4
GOBP_ERBB_SIGNALING_PATHWAY	Upregulated	0.0629559	42	-0.196617	0.0400844	-4.90507	9.76791e-07	4.32389e-05	SPRY1, STAM2, SOCS4, HBEGF, EGFR, EPS15, ERBB2, ERBB3, EREG, AKT1, NUP62, ABL1, SNX5, RNF115, GRB2, SH3KBP1, HSP90AA1, FASLG, AREG, MIR21, PDPK1, PIK3CA, PLCG1, SHC3, ERRFI1, ERBIN, MAPK1, RTN4, PTPN2, PTPN12, PTPRJ, SNX6, SHC1, SRC, BTC, TGFB1, RHBDF2, CUL5, AFAP1L2, CBL, GPRC5A, RASSF2	c5.go.bp.v7.4
GOBP_RESPONSE_TO_EXTRACELLULAR_STIMULUS	Upregulated	0.173174	148	-0.135014	0.027734	-4.86817	1.17655e-06	5.17752e-05	ADA, CDKN1A, CDKN2B, MYBBP1A, ATG7, RRAGA, PPARGC1A, FAM107A, SLC25A25, LRRK2, SESN3, C12orf66, SIK1, CYBB, CYP1A1, DAD1, DNMT3A, DNMT3B, EEF2, EGFR, EIF4G1, ERCC1, AKT1, ALAD, ACSL1, ACSL4, RNF152, FKBP1B, ATG14, USP33, FOXO1, LARP1, SIRT1, FOS, NNT, GATA4, KAT2A, CIDEB, SESN1, TNRC6A, GNAI2, ARHGAP35, HFE, HMGCS1, HMOX1, APAF1, FOXA2, HNRNPA1, ACACB, HSPA8, ICAM1, SLC6A19, IFI16, FAS, FOXK2, IN…	c5.go.bp.v7.4
GOBP_POSITIVE_REGULATION_OF_EPITHELIAL_CELL_PROLIFERATION	Upregulated	0.0810745	57	-0.182157	0.0374885	-4.85901	1.23189e-06	5.38936e-05	YAP1, OSR1, DLX5, DLX6, AGTR1, EGFR, EGR3, ERBB2, AKT1, SIRT1, RICTOR, PRKD2, B4GALT1, HIF1A, HMGB1, HMOX1, IGF1, IGF2, IL10, AR, ITGB3, AREG, KDR, LAMC1, MIR21, MST1, MYC, NOTCH1, NOTCH2, NRAS, PAX2, SIRT6, PDGFB, PDPK1, PLCG1, ATP7A, MED1, AGGF1, PRKD1, PROX1, RTN4, CCND1, CCL11, BMPR2, SOX11, SP1, TCF7L2, TGFBR1, TNFAIP3, TWIST1, VEGFA, SCG2, ESRP2, CFLAR, APLN, LACRT, NOG	c5.go.bp.v7.4
GOBP_NEURON_DIFFERENTIATION	Upregulated	0.326603	355	-0.101778	0.0210072	-4.8449	1.32211e-06	5.71717e-05	CDH11, UST, FRY, ABI2, PLXNC1, IRX5, TUBB3, ADARB1, SEC24B, SLC9A6, SEMA6B, CEBPB, SEMA3C, ARFGEF1, PDLIM5, CFL1, PLK2, FRS2, EHD1, FZD10, CTHRC1, LRRK2, FOXN4, UHMK1, CRABP2, CREB1, SLITRK4, CRKL, CRMP1, CSF1R, CSNK1E, CTNNB1, CAMSAP1, ZDHHC15, AP2A1, RETREG3, DBN1, DCC, DDX6, TENT2, DGUOK, DLX5, DNMT3A, DNMT3B, JAG1, DVL1, DVL3, LPAR1, EFNA1, EFNA3, EFNB1, EGFR, EPHA2, EIF4E, EIF4G1, EIF4G2, FB…	c5.go.bp.v7.4
GOBP_NEGATIVE_REGULATION_OF_MEMBRANE_POTENTIAL	Upregulated	0.00605281	3	-0.31942	0.0659188	-4.84566	1.31712e-06	5.71717e-05	PMAIP1, BAX, BNIP3	c5.go.bp.v7.4
GOBP_REGULATION_OF_MITOCHONDRIAL_MEMBRANE_PERMEABILITY	Upregulated	0.0445132	28	-0.222474	0.045947	-4.84198	1.34157e-06	5.768e-05	BCL2L11, YWHAQ, ATF2, E2F1, SFN, TMEM14A, GSK3B, HK2, HSPA1A, PMAIP1, PPP3R1, BAK1, BAX, BCL2, BCL2L1, MOAP1, SLC9A1, BNIP3, TP53, TP53BP2, TP73, YWHAB, YWHAE, YWHAH, YWHAZ, FZD9, CASP8, NOL3	c5.go.bp.v7.4
GOBP_REGULATION_OF_CELL_CELL_ADHESION	Upregulated	0.142535	115	-0.145711	0.0301239	-4.83704	1.37508e-06	5.87826e-05	ADA, CD24, BTN2A2, MAD2L2, CEBPB, NFAT5, MALT1, GLMN, DUSP10, CD300A, MAPK14, IL23R, JAG1, EFNB1, EGR3, DENND6A, EPHA7, EPHB3, ERBB2, AKT1, ETS1, FGG, KLRK1, FLOT2, TMEM131L, ICOSLG, ABL1, PLA2G2D, GCNT2, MDGA1, TNFRSF21, GLI3, ANK3, GRB2, CD274, HFE, HLA-A, HLA-G, HMGB1, FOXA2, ICAM1, IFNB1, IGF1, IGF2, IL4, IL6, IL10, RHOA, LYN, MIR21, SMAD7, CD46, MYB, NF2, NOTCH1, PAK1, PAK2, F11R, FOXP3, PCD…	c5.go.bp.v7.4
GOBP_SEBACEOUS_GLAND_DEVELOPMENT	Upregulated	0.00564001	3	-0.358346	0.0741048	-4.83566	1.3846e-06	5.88534e-05	GATA6, SMAD4, WNT10A	c5.go.bp.v7.4
GOBP_BLOOD_VESSEL_MORPHOGENESIS	Upregulated	0.213168	195	-0.122873	0.02542	-4.83371	1.39813e-06	5.9055e-05	WASF2, ANGPTL7, WARS2, KLF2, YAP1, SEC24B, VAV3, PLK2, GLMN, PDCD10, NUS1, COL4A2, COL8A1, ATF2, MAPK14, CCN2, CTNNB1, CYBB, CYP1B1, AMOT, AMOTL1, GADD45A, JAG1, AGTR1, E2F2, EDN1, EDNRA, EFNA1, EFNA3, EGR3, EPHA2, ELK3, HIPK1, EPHB3, ERBB2, EREG, AKT1, ETS1, THSD7A, EPN2, FOXC1, PLXND1, FLNA, FLT1, FN1, SIRT1, ZFPM2, HEY2, DDAH1, CEMIP2, ABL1, PRKD2, CLIC4, GATA4, GATA6, AGO1, B4GALT1, AGO2, DLL…	c5.go.bp.v7.4
GOBP_CELLULAR_RESPONSE_TO_CHEMICAL_STRESS	Upregulated	0.150237	123	-0.141837	0.0293493	-4.83271	1.40513e-06	5.9055e-05	TRAP1, CDK2, SIGMAR1, KLF2, FBLN5, ATG7, PPARGC1A, PDCD10, CHUK, LRRK2, CPEB2, PPARGC1B, CYBB, CYP1B1, DAPK1, DDX3X, DNMT3B, EGFR, AKT1, ETS1, ETV5, EZH2, FANCD2, ADNP2, FOXO1, AKR1B1, KDM6B, SIRT1, FOS, SLC7A11, FXN, ABL1, FUT8, SIN3A, GATA4, GPR37, UBQLN1, ERO1A, HGF, HIF1A, HMOX1, DNAJA1, HSPA1A, HSPA1B, FAS, IL6, IL10, JUN, RHOB, MIR21, MCL1, MET, MYB, MYLK, ATF4, ATM, NFE2L1, NONO, NOS3, NR4…	c5.go.bp.v7.4
GOBP_POSITIVE_REGULATION_OF_PROTEIN_KINASE_ACTIVITY	Upregulated	0.182928	159	-0.13105	0.0271648	-4.82425	1.46573e-06	6.12576e-05	CD24, CDKN1A, NOD1, FRS2, MALT1, DBF4, FERMT2, FZD10, PDCD10, CD300A, PHB2, ADCY9, CKS2, CLU, LRRK2, CRKL, MAPK14, CSF1, CSF1R, IL23R, GADD45A, DDX3X, DOCK3, HBEGF, DUSP6, DUSP9, DVL3, LPAR1, EDN1, EFNA1, EGFR, EPHA4, DIPK2A, ERBB2, ERBB3, EREG, AKT1, EZH2, ACSL1, CCNY, MAPRE3, TAB2, FLT1, SIRT1, MMD, FPR1, ABL1, RICTOR, TAB3, HGF, HMGB1, HSP90AA1, IGF1, IGF2, CCN1, IL4, IL6R, ITGB3, AREG, SLC27A…	c5.go.bp.v7.4
GOBP_NEGATIVE_REGULATION_OF_MITOTIC_CELL_CYCLE	Upregulated	0.125692	98	-0.153103	0.0317605	-4.82054	1.49304e-06	6.20523e-05	CDK2, CDK4, NME6, CDK6, CDKN1A, CDKN1B, CDKN2A, CDKN2B, CDKN2C, MAD2L2, CENPF, PLK2, CHEK1, FOXN3, FAM107A, CHEK2, DCUN1D3, NACC2, ATF2, TOM1L2, CTNNB1, GADD45A, ARID3A, DUSP1, E2F1, E2F4, EGFR, EP300, EZH2, FANCD2, FOXC1, PSME4, ABL1, ZNF385A, GAS1, SFN, BRD7, CNOT7, APC, PRMT1, IK, IL10, MIR21, SMAD3, MDM4, MRE11, ATM, CNOT4, OVOL1, MRNIP, PLAGL1, PLK1, PML, NLE1, SPDL1, USP47, PPP1R10, PSMA3, …	c5.go.bp.v7.4
GOBP_POSITIVE_REGULATION_OF_APOPTOTIC_SIGNALING_PATHWAY	Upregulated	0.0655016	44	-0.192793	0.0401135	-4.80617	1.60362e-06	6.59156e-05	BCL2L11, RBCK1, CTSC, SERINC3, NACC2, AGTR2, SIRT1, APAF1, IFNB1, FAS, INHBA, INHBB, LTBR, MCL1, PAK2, TNFRSF12A, PLAGL2, PMAIP1, PML, PPP1CA, PTEN, PTPN2, BAX, BCL2, BCL2L1, RPL26, RPS7, S100A8, SKIL, SOD1, STK4, TGFBR1, THBS1, TNF, TP53, TPD52L1, TRAF2, CASP2, BECN1, PEA15, CRADD, TNFSF10, BCL10, BCLAF1	c5.go.bp.v7.4
GOBP_RESPONSE_TO_STEROID_HORMONE	Upregulated	0.131779	104	-0.149173	0.0311184	-4.79374	1.70565e-06	6.93478e-05	BCL2L11, CDKN1A, YAP1, NCOA2, TXNIP, FAM107A, EGLN2, PHB2, CBX3, PPARGC1B, CRY2, CCN2, CYBB, DDX5, DNMT3B, DSG1, DUSP1, AGTR2, EDN1, EGFR, EIF4E, ABCA2, EP300, ESR1, ALAD, ESRRB, ESRRG, FOXO1, SIRT1, FOS, RBFOX2, WBP2, FOXP1, GOT1, NR3C1, STRN3, HDAC1, HMGB1, HNRNPU, DNAJA1, ICAM1, IL6, IL10, AR, KRAS, LOX, NR3C2, NOTCH1, PAK1, PAM, LEF1, PER1, PGR, ERRFI1, DDIT4, PPARA, PPARD, MED1, AVPR1A, PPP5…	c5.go.bp.v7.4
GOBP_POSITIVE_REGULATION_OF_CELL_PROLIFERATION_INVOLVED_IN_HEART_MORPHOGENESIS	Upregulated	0.00381444	2	-0.377104	0.0786498	-4.79473	1.69731e-06	6.93478e-05	SMAD4, PIM1	c5.go.bp.v7.4
GOBP_HOMEOSTASIS_OF_NUMBER_OF_CELLS	Upregulated	0.110085	83	-0.16182	0.0337957	-4.78818	1.75322e-06	7.08966e-05	ADA, BCL2L11, LPCAT3, CDK6, IKZF1, KLF2, CEBPG, MAPK14, CSF1, ZFPM1, TSC22D3, AKT1, ETS1, EZH2, FH, RCOR1, NCSTN, RBFOX2, SLC7A11, ABL1, HIPK2, TMOD3, HIF1A, HMGB1, HMOX1, HOXA5, PRMT1, HSPA1A, HSPA1B, FAS, IL6, INHBA, IREB2, KIT, KRAS, LYN, SMAD5, KITLG, MPL, NOS3, NOTCH1, SLC11A2, FOXP3, VPS54, KLF13, PKNOX1, PMAIP1, NLE1, MED1, LGR4, AXL, GPAM, PTPN2, BAK1, BAX, BCL2, BCL6, SKIL, SOD1, SOS2, S…	c5.go.bp.v7.4
GOBP_POSITIVE_REGULATION_OF_VASCULATURE_DEVELOPMENT	Upregulated	0.0752419	52	-0.18457	0.0385908	-4.78275	1.80101e-06	7.24372e-05	CYBB, CYP1B1, HIPK1, ETS1, FLT1, SIRT1, DDAH1, ABL1, PRKD2, GATA4, GATA6, AGO2, DLL1, HIPK2, HGF, HIF1A, HK2, HMGB1, HMOX1, CXCL8, IL10, ITGA5, ITGB1, ITGB8, KDR, RHOB, MIR21, SMAD1, NOS3, SIRT6, PDPK1, PKM, PLCG1, AGGF1, PRKD1, PTGIS, RRAS, CCL11, SP1, BRCA1, BTG1, TGFBR2, THBS1, C3, TWIST1, VEGFA, ADAM12, HMGA2, RUNX1, MTDH, KLF4, CD40	c5.go.bp.v7.4
GOBP_NEGATIVE_REGULATION_OF_PROTEIN_METABOLIC_PROCESS	Upregulated	0.286843	294	-0.106348	0.0222748	-4.77436	1.87722e-06	7.50987e-05	DNAJB6, HIPK3, TRIB1, SPRY1, CDKN1A, CDKN1B, CDKN2A, CDKN2B, CDKN2C, RTN3, ADARB1, MAD2L2, CRTAP, SYNCRIP, IPO7, IGF2BP1, IGF2BP3, IGF2BP2, CELF1, GIPC1, ARPP19, PPARGC1A, TPPP, CIT, CEP43, GLMN, STRAP, DUSP10, CD300A, STK38, U2AF2, CLU, LRRK2, SOCS4, DCUN1D3, TRIM71, CPEB2, CRKL, SMCR8, CRY2, CSNK2A1, CTNNB1, DUSP18, DTX3L, SH3RF2, CYP51A1, DAPK1, GADD45A, DDX3X, DDX6, DHCR24, DNMT1, DNMT3B, HBE…	c5.go.bp.v7.4
GOBP_REGULATION_OF_CARDIAC_MUSCLE_TISSUE_DEVELOPMENT	Upregulated	0.00416394	2	-0.333493	0.069928	-4.76909	1.9266e-06	7.66642e-05	CREB1, ERBB3	c5.go.bp.v7.4
GOBP_BIOLOGICAL_ADHESION	Upregulated	0.308862	327	-0.102765	0.0215895	-4.75992	2.01563e-06	7.91266e-05	ADA, CD24, BCL2L11, CDH11, PLXNC1, CDK6, CDKN2A, TNIP1, BTN2A2, DLC1, VAV3, MAD2L2, CEBPB, FBLN5, PDLIM5, CD226, NFAT5, MALT1, FERMT2, GLMN, FAM107A, DUSP10, CD300A, FAT3, COL8A1, CNTNAP5, CRKL, MAPK14, CSF1, NCAN, CCN2, IL23R, CTNNB1, CTNND1, CCDC80, CXADR, CYP1B1, FREM1, DLG2, DPT, JAG1, DSG1, DSP, ECM2, DUSP1, EFNA1, EFNB1, EGFR, EGR3, EPHA2, FYB2, DENND6A, CTTN, EPHA4, EPHA7, EPHB3, ERBB2, ER…	c5.go.bp.v7.4
GOBP_POSITIVE_REGULATION_OF_MRNA_3_END_PROCESSING	Upregulated	0.00601354	3	-0.323538	0.0679778	-4.75946	2.02021e-06	7.91266e-05	NUDT21, CPEB3, NCBP2	c5.go.bp.v7.4
GOBP_MULTI_ORGANISM_PROCESS	Upregulated	0.230692	217	-0.117706	0.0247308	-4.75948	2.02007e-06	7.91266e-05	ADA, GNPDA1, POM121C, BCL2L11, ACTR1A, TRIB1, CRTAP, DEAF1, PRDX4, KHDRBS1, CELF1, TOB2, NUP42, IFTAP, LRRK2, VPS37A, CRKL, PIWIL4, SLC2A14, ODF4, SIX5, CXADR, CYP1A1, VPS37D, DDX3X, DDX6, CRISP1, DNMT3A, DSG1, E2F1, EDN1, PHC2, PLD6, EPS15, ERCC1, EREG, AKT1, ESR1, ETS1, ETV5, FANCA, FANCD2, ACSL4, TPCN2, DZIP1, CARD8, FOXC1, AKR1B1, NUP205, PSME4, FBXW11, FMR1, SYNE1, SIRT1, FOS, MAPK8IP2, KPNA…	c5.go.bp.v7.4
GOBP_NEGATIVE_REGULATION_OF_CELL_CYCLE	Upregulated	0.209985	191	-0.122364	0.0257166	-4.75818	2.03299e-06	7.9149e-05	CDK2, CDK4, NME6, CDK6, CDK7, CDKN1A, CDKN1B, CDKN2A, CDKN2B, CDKN2C, MAD2L2, MYBBP1A, IPO7, CENPF, RRAGA, PLK2, ZNF268, CHEK1, FOXN3, FAM107A, RASSF1, CHEK2, CBX3, DCUN1D3, UHMK1, NACC2, ATF2, MAPK14, TOM1L2, CTNNB1, SDE2, GADD45A, DHCR24, DNA2, ARID3A, DUSP1, E2F1, E2F4, E2F6, EGFR, EIF4G2, EP300, EZH2, FANCD2, FOXC1, PSME4, CBX5, SUZ12, ABL1, INTS7, ZNF385A, RNF167, TIPRL, GAS1, GATA6, KAT2A, …	c5.go.bp.v7.4
GOBP_REGULATION_OF_AEROBIC_RESPIRATION	Upregulated	0.00421901	2	-0.325544	0.0684307	-4.75729	2.04194e-06	7.9149e-05	HIF1A, BNIP3	c5.go.bp.v7.4
GOBP_REGULATION_OF_INTRACELLULAR_TRANSPORT	Upregulated	0.125801	98	-0.150568	0.0316831	-4.75231	2.09255e-06	7.99256e-05	HUWE1, NUTF2, ARIH2, SEC24B, SPAG5, KHDRBS1, EHD1, YWHAQ, PDCD10, NUS1, BORCS5, LRRK2, UHMK1, CRYAA, MAPK14, AGTR2, E2F1, ABCA2, ERBB2, NCBP2, RAB21, FLNA, NUP62, GAS1, GDI1, GLI3, SFN, ANK3, GSK3B, SNX12, EHD2, INSIG1, KCNB1, KIF5B, IPO5, LAMP1, ARHGAP1, SMAD3, MAP1B, MSN, MYO1C, PAK1, PRKN, SIRT7, SUFU, RAB23, PDZK1, NUP54, PMAIP1, MIEF1, PPP1CC, PPP3R1, YOD1, PRKAA1, PKIA, MAPK1, MAPK3, MAP2K1…	c5.go.bp.v7.4
GOBP_NEGATIVE_REGULATION_OF_NUCLEOBASE_CONTAINING_COMPOUND_METABOLIC_PROCESS	Upregulated	0.395221	474	-0.0913492	0.0192173	-4.7535	2.08037e-06	7.99256e-05	HOTAIR, LRPPRC, CDKN1A, ZMPSTE24, CDKN1B, CDKN2A, IKZF1, KLF2, SCML2, YAP1, MAD2L2, ZBTB18, SYNCRIP, NCOA2, CEBPB, MYBBP1A, DEAF1, MXD4, TXNIP, CENPF, LEFTY1, IGF2BP1, KHDRBS1, CERS1, TOB2, ZMYND11, SRSF10, ZNF268, PPARGC1A, TCERG1, RNPS1, MORF4L1, CBX1, YWHAQ, WWP2, FOXN3, STRAP, BAZ2A, KLF12, KLF8, NACC1, PHB2, CBX3, U2AF2, CGAS, ZNF554, H4-16, EID2B, H3C14, OSR1, PPARGC1B, NACC2, CREB1, ATF2, …	c5.go.bp.v7.4
GOBP_PLATELET_DERIVED_GROWTH_FACTOR_RECEPTOR_SIGNALING_PATHWAY	Upregulated	0.0286662	17	-0.255604	0.0537986	-4.75113	2.10471e-06	7.99256e-05	TXNIP, ABL1, LOX, LRP1, PDGFB, PDGFRA, PDGFRB, PTEN, PTPN1, PTPN2, PTPN12, PTPRJ, PLEKHA1, SRC, VEGFA, ZFAND5, CBL	c5.go.bp.v7.4
GOBP_RESPONSE_TO_NITROGEN_COMPOUND	Upregulated	0.277893	281	-0.107318	0.0226212	-4.74415	2.17814e-06	8.22962e-05	ADA, BCL2L11, CDK2, CDK4, CDKN1A, MARCHF6, KLF2, NOD1, CEBPB, ATG7, ERLIN1, RRAGA, PPARGC1A, ERLIN2, CHUK, ADCY9, CGAS, LRRK2, ATP6V1G3, RFTN2, CPEB2, PPARGC1B, CREB1, CRKL, SOGA1, MAPK14, SESN3, CCN2, CTNNB1, CYBB, GRK2, ADSS2, DHX15, DIAPH1, DNMT3A, DNMT3B, JAG1, DUSP1, AGTR1, AGTR2, EDN1, EEF2, EGFR, AHR, EIF2B1, RAB12, PDE12, EPHA4, EREG, AKT1, ALAD, EZH2, CPEB3, FOXO1, AKR1B1, FLNA, FMR1, LA…	c5.go.bp.v7.4
GOBP_POSITIVE_REGULATION_OF_PROTEIN_AUTOPHOSPHORYLATION	Upregulated	0.0207623	12	-0.284527	0.0600124	-4.74114	2.21052e-06	8.31001e-05	DDX3X, MRE11, PDGFB, RAP2C, RAP2A, RAP2B, SRC, VEGFA, CALM1, CALM3, TAOK2, RASSF2	c5.go.bp.v7.4
GOBP_CELL_MORPHOGENESIS_INVOLVED_IN_DIFFERENTIATION	Upregulated	0.219698	203	-0.119562	0.0252567	-4.73389	2.2905e-06	8.52498e-05	CDH11, UST, ABI2, PLXNC1, TUBB3, ADARB1, SEC24B, SLC9A6, SEMA6B, SEMA3C, PDLIM5, CFL1, FRS2, FERMT2, LRRK2, CRABP2, CREB1, SLITRK4, CRKL, CRMP1, CSF1R, ZDHHC15, ZFPM1, DBN1, DCC, DLX5, DVL1, EFNA1, EFNA3, EFNB1, EPHA2, EIF4G2, FBXO45, CTTN, EP300, EPHA4, EPHA5, EPHA7, EPHB3, ERBB2, ALCAM, FGG, FOXG1, BTBD3, RAB21, PALLD, USP33, SIPA1L3, SPART, NFASC, PLXND1, FLNA, DIP2A, ARC, FN1, SRGAP2, ZDHHC17…	c5.go.bp.v7.4
GOBP_MITOCHONDRIAL_DEPOLARIZATION	Upregulated	0.0141802	8	-0.312876	0.0660838	-4.73453	2.28329e-06	8.52498e-05	LRRK2, ABL1, GOT1, KDR, BCL2, SRC, FZD9, CASP1	c5.go.bp.v7.4
GOBP_EPITHELIAL_CELL_DIFFERENTIATION	Upregulated	0.187364	164	-0.127792	0.0270089	-4.73146	2.31794e-06	8.58441e-05	CD24, ABI2, CDK6, SPRY1, CDKN1A, KLF2, YAP1, SEC24B, CEBPB, TXNIP, FRS2, OSR1, GPAT4, CREB1, CTNNB1, CYP1A1, DLX5, DLX6, JAG1, DSG1, DSP, E2F4, EPHA2, EREG, AKT1, ESR1, EZH2, FOXC1, PALLD, SIPA1L3, AKR1B1, KDM6B, FLNA, HEY2, FOSL2, CASP14, SLC7A11, ABL1, FZD2, CLIC4, ARHGEF26, GATA4, GATA6, GDNF, B4GALT1, SFN, DLL1, GSK3B, HDAC1, ANXA4, HIF1A, HNF4A, HOXA5, HOXA13, HOXB5, ICAM1, ID2, RILPL1, IKBK…	c5.go.bp.v7.4
GOBP_REGULATION_OF_INTRINSIC_APOPTOTIC_SIGNALING_PATHWAY	Upregulated	0.0789124	55	-0.178733	0.037815	-4.72651	2.37469e-06	8.75125e-05	BCL2L11, TRAP1, SERINC3, CLU, LRRK2, NACC2, DDX3X, ENO1, AKT1, SIRT1, SGMS1, ZNF385A, GRINA, UBQLN1, HDAC1, HIF1A, DNAJA1, HSPA1A, MIR21, MAGEA3, MCL1, MIF, NONO, OPA1, P4HB, PRKN, PLAGL2, PMAIP1, USP47, MAPK7, ACKR3, PTPN1, PTPN2, CCAR2, BAX, BCL2, BCL2L1, RPL26, RPS7, S100A8, SKIL, SNAI2, SNAI1, SOD1, SOD2, SRC, TMBIM6, TP53, PTTG1IP, NME5, BECN1, NOL3, CD44, HERPUD1, BCLAF1	c5.go.bp.v7.4
GOBP_PROSTATE_GLAND_DEVELOPMENT	Upregulated	0.0228803	13	-0.256018	0.0542502	-4.71921	2.46103e-06	9.02499e-05	FRS2, ESR1, GLI3, HOXA13, AR, NOTCH1, PLAG1, PSAP, PTEN, BMP7, SMARCC1, WDR77, NOG	c5.go.bp.v7.4
GOBP_NEGATIVE_REGULATION_OF_CELLULAR_COMPONENT_ORGANIZATION	Upregulated	0.225286	210	-0.117585	0.0249227	-4.718	2.47557e-06	9.03403e-05	DNAJB6, HUWE1, WASF2, RNF41, NME6, TUBB4A, DLC1, YAP1, MAD2L2, SEMA6B, SEMA3C, ARFGEF1, CENPF, PPARGC1A, CHEK1, FAM107A, CD300A, EVI5L, CLU, LRRK2, CRMP1, SMCR8, TOM1L2, CAMSAP1, DCC, DDX3X, DCP2, DGUOK, DNMT1, DNMT3B, DUSP1, LPAR1, EFNA1, ABCA2, EP300, EPHA4, EPHA7, ERCC1, AKT1, ERCC4, MTF2, FKBP4, MAPRE1, SPART, CLASP2, PHF8, FLNA, CAMSAP2, TBC1D30, ARHGEF18, SIRT1, SNAPIN, FXN, GAK, SIN3A, TSK…	c5.go.bp.v7.4
GOBP_REGULATION_OF_CELLULAR_COMPONENT_MOVEMENT	Upregulated	0.268036	267	-0.108584	0.0230824	-4.70418	2.64809e-06	9.52422e-05	ADA, PLXNC1, RNF41, CDK6, TRIB1, DLC1, ADARB1, SEMA6B, SEMA3C, PLK2, ZNF268, PPARGC1A, FERMT2, IL24, CEP43, FAM107A, STRAP, DUSP10, PDCD10, CD300A, NUS1, BORCS5, CRKL, CSF1, CSF1R, SH3RF2, CYP1B1, AMOT, AMOTL1, MOSPD2, GADD45A, DIAPH1, JAG1, DSP, HBEGF, DUSP1, AGTR2, LPAR1, EDN1, EFNA1, EGFR, EPHA2, ERBB2, ERBB3, EREG, AKT1, ETS1, ADGRG3, RRAS2, KLRK1, MAPRE1, ZNF609, CLASP2, PLXND1, FLNA, FLT1, …	c5.go.bp.v7.4
GOBP_HEART_DEVELOPMENT	Upregulated	0.19845	177	-0.124258	0.0264503	-4.69778	2.73192e-06	9.69242e-05	SPRY1, CDKN1A, ZMPSTE24, CDKN1B, DLC1, YAP1, SEC24B, SEMA3C, PDLIM5, LEFTY1, FRS2, ADAMTS6, FOXN4, BBS5, OSR1, CREB1, ATF2, CRKL, MAPK14, CTNNB1, SIK1, CXADR, GRK2, ZFPM1, AP2B1, JAG1, DSP, DUSP6, DUSP9, DVL1, AGTR2, EDN1, EDNRA, EFNA1, EGFR, EIF4G2, EP300, DIPK2A, ERBB2, ERBB3, FOXC1, TAB2, PLXND1, KDM6B, FLNA, FN1, ZFPM2, HEY2, FZD2, CBY1, HECTD1, NIPBL, GATA4, GATA6, KAT2A, GJA1, HSPB7, PDCD4,…	c5.go.bp.v7.4
GOBP_POSITIVE_REGULATION_OF_INTRACELLULAR_TRANSPORT	Upregulated	0.0904998	65	-0.169776	0.0361407	-4.69764	2.73373e-06	9.69242e-05	HUWE1, NUTF2, ARIH2, SPAG5, KHDRBS1, EHD1, YWHAQ, PDCD10, BORCS5, MAPK14, E2F1, ERBB2, NCBP2, RAB21, FLNA, GLI3, SFN, ANK3, GSK3B, EHD2, KCNB1, KIF5B, IPO5, SMAD3, MSN, MYO1C, PAK1, PRKN, PDZK1, PMAIP1, MIEF1, PPP3R1, PRKAA1, MAPK1, PRNP, SAR1A, MFF, MAVS, USP36, RAN, BCL2, RDX, SCP2, XPO4, SREBF2, VAMP2, TCF7L2, TGFB1, TP53, TP53BP2, TP73, UBE2D3, EZR, YWHAB, YWHAE, YWHAH, YWHAZ, CACNB3, FZD5, P…	c5.go.bp.v7.4
GOBP_REGULATION_OF_VASCULATURE_DEVELOPMENT	Upregulated	0.116568	89	-0.154446	0.0328716	-4.69845	2.72306e-06	9.69242e-05	ANGPTL7, KLF2, PLK2, COL4A2, ATF2, CTNNB1, CYBB, CYP1B1, AMOT, GADD45A, E2F2, EFNA1, EFNA3, EPHA2, HIPK1, ERBB2, ETS1, EPN2, FOXC1, PLXND1, FLT1, SIRT1, DDAH1, CEMIP2, ABL1, PRKD2, GATA4, GATA6, AGO1, AGO2, DLL1, HIPK2, HGF, HHEX, HIF1A, HK2, HLA-G, HMGB1, HMOX1, HOXA5, FASLG, IL6, CXCL8, IL10, ITGA5, ITGB1, ITGB8, KDR, RHOB, MIR21, SMAD1, MECP2, NF1, NOS3, SIRT6, PDPK1, PGK1, PKM, PLCG1, PML, AG…	c5.go.bp.v7.4
GOBP_POSITIVE_REGULATION_OF_ESTABLISHMENT_OF_PROTEIN_LOCALIZATION_TO_MITOCHONDRION	Upregulated	0.0362173	22	-0.232357	0.0495948	-4.6851	2.90549e-06	0.000102528	HUWE1, ARIH2, YWHAQ, E2F1, SFN, PMAIP1, PPP3R1, PRKAA1, USP36, BCL2, SREBF2, TP53, TP53BP2, TP73, UBE2D3, YWHAB, YWHAE, YWHAH, YWHAZ, FZD5, BAP1, CASP8	c5.go.bp.v7.4
GOBP_REGULATION_OF_MEMBRANE_DEPOLARIZATION	Upregulated	0.0193603	11	-0.281448	0.0601547	-4.67874	2.99654e-06	0.000105245	LRRK2, GPD1L, GOT1, ANK3, KDR, SMAD7, BCL2, SCN1B, SRC, SLMAP, FZD9	c5.go.bp.v7.4
GOBP_REGULATION_OF_MITOTIC_CELL_CYCLE	Upregulated	0.195134	173	-0.124062	0.0265811	-4.66731	3.16698e-06	0.000110196	ACTR1A, CDK2, CDK4, NME6, CDK6, CDKN1A, ZMPSTE24, CDKN1B, CDKN2A, CDKN2B, CDKN2C, TUBB4A, MAD2L2, CENPF, PLK2, ZNF268, CHEK1, CEP43, FOXN3, FAM107A, CHEK2, PHB2, CKS2, DCUN1D3, NACC2, ATF2, CSNK1E, TOM1L2, CTNNB1, SIK1, CYP1A1, GADD45A, DDX3X, ARID3A, DUSP1, E2F1, E2F4, EDN1, EGFR, EIF4E, EIF4G1, TUBB, EP300, EREG, AKT1, EZH2, FANCD2, CEP164, FOXG1, MAPRE1, FOXC1, TTLL12, PSME4, USP22, TTC28, SIR…	c5.go.bp.v7.4
GOBP_POSITIVE_REGULATION_OF_ESTABLISHMENT_OF_PROTEIN_LOCALIZATION	Upregulated	0.112365	85	-0.156742	0.0335765	-4.66821	3.15325e-06	0.000110196	HUWE1, NUTF2, ARIH2, YWHAQ, PDCD10, MAPK14, CEP120, E2F1, EGFR, ERBB2, ACSL4, FGG, FLNA, CD2AP, GJA1, GLI3, SFN, ANK3, GSK3B, HIF1A, APBB1, IGF1, IL13, KCNB1, KIF5B, ARF6, IPO5, LRP1, SMAD3, MYH10, MYO1C, PAK1, PDZK1, PMAIP1, TREM2, MIEF1, PPARD, PPP3R1, CAMK2N1, PRKAA1, FRMD4A, PRKCE, PRKCZ, MAPK1, PRNP, SAR1A, MFF, PSMD9, MAVS, NLGN2, USP36, RAC1, RAN, BCL2, XPO4, SOX4, SRC, SREBF2, VAMP2, TCF7…	c5.go.bp.v7.4
GOBP_RENAL_TUBULE_DEVELOPMENT	Upregulated	0.048585	31	-0.216493	0.0464914	-4.65663	3.33456e-06	0.00011549	CD24, YAP1, OSR1, CTNNB1, JAG1, AGTR2, NPNT, KLHL3, GDNF, GLI3, DLL1, HOXA11, LHX1, SMAD4, MYC, NOTCH1, NOTCH2, PAX2, SIX4, PKD1, AHI1, LGR4, CTNNBIP1, BCL2, STAT1, HNF1B, VEGFA, WNT1, WNT7B, WNT2B, NOG	c5.go.bp.v7.4
GOBP_DNA_TEMPLATED_TRANSCRIPTION_INITIATION	Upregulated	0.125891	98	-0.148422	0.0318976	-4.65307	3.39237e-06	0.000116951	MED6, CDK4, CDK7, CDKN1A, YAP1, PPARGC1A, BAZ2A, MED8, H4-16, TAF8, CREB1, CREBBP, CCN2, CTNNB1, E2F2, E2F3, NR2F6, ERCC1, ESR1, ESRRB, ESRRG, HEY2, NR6A1, CAVIN1, NR3C1, GTF3C1, NRBP1, NRBF2, HMGB1, HNF4A, HNF4G, AR, JUN, MAZ, MECP2, MITF, NR3C2, NOTCH1, NOTCH2, NR4A2, TFB1M, MED15, PGR, POLR2A, POLR2D, POLR2F, PPARA, PPARD, MED1, H4C15, BDP1, MAPK3, CTNNBIP1, PTEN, BAX, CCND1, RORA, RORC, RXRA,…	c5.go.bp.v7.4
GOBP_NEGATIVE_REGULATION_OF_CELL_ADHESION	Upregulated	0.100564	74	-0.162543	0.0349615	-4.64919	3.4564e-06	0.000117533	PLXNC1, CDKN2A, BTN2A2, DLC1, MAD2L2, CEBPB, GLMN, FAM107A, CD300A, CYP1B1, JAG1, DUSP1, ERBB2, ERBB3, AKT1, CLASP2, PLXND1, TMEM131L, ABL1, PLA2G2D, GCNT2, TNFRSF21, GLI3, CD274, HFE, HLA-G, HMGB1, ACER2, IFNB1, IL4, IL10, RHOA, ARHGDIA, ARHGDIB, LRP1, MIR21, SMAD7, NF2, NOTCH1, FOXP3, ZBTB7B, PODXL, PPARA, RCC2, MAPK7, PRNP, CCL28, DUSP22, PTEN, PTPN2, RASA1, RDX, BCL6, WNK1, SNAI2, SRC, PRDX2,…	c5.go.bp.v7.4
GOBP_NEGATIVE_REGULATION_OF_STRIATED_MUSCLE_CELL_DIFFERENTIATION	Upregulated	0.0227357	13	-0.262736	0.0565101	-4.64937	3.4534e-06	0.000117533	FRS2, EZH2, DLL1, TMEM119, SMAD4, NOTCH1, PAK1, PPARA, SOX6, RGS4, BDNF, YY1, HDAC4	c5.go.bp.v7.4
GOBP_REGULATION_OF_MITOCHONDRIAL_MEMBRANE_POTENTIAL	Upregulated	0.034799	21	-0.234143	0.0503446	-4.65081	3.42949e-06	0.000117533	TUSC2, LRRK2, AKT1, SPART, NNT, ABL1, GOT1, STOML2, KDR, PRKN, PMAIP1, BAK1, BAX, PYCR1, BCL2, BCL2L1, BNIP3, SOD1, SRC, FZD9, CASP1	c5.go.bp.v7.4
GOBP_POSITIVE_REGULATION_OF_PROTEIN_LOCALIZATION_TO_MEMBRANE	Upregulated	0.066863	45	-0.18794	0.0404383	-4.64758	3.48319e-06	0.000117908	YWHAQ, AP2B1, E2F1, EGFR, EPHA2, ERBB2, AKT1, SFN, ANK3, ZDHHC8, ITGA3, ITGB1, KCNB1, KIF5B, ARF6, LRP1, LRP4, MYO1C, PAK1, PRKN, PDPK1, PDZK1, PMAIP1, TREM2, MIEF1, PPP3R1, PRKCE, PRNP, MFF, PTPN9, BCL2, WNK3, SPTBN1, STX3, TNF, TP53, TP53BP2, TP73, EZR, YWHAB, YWHAE, YWHAH, YWHAZ, CACNB3, CASP8	c5.go.bp.v7.4
GOBP_REGULATION_OF_MEMBRANE_PERMEABILITY	Upregulated	0.0487785	31	-0.21004	0.0452532	-4.64144	3.5878e-06	0.000120902	BCL2L11, YWHAQ, ATF2, E2F1, SFN, TMEM14A, GSK3B, HK2, HSPA1A, F11R, PMAIP1, PPP3R1, HEG1, BAK1, BAX, BCL2, BCL2L1, MOAP1, SLC9A1, BNIP3, TP53, TP53BP2, TP73, YWHAB, YWHAE, YWHAH, YWHAZ, FZD9, CASP8, NOL3, TJP2	c5.go.bp.v7.4
GOBP_RESPONSE_TO_CORTICOSTEROID	Upregulated	0.0717529	49	-0.183943	0.0396973	-4.63364	3.72489e-06	0.000124959	BCL2L11, CDKN1A, FAM107A, CBX3, PPARGC1B, CCN2, CYBB, DNMT3B, DUSP1, AGTR2, EDN1, EGFR, EIF4E, ALAD, FOXO1, FOS, GOT1, NR3C1, HMGB1, HNRNPU, ICAM1, IL6, IL10, KRAS, NOTCH1, PAM, ERRFI1, DDIT4, AVPR1A, CCND1, BCL2, REST, RPS6KB1, SGK1, SRC, SRD5A1, ZFP36L1, KLF9, TFAP4, TNF, TYMS, CAD, CALM1, FOSL1, CALM3, CASP3, AKR1C3, CFLAR, USP8	c5.go.bp.v7.4
GOBP_EXTRINSIC_APOPTOTIC_SIGNALING_PATHWAY	Upregulated	0.121845	94	-0.149384	0.0323159	-4.62261	3.92726e-06	0.00013116	BCL2L11, RNF41, YAP1, SIVA1, RBCK1, ZMYND11, DCC, DDX3X, AGTR2, CTTN, HIPK1, ERBB3, AKT1, EYA4, FGG, GDNF, MKNK2, GSK3B, HGF, HMOX1, HSPA1A, HSPA1B, ICAM1, IGF1, FAS, FASLG, IL4, IL6R, INHBA, ITGA6, AR, LTBR, SMAD3, MCL1, KITLG, NOS3, PAK2, ZDHHC3, TNFRSF12A, PDPK1, PMAIP1, PML, PPP1CA, MAPK7, DIABLO, PTEN, BIRC6, BAK1, BAX, RAF1, BCL2, BCL2A1, BCL2L1, RPS6KB1, SORT1, MOAP1, SKIL, SNAI2, SRC, BRC…	c5.go.bp.v7.4
GOBP_REGULATION_OF_CARDIAC_MUSCLE_CELL_PROLIFERATION	Upregulated	0.0304947	18	-0.238935	0.0517183	-4.61993	3.97808e-06	0.000132267	YAP1, MAPK14, ZFPM2, HEY2, GATA6, GJA1, JARID2, MEIS1, NOTCH1, PIM1, MAPK1, PTEN, TGFBR1, TGFBR2, TGFBR3, TP73, RUNX1, NOG	c5.go.bp.v7.4
GOBP_GLIOGENESIS	Upregulated	0.122842	95	-0.1496	0.0324183	-4.61469	4.07902e-06	0.000133773	CDK6, CDKN2C, NDRG1, WASF3, TPPP, DUSP10, CLU, CREB1, CRKL, CSF1, CSF1R, E2F1, LPAR1, EEF2, EGFR, EIF2B1, ABCA2, EPHA4, ERBB2, ERBB3, AKT1, ETV5, EZH2, FOXG1, SYNE2, SRGAP2, NCSTN, DICER1, DAAM2, ABL1, TMEM98, DISC1, TNFRSF21, GLI3, DLL1, HDAC1, IFNGR1, IL6, KCNJ10, KRAS, LDLR, LEPR, LRP1, LTA, LYN, MYB, NAB2, NDN, NF1, NF2, NFIB, NOTCH1, NTRK2, ROR1, PAX2, LEF1, PLAG1, TREM2, PPP1CC, SOX6, NSUN5…	c5.go.bp.v7.4
GOBP_DEVELOPMENT_OF_PRIMARY_SEXUAL_CHARACTERISTICS	Upregulated	0.0950116	69	-0.1665	0.0360767	-4.61517	4.06962e-06	0.000133773	BCL2L11, MAMLD1, IRX5, CEBPB, PRDX4, OSR1, CRKL, CYP19A1, ERCC1, EREG, ESR1, FANCA, PRPS1L1, RHOBTB3, FOXC1, FLNA, SIRT1, ZFPM2, GATA4, GATA6, GDF9, H3-3A, H3-3B, HMGCS1, HOXA9, HOXA11, ICAM1, INHBA, INHBB, AR, KIT, LHCGR, ARRB1, SMAD4, KITLG, NASP, ATM, PDGFRA, PDGFRB, SIX4, PGR, ATRX, BAX, PLEKHA1, CCND1, BCL2, RRM1, BIK, SOD1, SRC, SRD5A1, STAT5B, TAF4, TGFB2, TGFBR1, VEGFA, VGF, WNT2B, ZFX, C…	c5.go.bp.v7.4
GOBP_REGULATION_OF_RESPONSE_TO_STRESS	Upregulated	0.345837	386	-0.0947201	0.0205264	-4.61454	4.08199e-06	0.000133773	ADA, POM121C, BCL2L11, DNAJB6, HIPK3, TRAP1, LPCAT3, CDK6, ZMPSTE24, CDKN2A, TNIP1, NOD1, MAD2L2, CEBPB, FBLN5, ATG7, CEBPG, ARFGEF1, POLR3F, CELF1, CD226, CTSC, TRAF3IP2, PLK2, ZMYND11, MALT1, TRAFD1, SERINC3, FERMT2, NUP42, CHEK1, FICD, CHEK2, DUSP10, PDCD10, RNF13, MGLL, CHUK, CGAS, CLU, LRRK2, ANKLE1, NACC2, CREBBP, SESN3, CCN2, IL23R, DTX3L, SH3RF2, USP51, IFNLR1, GADD45A, DDX5, HBEGF, DUSP1…	c5.go.bp.v7.4
GOBP_REGULATION_OF_APOPTOTIC_SIGNALING_PATHWAY	Upregulated	0.153292	126	-0.135931	0.0294612	-4.61388	4.0949e-06	0.000133773	BCL2L11, TRAP1, YAP1, RBCK1, CTSC, ZMYND11, SERINC3, CLU, LRRK2, NACC2, CSNK2A1, DDX3X, AGTR2, CTTN, ENO1, AKT1, EYA4, FGG, SIRT1, MAPK8IP2, FXN, SGMS1, ZNF385A, GATA4, GDNF, GNAI2, TMEM14A, GRINA, GSK3B, UBQLN1, HDAC1, HGF, HIF1A, HMOX1, APAF1, DNAJA1, HSPA1A, HSPA1B, ICAM1, IFNB1, IGF1, FAS, FASLG, IL4, INHBA, INHBB, ITGA6, AR, LTBR, MIR21, MAGEA3, MAZ, MCL1, MIF, MNT, NONO, NOS3, NR4A2, OPA1, …	c5.go.bp.v7.4
GOBP_PROTEIN_CONTAINING_COMPLEX_SUBUNIT_ORGANIZATION	Upregulated	0.405875	494	-0.0876378	0.0190139	-4.60914	4.18872e-06	0.000136189	BCL2L11, ARPC3, ARPC1B, ABI2, LPCAT3, WASF2, CNIH1, CDK7, ZMPSTE24, SIGMAR1, TUBB4A, YAP1, SEC24B, SEC23A, ARFGEF1, MRPL28, CENPA, CENPF, CELF1, CFL1, CFL2, YME1L1, CTSC, SRSF10, SEC24A, WASF3, PPARGC1A, EHD1, CLP1, FERMT2, KIF2C, ADRM1, NUDT21, TPPP, FAM107A, STRAP, BAZ2A, AP2M1, CLU, LRRK2, CLTB, CLTC, H4-16, H3C14, H2BU1, TAF8, CHCHD4, COX7A2, COX10, NACC2, CREB1, CREBBP, DNAAF6, SMCR8, EIF5AL…	c5.go.bp.v7.4
GOBP_POSITIVE_REGULATION_OF_ANION_TRANSPORT	Upregulated	0.149475	122	-0.138068	0.0299607	-4.60832	4.20528e-06	0.000136189	HUWE1, LPCAT3, NUTF2, ARIH2, CEBPB, KHDRBS1, ARPP19, YWHAQ, PDCD10, CREBL2, MAPK14, GRK2, CYP19A1, E2F1, EDN1, EGFR, ERBB2, AKT1, ACSL1, ACSL4, FGG, NCBP2, RAB3GAP1, FLNA, ARL6IP1, SIRT1, CD2AP, GDNF, GJA1, GLI3, SFN, ANK3, GSK3B, ZDHHC8, HFE, HIF1A, APBB1, IGF1, FASLG, IL13, IRS1, ITGB1, KCNB1, KIF5B, ARF6, IPO5, LRP1, SMAD3, MEF2A, MYB, MYH10, MYO1C, ATF4, PAK1, AZIN1, PDZK1, RAB8B, PLA2G4A, PM…	c5.go.bp.v7.4
GOBP_CELL_MATRIX_ADHESION	Upregulated	0.097215	71	-0.165664	0.0359691	-4.60574	4.25732e-06	0.000137073	BCL2L11, CDK6, CDKN2A, DLC1, FBLN5, FERMT2, FAM107A, CSF1, CCN2, FREM1, JAG1, ECM2, CTTN, FGG, ITGA11, CLASP2, FN1, MACF1, ABL1, NPNT, TIMM10B, DISC1, GSK3B, HOXD3, ACER2, ITGA2, ITGA3, ITGB1, ITGB3, KDR, RHOA, L1CAM, LRP1, SMAD3, MKLN1, MYF5, NF1, NF2, PDPK1, PKD1, PLAU, RIN2, PRKCZ, RCC2, CCL28, DUSP22, PTEN, PTPRJ, RAC1, RASA1, PLEKHA2, BCL2, BCL6, ROCK1, RRAS, SLC9A1, SRC, SRF, THBS1, TIAM1, …	c5.go.bp.v7.4
GOBP_PEPTIDYL_TYROSINE_MODIFICATION	Upregulated	0.133965	106	-0.14373	0.0312106	-4.60516	4.26923e-06	0.000137073	CD24, HIPK3, ABI2, IL24, CEP43, CD300A, SOCS4, CSF1R, IL23R, DOCK3, HBEGF, EFNA1, EGFR, EPHA2, EPHA4, EPHA5, EPHA7, HIPK1, EPHB3, ERBB2, ERBB3, EREG, FLT1, SUZ12, ABL1, RICTOR, HIPK2, CNOT7, HGF, ICAM1, IGF1, IGF1R, IGF2, IL4, IL6, IL6R, IL13, ITGA5, ITGB3, AREG, KDR, KIT, LRP4, LYN, MET, KITLG, MIF, NF2, NTF3, NTRK2, ROR1, NOX4, PAK2, PDGFB, PDGFRA, PDGFRB, ERRFI1, TREM2, AXL, PRKCE, PRKCZ, MAPK…	c5.go.bp.v7.4
GOBP_ACTIVATION_OF_JNKK_ACTIVITY	Upregulated	0.00396532	2	-0.359397	0.0780999	-4.60176	4.33913e-06	0.000138132	MAP3K9, RIPK2	c5.go.bp.v7.4
GOBP_REGULATION_OF_ENDODEOXYRIBONUCLEASE_ACTIVITY	Upregulated	0.00599257	3	-0.325691	0.0707753	-4.60177	4.33898e-06	0.000138132	AKT1, SIRT1, HMGB1	c5.go.bp.v7.4
GOBP_REGULATION_OF_PEPTIDYL_SERINE_PHOSPHORYLATION	Upregulated	0.065583	44	-0.190313	0.041412	-4.5956	4.46854e-06	0.000141051	MAD2L2, PDCD10, CREBL2, GADD45A, EGFR, EIF4G1, AKT1, GPD1L, RICTOR, PRKD2, TBK1, HGF, HSP90AA1, IFNB1, IL6, SMAD7, MIF, NTF3, NTRK2, PAK1, PDE4D, PFN2, PIK3CA, DDIT4, PRKAA1, PRKD1, PTEN, BAK1, BAX, RAF1, BCL2, BDNF, NSD1, CAPRIN2, STK4, TFRC, TGFB1, TNF, VEGFA, DOCK7, RIPK2, BAG4, CD44, RASSF2	c5.go.bp.v7.4
GOBP_CELLULAR_RESPONSE_TO_OXYGEN_CONTAINING_COMPOUND	Upregulated	0.298527	311	-0.101119	0.022002	-4.59589	4.46223e-06	0.000141051	BCL2L11, TRAP1, CDK2, CDK4, TRIB1, AKAP8, SIGMAR1, AKR1A1, KLF2, NOD1, YAP1, CEBPB, FBLN5, RRAGA, CERS1, PPARGC1A, MALT1, IL24, CHEK2, FZD10, PDCD10, PHB2, CBX3, CHUK, ADCY9, CLU, LRRK2, ATP6V1G3, ADH5, OSR1, CPEB2, PPARGC1B, CREB1, CRKL, SOGA1, MAPK14, SESN3, CTNNB1, CYBB, CYP1B1, GRK2, DAPK1, DNMT3A, DNMT3B, AGTR1, AGTR2, E2F1, LPAR1, EDN1, EGFR, AHR, EIF4E, RAB12, EPHA4, EPHA5, AKT1, ESR1, ETS…	c5.go.bp.v7.4
GOBP_REGULATION_OF_PROTEIN_CONTAINING_COMPLEX_ASSEMBLY	Upregulated	0.138897	111	-0.141522	0.0308057	-4.59401	4.50248e-06	0.000141526	BCL2L11, ARPC3, ARPC1B, ABI2, WASF2, TUBB4A, ARFGEF1, WASF3, FERMT2, TPPP, CLU, CREB1, CAMSAP1, DBN1, DDX3X, DUT, EIF4G1, CTTN, EP300, ERCC1, ERCC4, ESR1, FKBP4, MAPRE1, MAPRE3, SEPTIN8, CAMSAP2, ABL1, RICTOR, TRAF3IP1, GMFB, GRB2, GSK3B, TMOD3, TMOD2, H3-3A, H3-3B, HMGB1, BIRC2, HSPA1A, HSPA1B, HSPA8, HSP90AA1, ICAM1, ARPIN, ARF6, STMN1, MAP1B, MECP2, MET, MSN, MYO1C, ATM, DRG1, PAK1, ASAP1, NIN…	c5.go.bp.v7.4
GOBP_REGULATION_OF_TRANSPORT	Upregulated	0.346463	387	-0.0941856	0.0205431	-4.58477	4.70501e-06	0.000147273	ADA, HUWE1, LPCAT3, NUTF2, ZMPSTE24, TRDN, ARIH2, SEC24B, CEBPB, SPAG5, KHDRBS1, GIPC1, ARPP19, CPLX2, PPARGC1A, EHD1, YWHAQ, WWP2, RAPGEF4, PDCD10, CD300A, PHB2, NUS1, BORCS5, CLU, LRRK2, UHMK1, OSR1, CREB1, CREBL2, CRY2, CRYAA, MAPK14, CTNNB1, SIK1, CTSS, CYBB, GRK2, CYP19A1, CYP51A1, AP2A1, DAPK1, AP2B1, DIAPH1, SEPTIN1, DLG2, AGTR1, DVL1, AGTR2, E2F1, EDN1, EDNRA, EGFR, PLPP4, ABCA2, RAB12, E…	c5.go.bp.v7.4
GOBP_REGULATION_OF_STRIATED_MUSCLE_CELL_DIFFERENTIATION	Upregulated	0.0446559	28	-0.217596	0.0475163	-4.5794	4.82659e-06	0.000150449	FRS2, MAPK14, SIK1, EDN1, EZH2, KAT2A, DLL1, TMEM119, IGF1, SMAD4, MYF5, NOTCH1, PAK1, PIN1, PPARA, RBM38, SOX6, PROX1, BCL2, RGS4, BDNF, SHOX2, TGFB1, YY1, DDX39B, MYLK3, HDAC9, HDAC4	c5.go.bp.v7.4
GOBP_RESPONSE_TO_OXIDATIVE_STRESS	Upregulated	0.166294	140	-0.130395	0.0285233	-4.57152	5.01076e-06	0.000155542	ADA, TRAP1, CDK2, ANGPTL7, SIGMAR1, KLF2, FBLN5, ATG7, PRDX4, TXNIP, PPARGC1A, RBPMS, PDCD10, CHUK, LRRK2, CPEB2, PPARGC1B, SESN3, CYBB, CYP1B1, DAPK1, DHCR24, DUSP1, EDN1, EEF2, EGFR, CLN8, ERCC1, AKT1, ALAD, ETS1, ETV5, EZH2, FANCD2, FKBP1B, ADNP2, FOXO1, KDM6B, SIRT1, FOS, SLC7A11, FXN, ABL1, FUT8, SIN3A, GATA4, SESN1, GPR37, UBQLN1, ERO1A, HGF, HIF1A, HMOX1, HSPA1A, HSPA1B, IL6, IL10, JUN, RH…	c5.go.bp.v7.4
GOBP_EPITHELIAL_CELL_DEVELOPMENT	Upregulated	0.0939999	68	-0.164301	0.0359478	-4.57055	5.03382e-06	0.000155612	ABI2, CDK6, CDKN1A, YAP1, SEC24B, FRS2, GPAT4, JAG1, E2F4, EPHA2, ESR1, PALLD, SIPA1L3, AKR1B1, FLNA, FOSL2, CLIC4, ARHGEF26, B4GALT1, SFN, DLL1, GSK3B, HIF1A, HNF4A, HOXA5, HOXA13, ICAM1, RILPL1, IKBKB, AR, MET, MSN, ATF4, NOTCH1, NOTCH2, F11R, PDE4D, PDGFB, PDPK1, PGR, PODXL, ATRX, PROX1, TIGAR, HEG1, RAP2C, RAP1A, RAP1B, RDX, RFX3, ROCK1, SOD1, SRC, TNF, TNFRSF1A, TYMS, VCL, VEGFA, EZR, VIM, W…	c5.go.bp.v7.4
GOBP_VASCULAR_ENDOTHELIAL_GROWTH_FACTOR_RECEPTOR_SIGNALING_PATHWAY	Upregulated	0.0434323	27	-0.214153	0.0468918	-4.56696	5.12019e-06	0.000156984	WASF2, VAV3, MAPK14, CYBB, EPN2, FOXC1, FLT1, PRKD2, GRB10, HHEX, HIF1A, HSP90AA1, ITGA5, ITGB3, KDR, RHOA, PAK2, PIK3CA, AXL, PRKD1, PTPN1, RAC1, ROCK1, ELMO2, SRC, VEGFA, ROCK2	c5.go.bp.v7.4
GOBP_REGULATION_OF_MITOCHONDRIAL_OUTER_MEMBRANE_PERMEABILIZATION_INVOLVED_IN_APOPTOTIC_SIGNALING_PATHWAY	Upregulated	0.0334113	20	-0.234314	0.0512976	-4.56773	5.10147e-06	0.000156984	YWHAQ, E2F1, SFN, TMEM14A, GSK3B, HSPA1A, PMAIP1, PPP3R1, BAK1, BAX, BCL2, TP53, TP53BP2, TP73, YWHAB, YWHAE, YWHAH, YWHAZ, FZD9, CASP8	c5.go.bp.v7.4
GOBP_ACTIVATION_OF_PROTEIN_KINASE_ACTIVITY	Upregulated	0.115647	88	-0.151889	0.0332891	-4.56272	5.22405e-06	0.000159515	NOD1, FRS2, MALT1, CD300A, PHB2, ADCY9, LRRK2, CRKL, MAPK14, IL23R, GADD45A, DUSP6, DUSP9, LPAR1, EGFR, AKT1, TAB2, FPR1, ABL1, RICTOR, TAB3, HGF, HMGB1, IGF1, IL4, IL6R, ITGB3, KIT, MIR21, ARRB1, MAP3K1, MAP3K9, NTF3, PAK1, PAK2, PDGFB, PDPK1, CAB39, PIK3CA, PRKAA1, PRKACB, PRKAR2A, PRKCZ, MAPK1, MAPK3, MAP2K1, MAP2K3, MAP2K7, PRLR, PTPN1, RAF1, AVPI1, SAA1, CCL5, CCL19, CLSPN, SHC1, WNK1, SOD1,…	c5.go.bp.v7.4
GOBP_POSITIVE_REGULATION_OF_INTRACELLULAR_PROTEIN_TRANSPORT	Upregulated	0.0742628	51	-0.179088	0.0392999	-4.55696	5.36858e-06	0.000163262	HUWE1, NUTF2, ARIH2, YWHAQ, PDCD10, MAPK14, E2F1, ERBB2, FLNA, GLI3, SFN, ANK3, GSK3B, KCNB1, KIF5B, IPO5, SMAD3, MYO1C, PAK1, PDZK1, PMAIP1, MIEF1, PPP3R1, PRKAA1, MAPK1, PRNP, SAR1A, MFF, MAVS, USP36, RAN, BCL2, XPO4, SREBF2, VAMP2, TCF7L2, TGFB1, TP53, TP53BP2, TP73, UBE2D3, YWHAB, YWHAE, YWHAH, YWHAZ, CACNB3, FZD5, BAP1, CASP8, BAG3, TM9SF4	c5.go.bp.v7.4
GOBP_NEPHRON_DEVELOPMENT	Upregulated	0.0618191	41	-0.194082	0.0426095	-4.55491	5.42078e-06	0.000164182	CD24, YAP1, OSR1, CTNNB1, JAG1, AGTR2, FOXC1, NPNT, KLHL3, GDNF, GLI3, DLL1, SEC61A1, HOXA11, IL6R, ITGA3, LHX1, SMAD4, MYC, NOTCH1, NOTCH2, PAX2, PDGFB, PDGFRA, PDGFRB, SIX4, PKD1, PODXL, AHI1, LGR4, CTNNBIP1, BCL2, BMP7, STAT1, HNF1B, VEGFA, WNT1, WNT7B, WNT2B, CFLAR, NOG	c5.go.bp.v7.4
GOBP_MUSCLE_STRUCTURE_DEVELOPMENT	Upregulated	0.201135	180	-0.120162	0.0264221	-4.54778	5.60643e-06	0.00016912	ZMPSTE24, ADARB1, ZBTB18, PDLIM5, CENPF, CFL2, FRS2, EHD1, GLMN, CHRNB1, CHUK, EID2B, CREB1, MAPK14, CTNNB1, SIK1, CXADR, ZFPM1, DDX5, DNMT1, JAG1, DSP, HBEGF, DTYMK, AGTR2, EDN1, EEF2, EGR3, EP300, ERBB3, EREG, AKT1, EZH2, ITGA11, FOXC1, ZNF609, KDM6B, FLOT2, SYNE1, SIRT1, ZFPM2, HEY2, FOS, PLD3, VGLL2, ABL1, FZD2, CBY1, GATA4, GATA6, KAT2A, MYOF, PDCD4, MKX, BCL9L, DLL1, TMOD3, TMOD2, H3-3A, H3…	c5.go.bp.v7.4
GOBP_RESPONSE_TO_PEPTIDE	Upregulated	0.177091	152	-0.126462	0.0278338	-4.54346	5.72207e-06	0.000171915	BCL2L11, CDK4, KLF2, NOD1, CHUK, ADCY9, ATP6V1G3, CPEB2, CREB1, SOGA1, MAPK14, SESN3, CCN2, CYBB, JAG1, AGTR1, AGTR2, EDN1, EIF2B1, RAB12, EPHA4, EREG, AKT1, FOXO1, AKR1B1, SIRT1, SLC39A14, BACE1, GJA1, SNX5, GNAI2, GOT1, GOT2, GRB2, GRB10, GSK3B, HHEX, APC, ICAM1, IGF1, IGF1R, IGF2, IGFBP5, IL10, INHBB, INPPL1, INSIG1, IRS1, SLC27A1, LHCGR, LPL, LRP1, LYN, MAP1B, ABCC1, MYO1C, NFKB1, NOTCH1, NR4…	c5.go.bp.v7.4
GOBP_EPITHELIAL_CELL_PROLIFERATION	Upregulated	0.149561	122	-0.136108	0.0300587	-4.52807	6.15243e-06	0.000184105	CDK6, CDKN2B, YAP1, CEBPB, DEAF1, FRS2, STRAP, DUSP10, PDCD10, PHB2, COL8A1, OSR1, ATF2, DLX5, DLX6, AGTR1, EGFR, EGR3, EPHA2, SERPINB1, ERBB2, EREG, AKT1, ESR1, FLT1, NCSTN, SIRT1, SUZ12, RICTOR, PRKD2, B4GALT1, GJA1, SFN, UHRF1, HGF, HIF1A, HMGB1, HMOX1, HOXA5, ID2, IGF1, IGF2, IGFBP3, IGFBP5, IL6, IL10, AR, ITGB3, AREG, KDR, KIT, LAMC1, MIR21, SMAD3, MCC, MST1, MYC, NF1, NFIB, NOTCH1, NOTCH2, …	c5.go.bp.v7.4
GOBP_CELL_CELL_ADHESION	Upregulated	0.217542	200	-0.11543	0.025527	-4.52189	6.33375e-06	0.000188776	ADA, CD24, CDH11, TNIP1, BTN2A2, MAD2L2, CEBPB, PDLIM5, NFAT5, MALT1, GLMN, DUSP10, CD300A, FAT3, MAPK14, IL23R, CTNNB1, CTNND1, CXADR, CYP1B1, DLG2, JAG1, DSG1, DSP, EFNB1, EGFR, EGR3, DENND6A, EPHA7, EPHB3, ERBB2, AKT1, ETS1, ALCAM, FGG, KLRK1, PALLD, FLNA, METAP1, FLOT2, TMEM131L, ICOSLG, FN1, CD2AP, SLC7A11, ABL1, NPNT, PLA2G2D, GCNT2, MDGA1, NPTN, TNFRSF21, GLI3, GNAS, CDH20, CRB2, ANK3, GRB…	c5.go.bp.v7.4
GOBP_NEGATIVE_REGULATION_OF_MUSCLE_HYPERTROPHY	Upregulated	0.0259786	15	-0.248387	0.054988	-4.51711	6.47738e-06	0.000191807	FOXO1, IGFBP5, JARID2, LMNA, MIR21, SMAD3, SMAD4, NOTCH1, PAK1, ERRFI1, PPARA, RGS4, TNFRSF1A, TNFRSF1B, YY1	c5.go.bp.v7.4
GOBP_NEPHRON_EPITHELIUM_DEVELOPMENT	Upregulated	0.0514119	33	-0.207729	0.0459902	-4.5168	6.48671e-06	0.000191807	CD24, YAP1, OSR1, CTNNB1, JAG1, AGTR2, FOXC1, NPNT, KLHL3, GDNF, GLI3, DLL1, HOXA11, LHX1, SMAD4, MYC, NOTCH1, NOTCH2, PAX2, SIX4, PKD1, PODXL, AHI1, LGR4, CTNNBIP1, BCL2, STAT1, HNF1B, VEGFA, WNT1, WNT7B, WNT2B, NOG	c5.go.bp.v7.4
GOBP_CELL_MORPHOGENESIS_INVOLVED_IN_NEURON_DIFFERENTIATION	Upregulated	0.189303	166	-0.122862	0.0272292	-4.51214	6.63013e-06	0.000195276	CDH11, UST, ABI2, PLXNC1, TUBB3, ADARB1, SEC24B, SLC9A6, SEMA6B, SEMA3C, PDLIM5, CFL1, FRS2, LRRK2, CRABP2, CREB1, SLITRK4, CRMP1, CSF1R, ZDHHC15, DBN1, DCC, DLX5, DVL1, EFNA1, EFNA3, EFNB1, EPHA2, EIF4G2, FBXO45, CTTN, EPHA4, EPHA5, EPHA7, EPHB3, ERBB2, ALCAM, FOXG1, BTBD3, RAB21, PALLD, USP33, SPART, NFASC, PLXND1, DIP2A, ARC, FN1, ZDHHC17, MACF1, MAPK8IP2, RBFOX2, ABL1, SIN3A, TSKU, GDI1, GDNF…	c5.go.bp.v7.4
GOBP_POSITIVE_REGULATION_OF_CELL_CYCLE	Upregulated	0.151509	124	-0.134223	0.029771	-4.50852	6.74358e-06	0.000197838	BCL2L11, CDK2, CDK4, CDKN1A, CDKN1B, MYBBP1A, SPAG5, GIPC1, PLK2, ZNF268, DBF4, CHEK1, CIT, CHEK2, PHB2, CKS2, UBXN2B, CCN2, CEP120, CYP1A1, GADD45A, DDX3X, ARID3A, E2F1, E2F4, EDN1, EGFR, EIF4E, EIF4G1, EP300, EREG, AKT1, EZH2, CCNY, FEN1, FOXG1, MAPRE3, USP22, NUP62, ABL1, NIPBL, SIN3A, ZNF385A, SH2B1, GATA6, SFN, RACGAP1, TMOD3, CNOT7, HNRNPU, HOXA13, PRMT1, ID2, IGF1, IGF2, IL10, RHOA, MDM4, …	c5.go.bp.v7.4
GOBP_T_CELL_HOMEOSTASIS	Upregulated	0.0195862	11	-0.270863	0.0601795	-4.50092	6.98797e-06	0.000204207	BCL2L11, TSC22D3, AKT1, FAS, FOXP3, PMAIP1, GPAM, BAX, BCL2, STAT5B, CASP3	c5.go.bp.v7.4
GOBP_CYTOKINE_MEDIATED_SIGNALING_PATHWAY	Upregulated	0.244053	234	-0.108821	0.0241875	-4.49907	7.04845e-06	0.0002046	CD24, CDKN1A, TRAIP, NOD1, YAP1, CEBPD, RBCK1, CFL1, TRAF3IP2, IL24, CHUK, H3C14, EDARADD, CRKL, CSF1, CSF1R, IL23R, IFNLR1, EDN1, TXLNA, HIPK1, EREG, AKT1, ACSL1, CARD8, FOXC1, FOXO1, TAB2, TTLL12, PSME4, FBXW11, FN1, SIRT1, FOS, FPR1, TAB3, PDCD4, GRB2, TBK1, CXCL2, CNOT7, HGF, HIF1A, HLA-A, HLA-C, HLA-G, HMOX1, HNRNPF, BIRC2, BIRC3, HSPA1A, HSPA1B, HSPA8, BIRC5, HSP90AA1, H3C15, ICAM1, IFNAR1,…	c5.go.bp.v7.4
GOBP_REGULATION_OF_HISTONE_H3_K4_METHYLATION	Upregulated	0.0145737	8	-0.292984	0.0651271	-4.49864	7.06262e-06	0.0002046	CTNNB1, DNMT1, DNMT3B, SMAD4, MYB, BRCA1, MACROH2A1, CTR9	c5.go.bp.v7.4
GOBP_SIGNAL_TRANSDUCTION_BY_P53_CLASS_MEDIATOR	Upregulated	0.123971	96	-0.146502	0.0325703	-4.49801	7.08346e-06	0.0002046	CDK2, CDKN1A, ZMPSTE24, CDKN1B, NDRG1, MYBBP1A, PLK2, CHD4, CHEK1, CHEK2, MAPK14, CSNK2A1, GADD45A, DDX5, DNA2, ARID3A, E2F1, E2F2, E2F4, EP300, HIPK1, AKT1, SIRT1, PHLDA3, ZNF385A, MAGEA2B, SFN, HIPK2, BRD7, CNOT7, HDAC1, HIC1, PRMT1, ACER2, IFI16, MIR21, MAGEA2, MDM4, MIF, MRE11, ATM, NOP2, CNOT4, PRKN, PIN1, PLAGL1, MBD3, PMAIP1, PML, DDIT4, ATRX, PRKAA1, PRKAA2, PRKAB1, SMYD2, CNOT6, BAX, RBB…	c5.go.bp.v7.4
GOBP_ENDOTHELIAL_CELL_CHEMOTAXIS	Upregulated	0.0195478	11	-0.272723	0.0606481	-4.49682	7.1232e-06	0.000204956	EGR3, PRKD2, HMGB1, KDR, MET, NOTCH1, PRKD1, CORO1B, THBS1, TMSB4X, VEGFA	c5.go.bp.v7.4
GOBP_REGULATION_OF_PROTEIN_AUTOPHOSPHORYLATION	Upregulated	0.027306	16	-0.25326	0.0563657	-4.49316	7.24584e-06	0.000207686	DDX3X, EPHA7, MRE11, PDGFB, ERRFI1, PPP2R5E, RAP2C, RAP2A, RAP2B, SRC, VEGFA, CALM1, CALM3, MOB1B, TAOK2, RASSF2	c5.go.bp.v7.4
GOBP_MEMBRANE_ORGANIZATION	Upregulated	0.231806	218	-0.111283	0.0247809	-4.49067	7.33062e-06	0.000209314	CD24, BCL2L11, HUWE1, ARPC3, LPCAT3, CNIH1, STX6, STAM2, ZMPSTE24, TRDN, NDRG1, SEC24B, VAV3, SEC23B, SEC23A, TGOLN2, CTSC, SEC24A, CPLX2, YWHAQ, IMMT, CD300A, CHRNB1, AP2M1, CLCN3, CLU, CLTB, CLTC, UBXN2B, ATF2, APOOL, CRKL, VTI1A, PRELID2, AP2A1, AP2A2, AP2B1, CRISP1, HBEGF, DVL1, E2F1, EGFR, ABCA2, CTTN, CLN8, EPS15, EREG, AKT1, REEP3, PPP6R1, SEC31A, EPN2, ATP10B, SEPTIN8, FLOT2, ARL6IP1, ATP…	c5.go.bp.v7.4
GOBP_POSITIVE_REGULATION_OF_TRANSCRIPTION_BY_RNA_POLYMERASE_II	Upregulated	0.332618	364	-0.0942923	0.0210065	-4.48872	7.39791e-06	0.000210433	MED6, NAMPT, CDK7, CDKN2B, ZNF267, TNIP1, KLF2, YAP1, SLC30A9, ZBTB18, NCOA2, CEBPB, CEBPD, CEBPG, ARID3B, DMRT2, NFAT5, ZNF268, PPARGC1A, TCERG1, PRDM4, KLF12, ECD, CHUK, FOXN4, OSR1, KLF6, PPARGC1B, KLF14, CREB1, ATF2, CREBBP, CRX, MAPK14, SIX5, CTBP2, CTNNB1, CREBRF, ZFPM1, DDX3X, ZNF721, DLX5, JAG1, ARID3A, DVL1, DVL3, E2F1, E2F2, E2F3, E2F4, E2F5, EDN1, EGFR, EGR3, ELK3, TET3, EP300, ERCC1, …	c5.go.bp.v7.4
GOBP_POSITIVE_REGULATION_OF_NECROTIC_CELL_DEATH	Upregulated	0.00425013	2	-0.320859	0.0715078	-4.48705	7.45565e-06	0.000211272	BNIP3, TP53	c5.go.bp.v7.4
GOBP_MULTICELLULAR_ORGANISM_REPRODUCTION	Upregulated	0.184138	160	-0.123861	0.0276245	-4.48374	7.57174e-06	0.000213752	ADA, BCL2L11, ACTR1A, CRTAP, DEAF1, PRDX4, KHDRBS1, CELF1, TOB2, IFTAP, LRRK2, CRKL, PIWIL4, SLC2A14, ODF4, SIX5, CXADR, CYP1A1, DDX3X, DDX6, CRISP1, DNMT3A, DSG1, E2F1, EDN1, PHC2, EGFR, PLD6, ERCC1, EREG, AKT1, ESR1, ETS1, ETV5, FANCA, FANCD2, ACSL4, DZIP1, FOXC1, AKR1B1, PSME4, FBXW11, SYNE1, SIRT1, MAPK8IP2, KPNA6, NUP62, OSBP2, APOL2, CFAP65, H2BC1, TTLL1, GORASP2, NR6A1, GDF9, B4GALT1, GJA1…	c5.go.bp.v7.4
GOBP_NEGATIVE_REGULATION_OF_EPITHELIAL_CELL_DIFFERENTIATION	Upregulated	0.0210452	12	-0.2724	0.0607702	-4.48246	7.61675e-06	0.000214214	SPRY1, YAP1, OSR1, JAG1, EZH2, DLL1, IL13, NOTCH1, CCND1, STAT1, ZEB1, VEGFA	c5.go.bp.v7.4
GOBP_REGULATION_OF_DEVELOPMENTAL_PIGMENTATION	Upregulated	0.0100614	6	-0.366629	0.0818774	-4.47778	7.7849e-06	0.000217309	BCL2L11, KITLG, BAX, BCL2, VPS33A, ZEB2	c5.go.bp.v7.4
GOBP_LYMPHOCYTE_APOPTOTIC_PROCESS	Upregulated	0.0449502	28	-0.206797	0.0461768	-4.47838	7.76321e-06	0.000217309	ADA, BCL2L11, TRAF3IP2, CRKL, DFFA, TSC22D3, EFNA1, AKT1, FOXP1, TNFRSF21, GLI3, CD274, HIF1A, FAS, FASLG, IL10, LYN, PTEN, GPAM, BAK1, BAX, BCL6, CCL5, BTK, TP53, IRS2, BCL10, CD27	c5.go.bp.v7.4
GOBP_POSITIVE_REGULATION_OF_PROTEIN_CONTAINING_COMPLEX_ASSEMBLY	Upregulated	0.0963306	70	-0.160185	0.0358122	-4.47291	7.96321e-06	0.00022146	BCL2L11, ARPC3, ARPC1B, ABI2, WASF2, WASF3, FERMT2, TPPP, CLU, CREB1, DDX3X, EIF4G1, CTTN, ERCC1, ERCC4, ESR1, MAPRE1, RICTOR, GMFB, GRB2, GSK3B, HSPA1A, HSPA1B, HSP90AA1, ICAM1, ARPIN, ARF6, MAP1B, MECP2, MET, MSN, MYO1C, ATM, DRG1, PAK1, ASAP1, NIN, PFN1, PFN2, GNL3L, PRKCE, SPIRE1, CORO1B, CRACD, BAK1, BAX, RAC1, RAP1B, RPA2, CLIP1, CCL11, BIK, FSCN1, SRC, SYK, TAL1, TFRC, TGFB1, TNF, TP53, SU…	c5.go.bp.v7.4
GOBP_REGULATION_OF_INTRACELLULAR_PROTEIN_TRANSPORT	Upregulated	0.0963351	70	-0.160057	0.0358039	-4.47036	8.0581e-06	0.000222604	HUWE1, NUTF2, ARIH2, YWHAQ, PDCD10, LRRK2, UHMK1, MAPK14, AGTR2, E2F1, ERBB2, FLNA, NUP62, GDI1, GLI3, SFN, ANK3, GSK3B, INSIG1, KCNB1, KIF5B, IPO5, SMAD3, MYO1C, PAK1, PRKN, SIRT7, SUFU, RAB23, PDZK1, NUP54, PMAIP1, MIEF1, PPP3R1, YOD1, PRKAA1, PKIA, MAPK1, PRNP, SAR1A, MFF, MAVS, USP36, PTPN1, PTPN14, RAN, BCL2, XPO4, SREBF1, SREBF2, VAMP2, TCF7L2, TGFB1, TP53, TP53BP2, TP73, UBE2D3, YWHAB, YWH…	c5.go.bp.v7.4
GOBP_CELLULAR_RESPONSE_TO_EXTERNAL_STIMULUS	Upregulated	0.14101	113	-0.136883	0.0306213	-4.47021	8.06386e-06	0.000222604	CDKN1A, CDKN2B, MYBBP1A, ATG7, RRAGA, CHEK1, FAM107A, LRRK2, SESN3, C12orf66, SIK1, GADD45A, EGFR, EIF4G1, AKT1, RNF152, ATG14, HABP4, USP33, FOXO1, SIRT1, FOS, GJA1, SESN1, TNRC6A, GOT1, ARHGAP35, HFE, HMOX1, FOXA2, HNRNPA1, HSPA8, ICAM1, IFI16, FAS, IL13, INHBB, ITGA2, JUN, KCNB1, KCNJ2, LPL, LTBR, LYN, MAP3K1, MMP7, ATF4, NFKB1, NR4A2, F11R, PHEX, PIK3C3, PIM1, PMAIP1, SLC38A2, MIOS, PPARA, ME…	c5.go.bp.v7.4
GOBP_POSITIVE_REGULATION_OF_MITOCHONDRION_ORGANIZATION	Upregulated	0.0581535	38	-0.192861	0.0431991	-4.46448	8.28132e-06	0.000227767	BCL2L11, PPARGC1A, YWHAQ, E2F1, PLD6, CIDEB, SFN, GSK3B, HIF1A, KDR, OPA1, PRKN, PMAIP1, TREM2, MIEF1, MARCHF5, PPP3R1, VPS35, SPIRE1, MFF, BAK1, BAX, BCL2, BIK, MOAP1, ZDHHC6, BNIP3, TP53, TP53BP2, TP73, YWHAB, YWHAE, YWHAH, YWHAZ, DDHD1, CASP8, HRK, TNFSF10	c5.go.bp.v7.4
GOBP_REGULATION_OF_PEPTIDE_TRANSPORT	Upregulated	0.168207	142	-0.127655	0.0286156	-4.46102	8.41542e-06	0.000230607	HUWE1, NUTF2, ARIH2, YWHAQ, WWP2, RAPGEF4, PDCD10, LRRK2, UHMK1, MAPK14, CYP51A1, AGTR2, E2F1, EGFR, EPHA5, ERBB2, ACSL4, FGG, FKBP1B, FLNA, ARC, SIRT4, CD2AP, NUP62, SLC7A11, GAPVD1, GDI1, GJA1, GLI3, SFN, ANK3, GSK3B, SNX12, HFE, HIF1A, FOXA2, HNF4A, APBB1, DNAJA1, HSPA8, IGF1, IL6, IL13, INHBB, INSIG1, IRS1, ITGB3, ITPR1, ITPR2, KCNB1, KIF5B, ARF6, IPO5, LRP1, SMAD3, MYH10, MYO1C, PAK1, PAM, P…	c5.go.bp.v7.4
GOBP_POSITIVE_REGULATION_OF_MESENCHYMAL_CELL_PROLIFERATION	Upregulated	0.0110195	6	-0.317277	0.0711654	-4.45831	8.52189e-06	0.000231469	MYC, SHOX2, STAT1, TGFBR2, VEGFA, IRS2	c5.go.bp.v7.4
GOBP_CELL_CYCLE_ARREST	Upregulated	0.11784	90	-0.148103	0.0332197	-4.45828	8.52295e-06	0.000231469	CDK2, CDK4, CDK6, CDK7, CDKN1A, CDKN1B, CDKN2A, CDKN2B, CDKN2C, MYBBP1A, RRAGA, PLK2, ZNF268, RASSF1, CHEK2, UHMK1, SDE2, GADD45A, DHCR24, ARID3A, DUSP1, E2F1, E2F4, EIF4G2, EP300, ABL1, ZNF385A, GAS1, GATA6, HBP1, SGSM3, SFN, CNOT7, APBB1, APBB2, APC, PRMT1, ID2, CXCL8, INHBA, SMAD3, MDM4, MIF, MLF1, MYC, ZFHX3, ATM, CNOT4, NOTCH1, NOTCH2, CRLF3, CAB39, PKD1, PLAGL1, PML, PRKAA1, PRKAA2, PRKAB1,…	c5.go.bp.v7.4
GOBP_POSITIVE_REGULATION_OF_HORMONE_SECRETION	Upregulated	0.043381	27	-0.216044	0.0484635	-4.45786	8.53969e-06	0.000231469	CREB1, CYP19A1, EDN1, EGFR, ACSL4, FGG, GJA1, HFE, HIF1A, INHBA, INHBB, KIF5B, LRP1, SMAD4, MYB, RAB8B, PPARD, CAMK2N1, PRKCE, PSMD9, NLGN2, RAC1, SOX4, SOX11, TCF7L2, IRS2, APLN	c5.go.bp.v7.4
GOBP_ANDROGEN_RECEPTOR_SIGNALING_PATHWAY	Upregulated	0.0166763	9	-0.261718	0.0587673	-4.45347	8.71539e-06	0.000235379	DDX5, EP300, SIRT1, FOXP1, HDAC1, DNAJA1, AR, SMARCA4, ARID1A	c5.go.bp.v7.4
GOBP_WOUND_HEALING	Upregulated	0.19284	170	-0.119516	0.026961	-4.43292	9.58403e-06	0.000256982	CDKN1A, YAP1, VAV3, ARFGEF1, GNA13, EHD1, FERMT2, IL24, DUSP10, PDCD10, VPS45, H3C14, DCBLD2, DGKH, ZFPM1, DSP, HBEGF, EDN1, EGFR, A2M, ELK3, ERBB2, ERBB3, EREG, ETS1, F2RL2, F9, JMJD1C, FGG, ENPP4, CLASP2, FLNA, METAP1, RCOR1, FN1, ZFPM2, CBX5, MACF1, SLC7A11, SH2B1, TSKU, GATA4, GATA6, MYOF, GGCX, B4GALT1, GJA1, GLI3, GNA12, GNAS, ARHGAP35, H3-3A, H3-3B, HDAC1, EHD2, HIF1A, HMGB1, HMOX1, FOXA2,…	c5.go.bp.v7.4
GOBP_INTRINSIC_APOPTOTIC_SIGNALING_PATHWAY_IN_RESPONSE_TO_ENDOPLASMIC_RETICULUM_STRESS	Upregulated	0.0476909	30	-0.202446	0.0456669	-4.4331	9.57604e-06	0.000256982	BCL2L11, CEBPB, SERINC3, LRRK2, SIRT1, GRINA, ERO1A, APAF1, HSPA1A, ITPR1, MAGEA3, ATF4, OPA1, PRKN, PMAIP1, PML, PTPN1, PTPN2, BAK1, BAX, BCL2, BCL2L1, TMBIM6, TP53, TRAF2, BAG6, TMEM117, TNFRSF10B, AIFM1, HERPUD1	c5.go.bp.v7.4
GOBP_NEGATIVE_REGULATION_OF_INTRACELLULAR_SIGNAL_TRANSDUCTION	Upregulated	0.17004	144	-0.126514	0.028574	-4.42761	9.82158e-06	0.000262412	HIPK3, TRAP1, SPRY1, TNIP1, DLC1, ZMYND11, CIT, DUSP10, CD300A, STK38, CLU, LRRK2, MAPK14, SESN3, C12orf66, DUSP18, SH3RF2, DDX3X, RCAN1, DUSP1, DUSP6, DUSP9, LPAR1, EFNA1, EPHA2, ENO1, AKT1, ESR1, RNF152, ADGRG3, CARD8, MAPKBP1, PHLPP2, FOXO1, GPD1L, PHLPP1, OTUD3, MGRN1, SIRT1, CD2AP, PHLDA3, NUP62, ABL1, ZNF385A, SESN1, PDCD4, TRIM59, GRINA, ARHGAP35, GSK3B, HDAC1, HIF1A, HLA-G, DNAJA1, HSPA1A…	c5.go.bp.v7.4
GOBP_NEGATIVE_REGULATION_OF_CELL_AGING	Upregulated	0.0229013	13	-0.255006	0.0576896	-4.42032	1.01567e-05	0.0002704	CDK6, PLK2, SIRT1, ABL1, MIF, YBX1, FZR1, MARCHF5, PTEN, BCL6, TWIST1, WNT1, HMGA2	c5.go.bp.v7.4
GOBP_POSITIVE_REGULATION_OF_TRANSPORT	Upregulated	0.226386	211	-0.111456	0.0252352	-4.41667	1.03288e-05	0.000274006	HUWE1, LPCAT3, NUTF2, TRDN, ARIH2, CEBPB, SPAG5, KHDRBS1, ARPP19, EHD1, YWHAQ, PDCD10, BORCS5, CLU, LRRK2, CREB1, CREBL2, MAPK14, CTSS, GRK2, CYP19A1, AP2A1, AP2B1, AGTR2, E2F1, EDN1, EGFR, ERBB2, AKT1, ACSL1, ACSL4, FGG, NCBP2, RAB3GAP1, RAB21, CLASP2, FLNA, GPD1L, ARL6IP1, ARC, FMR1, SIRT1, NCS1, SNAPIN, CD2AP, ABL1, GDNF, GJA1, SNX5, GLI3, GNAI2, SFN, DLL1, ANK3, GSK3B, ZDHHC8, HFE, EHD2, HIF1…	c5.go.bp.v7.4
GOBP_AGING	Upregulated	0.128137	100	-0.141988	0.0321688	-4.41383	1.04644e-05	0.000276623	ADA, CDK6, CDKN1A, ZMPSTE24, CDKN2A, CDKN2B, ATG7, CTSC, PLK2, PPARGC1A, CHEK1, CHEK2, SEC63, CGAS, LRRK2, COL4A2, CREB1, SLC32A1, MAPK14, CCN2, CYP1A1, DNMT3A, EDN1, EEF2, CLN8, ERCC1, AKT1, FOXG1, SIRT1, FOS, NUP62, ABL1, SIN3A, MAGEA2B, PDCD4, GRB2, ERO1A, H2AX, HLA-G, HMGA1, APAF1, ICAM1, ID2, IGFBP5, IL10, JUN, KRAS, LMNA, LRP1, MIR21, MAGEA2, MIF, MMP7, MNT, MT-ATP6, MT-CO1, ATM, NFKB2, YBX…	c5.go.bp.v7.4
GOBP_NEGATIVE_REGULATION_OF_GENE_EXPRESSION_EPIGENETIC	Upregulated	0.108484	81	-0.149137	0.0338037	-4.41186	1.05595e-05	0.000278154	HOTAIR, MORF4L1, H4-16, H3C14, DNMT1, DNMT3A, DNMT3B, EZH2, H2AC1, MTF2, TASOR, SMCHD1, SIRT1, SUZ12, SIN3A, PHF19, H1-2, H1-3, H1-4, H1-5, H2AC8, H2AC7, H2AX, H2AZ1, H3-3A, H3-3B, H1-1, HMGB1, HMGA1, H2AC21, H3C15, JARID2, MECP2, SIRT6, H4C15, MACROH2A2, MIER1, RBBP4, BMI1, H3C13, SPI1, H2AC19, UBE2B, EPC1, KMT2D, H4C9, H2AC13, H2AC15, H2AC16, H2AC6, H2AC4, H2AC17, H2AC18, H2AC20, H3C1, H3C4, H3…	c5.go.bp.v7.4
GOBP_REGULATION_OF_CELL_SUBSTRATE_JUNCTION_ORGANIZATION	Upregulated	0.0434529	27	-0.213383	0.0484015	-4.40861	1.07183e-05	0.000281347	DLC1, FERMT2, FAM107A, CLASP2, MACF1, ABL1, KDR, ARF6, RHOA, LRP1, SMAD3, RCC2, DUSP22, PTEN, PTPRJ, RAC1, ROCK1, SLC9A1, SRC, THBS1, ACTG1, VCL, VEGFA, PEAK1, PHLDB2, ACVRL1, ROCK2	c5.go.bp.v7.4
GOBP_RESPONSE_TO_CARBOHYDRATE	Upregulated	0.0907651	65	-0.16227	0.0368147	-4.40774	1.07612e-05	0.000281485	ATG7, TXNIP, PPARGC1A, CCN2, EIF2B1, EPHA5, ERCC1, FKBP1B, SLC39A14, SIN3A, GATA4, GJA1, GOT1, HIF1A, FOXA2, HNF4A, ICAM1, IGF1R, ITGA2, KCNB1, KIF5B, LDHA, LPL, LRP1, LYN, SMAD2, MAP1B, ME1, OPA1, P2RX3, PAX2, PIK3CA, PPARD, CAMK2N1, PRKAA1, PRKAA2, PRKCE, TWNK, PTEN, GPAM, PTPRN2, RAC1, RAF1, RAP1A, RAP1B, RPS6KB1, TRA2B, SMARCA4, SOD2, SOX4, SREBF1, SRF, ZFP36L1, VAMP2, HNF1B, TCF7L2, TGFBR2, …	c5.go.bp.v7.4
GOBP_POST_EMBRYONIC_ANIMAL_ORGAN_DEVELOPMENT	Upregulated	0.0141817	8	-0.312808	0.0709809	-4.40694	1.0801e-05	0.000281541	BCL2L11, ERCC1, LDHA, BAK1, BAX, VEGFA, FZD5, KLF4	c5.go.bp.v7.4
GOBP_POSITIVE_REGULATION_OF_PROTEIN_SERINE_THREONINE_KINASE_ACTIVITY	Upregulated	0.132176	104	-0.13963	0.0317973	-4.39127	1.16051e-05	0.00030145	CD24, NOD1, FRS2, DBF4, FERMT2, FZD10, PDCD10, CKS2, LRRK2, CRKL, MAPK14, CSF1R, GADD45A, DDX3X, DUSP6, DUSP9, DVL3, LPAR1, EDN1, EGFR, EPHA4, DIPK2A, ERBB2, AKT1, EZH2, ACSL1, CCNY, MAPRE3, TAB2, FLT1, SIRT1, FPR1, RICTOR, TAB3, HGF, IGF1, IGF2, SLC27A1, KIT, KRAS, RHOA, ARRB1, KITLG, MAP3K9, NTF3, PAK1, PDGFB, PDGFRB, CAB39, PIK3CG, PKD1, PARP16, PRKAA1, MAPK1, MAPK3, MAP2K1, MAP2K3, MAP2K7, PR…	c5.go.bp.v7.4
GOBP_POSITIVE_REGULATION_OF_BIOSYNTHETIC_PROCESS	Upregulated	0.436436	555	-0.0809617	0.0184646	-4.3847	1.1959e-05	0.000309568	MED6, NAMPT, CDK4, CDK7, CDKN2B, ZNF267, TNIP1, KLF2, YAP1, MAD2L2, SLC30A9, ZBTB18, NCOA2, CEBPB, CEBPD, DEAF1, CEBPG, ARFGEF1, ARID3B, DMRT2, KHDRBS1, NFAT5, GIPC1, ARPP19, ZNF268, PPARGC1A, TCERG1, DBF4, RBPMS, PRDM4, CHEK1, CHEK2, KLF12, ECD, LARP4, CHUK, MED12L, CLCN3, CLU, LRRK2, FOXN4, UHMK1, OSR1, KLF6, PPARGC1B, KLF14, CREB1, ATF2, CREBBP, CREBL2, CRX, MAPK14, EIF5AL1, SIX5, CTBP2, CCN2,…	c5.go.bp.v7.4
GOBP_REGULATION_OF_GLIAL_CELL_PROLIFERATION	Upregulated	0.024509	14	-0.248747	0.0567819	-4.38075	1.21766e-05	0.000314113	CREB1, E2F1, ETV5, DICER1, IL6, LTA, LYN, MYB, NOTCH1, PLAG1, PPP1CC, SKI, SOX11, TNF	c5.go.bp.v7.4
GOBP_CELL_JUNCTION_ORGANIZATION	Upregulated	0.195435	173	-0.117843	0.0269579	-4.37137	1.27085e-05	0.00032671	CDH11, ABI2, WASF2, DLC1, NDRG1, PDLIM5, CFL1, WASF3, FERMT2, FAM107A, CHRNB1, LRRK2, SLITRK4, CRKL, MAPK14, CSF1R, CTBP2, CTNNB1, CTNND1, CXADR, ZDHHC15, DBN1, DSG1, DSP, DVL1, EFNA1, EPHA2, EIF4G1, FBXO45, CTTN, TUBB, EPHA4, EPHA7, HIPK1, EPHB3, ERBB2, ERC1, NFASC, CLASP2, PLXND1, FLNA, DIP2A, ARC, ADGRL2, FN1, MACF1, SNAPIN, SLC7A11, ABL1, MDGA1, GDNF, GJA1, NPTN, DISC1, CDH20, ANK3, APBB2, AP…	c5.go.bp.v7.4
GOBP_NEGATIVE_REGULATION_OF_CARDIAC_MUSCLE_TISSUE_GROWTH	Upregulated	0.0196865	11	-0.265866	0.0609051	-4.36525	1.30674e-05	0.000334785	GJA1, JARID2, MEIS1, PAK1, PPARA, PTEN, RGS4, TGFBR2, TP73, YY1, NOG	c5.go.bp.v7.4
GOBP_REGULATION_OF_DEVELOPMENTAL_GROWTH	Upregulated	0.128137	100	-0.142004	0.0325699	-4.35998	1.33843e-05	0.000341734	BCL2L11, CDK4, CDKN1A, ZMPSTE24, CDKN1B, YAP1, SEMA6B, SEMA3C, DUSP10, GPAT4, CRABP2, CREB1, MAPK14, CSF1, DBN1, DCC, DUSP6, DUSP9, EDN1, EIF4G2, CTTN, EPHA7, AKT1, FOXC1, RAB21, SPART, FN1, ZFPM2, HEY2, MACF1, FXN, ABL1, NIPBL, SIN3A, GATA6, GDI1, GJA1, DISC1, GOLGA4, DLL1, GSK3B, ACACB, IGF1, IGF2, AR, JARID2, L1CAM, LRP1, SMAD7, MAP1B, MEIS1, NOTCH1, PAK1, ITSN2, PRKN, TRPV2, SIX4, PIK3CA, PIM…	c5.go.bp.v7.4
GOBP_BIOLOGICAL_PROCESS_INVOLVED_IN_SYMBIOTIC_INTERACTION	Upregulated	0.282493	287	-0.0991418	0.0227469	-4.35847	1.34768e-05	0.000342925	POM121C, BCL2L11, G3BP1, ABI2, WASF2, RTN3, TNIP1, ADARB1, PPIE, SYNCRIP, IPO7, ATG7, SIVA1, CENPA, RBCK1, RRAGA, CFL1, OGA, ZMYND11, SUGT1, SERINC3, SF3B2, ATF7, CHD1, WWP2, NUP42, PHB2, TUSC2, CGAS, AP2M1, AP1S1, PDZD8, VPS37A, CREB1, CREBBP, CSF1R, CTBP2, CTNNB1, CTNND1, DTX3L, CXADR, VPS37D, GRK2, AP2A1, AP2A2, AP2B1, DDX3X, DDX6, E2F1, EGFR, EPHA2, EIF4A2, EIF4E, EIF4G1, PDE12, EP300, EPS15,…	c5.go.bp.v7.4
GOBP_OUTFLOW_TRACT_MORPHOGENESIS	Upregulated	0.0434927	27	-0.211884	0.0486642	-4.354	1.37532e-05	0.000348772	SEC24B, SEMA3C, ATF2, CRKL, CTNNB1, ZFPM1, JAG1, FOXC1, PLXND1, ZFPM2, HEY2, FZD2, NIPBL, GATA6, HIF1A, SMAD4, NOTCH1, ROBO1, BMP7, BMPR2, SOX11, TGFB2, TGFBR2, TGFBR3, TWIST1, VEGFA, NOG	c5.go.bp.v7.4
GOBP_TOLL_LIKE_RECEPTOR_4_SIGNALING_PATHWAY	Upregulated	0.00957216	5	-0.306954	0.0706663	-4.34372	1.44096e-05	0.000364184	HMGB1, LYN, PRKCE, TNFAIP3, RIPK2	c5.go.bp.v7.4
GOBP_NEGATIVE_REGULATION_OF_CELL_CELL_ADHESION	Upregulated	0.0696101	47	-0.176645	0.040787	-4.33091	1.52689e-05	0.000383311	BTN2A2, MAD2L2, CEBPB, GLMN, CD300A, JAG1, ERBB2, AKT1, TMEM131L, ABL1, PLA2G2D, TNFRSF21, GLI3, CD274, HFE, HLA-G, HMGB1, IFNB1, IL4, IL10, MIR21, SMAD7, NF2, NOTCH1, FOXP3, ZBTB7B, PODXL, PPARA, MAPK7, PRNP, CCL28, PTPN2, RDX, BCL6, WNK1, PRDX2, TGFB1, VEGFA, WNT1, NDFIP1, CASP3, UBASH3B, RUNX1, RUNX3, SOCS1, DLG5, KLF4	c5.go.bp.v7.4
GOBP_REGULATION_OF_CYCLIN_DEPENDENT_PROTEIN_KINASE_ACTIVITY	Upregulated	0.0646687	43	-0.180603	0.0417008	-4.33092	1.52684e-05	0.000383311	CDK4, CDK7, CDKN1A, CDKN1B, CDKN2A, CDKN2B, CDKN2C, IPO7, CKS2, GADD45A, EGFR, AKT1, CCNY, MAPRE3, SFN, HHEX, APC, IPO5, MEN1, PDGFB, PKD1, PLK1, CCNJ, CAMK2N1, PROX1, CCNL1, PTEN, CCND1, ACTB, SRC, TFAP4, TNFAIP3, CASP3, KAT2B, CCNA2, CCNC, CCND2, CCND3, CCNF, CCNT2, CCNE2, CDC25A, CDC25C	c5.go.bp.v7.4
GOBP_POSITIVE_REGULATION_OF_EPITHELIAL_TO_MESENCHYMAL_TRANSITION	Upregulated	0.043679	27	-0.204561	0.0472896	-4.32571	1.56316e-05	0.000391103	FERMT2, CTNNB1, JAG1, EZH2, FOXC1, BAMBI, GCNT2, BCL9L, CRB2, IL6, MIR21, SMAD2, SMAD3, SMAD4, NOTCH1, LEF1, BMP7, SNAI1, TCF7L2, TGFB1, TGFB2, TGFBR1, TGFBR2, TIAM1, TWIST1, AXIN2, ACVR1	c5.go.bp.v7.4
GOBP_EPITHELIAL_CELL_DIFFERENTIATION_INVOLVED_IN_PROSTATE_GLAND_DEVELOPMENT	Upregulated	0.0080014	4	-0.297748	0.0688493	-4.32463	1.57079e-05	0.000391704	AR, NOTCH1, PSAP, WDR77	c5.go.bp.v7.4
GOBP_SEX_DIFFERENTIATION	Upregulated	0.107362	80	-0.151099	0.0349478	-4.32358	1.57827e-05	0.000392261	BCL2L11, MAMLD1, IRX5, CEBPB, PRDX4, DMRT2, OSR1, CRKL, CYP19A1, ERCC1, EREG, ESR1, FANCA, PRPS1L1, RHOBTB3, FOXC1, FLNA, SIRT1, ZFPM2, NIPBL, GATA4, GATA6, GDF9, H3-3A, H3-3B, HMGCS1, HNF4A, HOXA9, HOXA11, HOXA13, ICAM1, INHBA, INHBB, AR, KIT, LHCGR, LHX1, ARRB1, SMAD4, SMAD5, KITLG, NASP, ATM, PDGFRA, PDGFRB, SIX4, PGR, PKD1, ATRX, LGR4, CHD7, AXL, BAK1, BAX, PLEKHA1, CCND1, BCL2, RRM1, BIK, SO…	c5.go.bp.v7.4
GOBP_MUSCLE_CELL_PROLIFERATION	Upregulated	0.101986	75	-0.152886	0.0353928	-4.3197	1.60615e-05	0.000397868	TRIB1, CDKN1A, CDKN1B, YAP1, PPARGC1A, MAPK14, SIX5, CTNNB1, DNMT1, HBEGF, EDN1, EGFR, DIPK2A, EREG, AKT1, FOXC1, AKR1B1, ZFPM2, HEY2, GATA6, GJA1, FOXP1, PDCD4, GNAI2, HMOX1, ID2, IGF1, IGFBP3, IGFBP5, IL6, IL6R, IL10, IL13, ITGA2, JARID2, JUN, KPNA1, MIR21, SMAD1, MEF2D, MEIS1, MYB, NOTCH1, NPR3, PAK1, PDGFB, PDGFRB, PIM1, PPARD, MAPK1, CTNNBIP1, PTEN, RPS6KB1, CCL5, SOD2, STAT1, TCF7L2, TGFB2,…	c5.go.bp.v7.4
GOBP_CELL_PROJECTION_ORGANIZATION	Upregulated	0.341969	379	-0.0898236	0.020829	-4.31243	1.65958e-05	0.000409747	CDH11, UST, ACTR1A, FRY, ABI2, PLXNC1, WASF2, TUBB3, TUBB4A, ADARB1, YAP1, SEC24B, VAV3, SLC9A6, SEMA6B, SEMA3C, ARFGEF1, PDLIM5, CFL1, PLK2, WASF3, FRS2, EHD1, CEP43, KIF3A, RABL2B, EVI5L, CTHRC1, LRRK2, UHMK1, BBS5, CRABP2, CREB1, SLITRK4, DNAAF6, CRKL, CRMP1, DYNLL2, CSF1R, CSNK1E, CTNNB1, CEP120, CAMSAP1, ZDHHC15, AP2A1, RETREG3, DBN1, DCC, LCA5, RHOV, DGUOK, DLX5, DNAH9, DVL1, DVL3, E2F4, E2…	c5.go.bp.v7.4
GOBP_ERBB2_SIGNALING_PATHWAY	Upregulated	0.0246795	14	-0.240307	0.0557943	-4.30701	1.70051e-05	0.000418471	HBEGF, EGFR, ERBB2, ERBB3, EREG, GRB2, HSP90AA1, PIK3CA, ERBIN, PTPN12, SHC1, SRC, BTC, CUL5	c5.go.bp.v7.4
GOBP_POSITIVE_REGULATION_OF_VASCULAR_ENDOTHELIAL_CELL_PROLIFERATION	Upregulated	0.0149462	8	-0.271116	0.0630333	-4.30115	1.74587e-05	0.000428225	HMGB1, IGF2, MIR21, SIRT6, PDPK1, PLCG1, SP1, APLN	c5.go.bp.v7.4
GOBP_POSITIVE_REGULATION_OF_HISTONE_H3_K9_ACETYLATION	Upregulated	0.00387465	2	-0.37019	0.0861011	-4.29948	1.75899e-05	0.000430033	SMAD4, BRCA1	c5.go.bp.v7.4
GOBP_NEGATIVE_REGULATION_OF_MEMBRANE_DEPOLARIZATION	Upregulated	0.00644021	4	-0.406667	0.0947305	-4.29288	1.81184e-05	0.00044151	GOT1, BCL2, SRC, FZD9	c5.go.bp.v7.4
GOBP_REGULATION_OF_LEUKOCYTE_DIFFERENTIATION	Upregulated	0.112751	85	-0.146607	0.0341604	-4.29173	1.82122e-05	0.000442355	ADA, RNF41, CDK6, TRIB1, CEBPB, TOB2, MALT1, DUSP10, PPARGC1B, CREB1, ZBTB46, CSF1, IL23R, ZFPM1, TMEM64, EGR3, ERBB2, FANCA, FANCD2, IKZF3, TMEM131L, FOS, ABL1, KAT2A, FOXP1, GLI3, GNAS, ATP11C, HLA-G, HMGB1, HMGB3, IFNB1, IL4, IL10, INHBA, IRF4, JUN, LYN, MIR21, SMAD7, CD46, KITLG, MITF, MYB, MYC, NOTCH2, FOXP3, ZBTB7B, LEF1, ATP6AP1, TREM2, AXL, PRKCZ, CTNNBIP1, PTPN2, BCL6, CCL19, SOD1, SOS2,…	c5.go.bp.v7.4
GOBP_CARDIAC_MUSCLE_CELL_PROLIFERATION	Upregulated	0.0365948	22	-0.217217	0.050626	-4.29062	1.83028e-05	0.000443116	YAP1, MAPK14, DIPK2A, FOXC1, ZFPM2, HEY2, GATA6, GJA1, JARID2, SMAD1, MEIS1, NOTCH1, PIM1, MAPK1, PTEN, TGFB2, TGFBR1, TGFBR2, TGFBR3, TP73, RUNX1, NOG	c5.go.bp.v7.4
GOBP_GENE_SILENCING	Upregulated	0.159258	132	-0.125549	0.0292848	-4.28719	1.85864e-05	0.000448533	POM121C, HOTAIR, CDK2, ZMPSTE24, CELF1, MORF4L1, CLP1, NUP42, H4-16, H3C14, TRIM71, PIWIL4, PUS10, DDX5, DDX6, AGO3, EGFR, EIF4G1, ESR1, EZH2, H2AC1, NCBP2, TNRC6B, NUP205, ZC3H7B, FMR1, SMCHD1, PUM2, DICER1, SIRT1, NUP62, SIN3A, GIGYF2, AGO1, PABPC1, AGO2, TNRC6A, CNOT7, H1-2, H1-3, H1-4, H1-5, H2AC8, H2AC7, H2AX, H2AZ1, H3-3A, H3-3B, H1-1, HMGB1, HMGA1, H2AC21, H3C15, IL6, MIR21, SMAD1, SMAD2, …	c5.go.bp.v7.4
GOBP_MESONEPHRIC_TUBULE_MORPHOGENESIS	Upregulated	0.030321	18	-0.246002	0.0574272	-4.28372	1.88772e-05	0.000454084	OSR1, AGTR2, NPNT, GDNF, GLI3, HOXA11, LHX1, SMAD4, MYC, PAX2, SIX4, LGR4, CTNNBIP1, BCL2, VEGFA, WNT1, WNT2B, NOG	c5.go.bp.v7.4
GOBP_MESONEPHROS_DEVELOPMENT	Upregulated	0.0448077	28	-0.212161	0.0496079	-4.27676	1.9474e-05	0.000466938	SPRY1, OSR1, AGTR2, FOXC1, NPNT, GDNF, GLI3, HOXA11, LHX1, SMAD1, SMAD2, SMAD3, SMAD4, SMAD5, SMAD7, MYC, PAX2, SIX4, PKD1, LGR4, CTNNBIP1, BCL2, BMP7, VEGFA, WNT1, WNT2B, NOG, CRLF1	c5.go.bp.v7.4
GOBP_MONOCYTE_DIFFERENTIATION	Upregulated	0.0226663	13	-0.265836	0.0621742	-4.27567	1.95691e-05	0.000467721	CDK6, ZBTB46, CSF1, CSF1R, FOXP1, IFI16, JUN, MYC, MED1, CTNNBIP1, ZFP36L1, VEGFA, THOC5	c5.go.bp.v7.4
GOBP_POSITIVE_REGULATION_OF_TRANSCRIPTION_FROM_RNA_POLYMERASE_II_PROMOTER_IN_RESPONSE_TO_STRESS	Upregulated	0.0164034	9	-0.277691	0.0649583	-4.27492	1.96345e-05	0.00046779	KLF2, CEBPB, HIF1A, ATF4, NOTCH1, MAPK7, TP53, VEGFA, SESN2	c5.go.bp.v7.4
GOBP_SIGNAL_TRANSDUCTION_IN_ABSENCE_OF_LIGAND	Upregulated	0.0477883	30	-0.19868	0.0464912	-4.27351	1.97582e-05	0.000467881	BCL2L11, DCC, ERBB3, AKT1, EYA4, GDNF, MKNK2, GSK3B, HSPA1A, HSPA1B, FAS, IL4, INHBA, MCL1, KITLG, PPP1CA, MAPK7, BAK1, BAX, BCL2, BCL2A1, BCL2L1, MOAP1, SNAI2, PRDX2, TNF, CASP2, CASP3, CASP9, BAG3	c5.go.bp.v7.4
GOBP_REGULATION_OF_ORGAN_GROWTH	Upregulated	0.0569924	37	-0.189744	0.0444006	-4.27345	1.97634e-05	0.000467881	BCL2L11, YAP1, MAPK14, DUSP6, DUSP9, EDN1, AKT1, FOXC1, ZFPM2, HEY2, FXN, GATA6, GJA1, ACACB, IGF1, IGF2, JARID2, MEIS1, NOTCH1, PAK1, PIM1, PIN1, PPARA, MAPK1, PROX1, PTEN, RGS4, SOD1, STK4, TGFBR1, TGFBR2, TGFBR3, TP73, YY1, DDX39B, RUNX1, NOG	c5.go.bp.v7.4
GOBP_RESPONSE_TO_BIOTIC_STIMULUS	Upregulated	0.299557	312	-0.0947102	0.0221812	-4.26984	2.0085e-05	0.000472538	CD24, BCL2L11, G3BP1, CDK4, CDK6, TRIB1, ZMPSTE24, AKAP8, TRDN, NOD1, ADARB1, YAP1, SYNCRIP, CEBPB, IPO7, ATG7, CEBPG, POLR3F, TXNIP, CD226, CFL1, TRAF3IP2, ZMYND11, PPARGC1A, MALT1, TRAFD1, SERINC3, IL24, ADAMTS5, HNRNPUL1, DUSP10, PHB2, TUSC2, CHUK, CGAS, AP1S1, CLU, ADH5, CREBBP, MAPK14, CSF1, CSF1R, IL23R, DTX3L, CCDC80, CYBB, CYP1A1, DAPK1, IFNLR1, DDX3X, EDN1, EPHA2, A2M, PDE12, ENO1, TUBB,…	c5.go.bp.v7.4
GOBP_REGULATION_OF_TOLL_LIKE_RECEPTOR_9_SIGNALING_PATHWAY	Upregulated	0.0040351	2	-0.350705	0.0821628	-4.26841	2.02128e-05	0.000472538	HMGB1, RTN4	c5.go.bp.v7.4
GOBP_POSITIVE_REGULATION_OF_TOLL_LIKE_RECEPTOR_9_SIGNALING_PATHWAY	Upregulated	0.0040351	2	-0.350705	0.0821628	-4.26841	2.02128e-05	0.000472538	HMGB1, RTN4	c5.go.bp.v7.4
GOBP_CELL_JUNCTION_ASSEMBLY	Upregulated	0.133266	105	-0.136825	0.0320462	-4.26962	2.01038e-05	0.000472538	CDH11, DLC1, PDLIM5, FERMT2, FAM107A, SLITRK4, CRKL, CTNNB1, CTNND1, DSG1, DVL1, EPHA2, EIF4G1, FBXO45, CTTN, EPHA7, HIPK1, EPHB3, CLASP2, PLXND1, FLNA, ADGRL2, FN1, MACF1, ABL1, MDGA1, GJA1, NPTN, CDH20, APC, IKBKB, ITGA6, ITGA2, ITGA5, LHFPL4, KDR, ARF6, RHOA, LAMC1, LAMC2, LRP1, LRP4, SMAD3, SMAD7, MAP1B, MECP2, MYO1C, NTRK2, PAK2, F11R, PDPK1, SIX4, PKP1, PKP2, FBLIM1, VPS35, RCC2, PCDHB11, P…	c5.go.bp.v7.4
GOBP_NEURON_DEVELOPMENT	Upregulated	0.277709	280	-0.0983588	0.0230529	-4.26665	2.03722e-05	0.000474781	CDH11, UST, FRY, ABI2, PLXNC1, TUBB3, ADARB1, SEC24B, SLC9A6, SEMA6B, SEMA3C, ARFGEF1, PDLIM5, CFL1, PLK2, FRS2, EHD1, CTHRC1, LRRK2, UHMK1, CRABP2, CREB1, SLITRK4, CRKL, CRMP1, CSF1R, CTNNB1, CAMSAP1, ZDHHC15, AP2A1, RETREG3, DBN1, DCC, DGUOK, DLX5, DVL1, DVL3, LPAR1, EFNA1, EFNA3, EFNB1, EGFR, EPHA2, EIF4G2, FBXO45, CTTN, EP300, EPHA4, EPHA5, EPHA7, EPHB3, NR2F6, ERBB2, AKT1, ALCAM, EZH2, ACSL4…	c5.go.bp.v7.4
GOBP_ANATOMICAL_STRUCTURE_FORMATION_INVOLVED_IN_MORPHOGENESIS	Upregulated	0.305517	321	-0.0936571	0.0219836	-4.26032	2.09551e-05	0.000486847	ADA, BCL2L11, WASF2, ANGPTL7, SPRY1, KLF2, DLC1, YAP1, SEC24B, VAV3, SEMA3C, DEAF1, DMRT2, CFL2, PLK2, FRS2, EHD1, TPPP, GLMN, PDCD10, CTHRC1, NUS1, FOXN4, COL4A2, COL8A1, OSR1, TRIM71, PPARGC1B, ATF2, MAPK14, CCN2, CTNNB1, CYBB, CYP1B1, AMOT, AMOTL1, ZFPM1, GADD45A, DLX5, DLX6, JAG1, DUSP1, AGTR1, DVL1, DVL3, E2F2, EDN1, EDNRA, EFNA1, EFNA3, EGR3, EPHA2, ABCA2, ELK3, EP300, HIPK1, EPHB3, ERBB2, …	c5.go.bp.v7.4
GOBP_MYELOID_CELL_HOMEOSTASIS	Upregulated	0.0804365	56	-0.167461	0.0393205	-4.25886	2.1091e-05	0.000488489	BCL2L11, CDK6, IKZF1, KLF2, CEBPG, MAPK14, ZFPM1, ETS1, RCOR1, NCSTN, RBFOX2, SLC7A11, HIPK2, TMOD3, HIF1A, HMGB1, HMOX1, HOXA5, PRMT1, HSPA1A, HSPA1B, IL6, INHBA, IREB2, KIT, LYN, SMAD5, KITLG, MPL, SLC11A2, FOXP3, KLF13, PKNOX1, MED1, AXL, PTPN2, BAK1, BAX, BCL6, SOD1, SPI1, BPGM, SRF, ZFP36L1, STAT1, STAT3, STAT5B, TAL1, TGFBR3, VEGFA, MPIG6B, BAP1, CASP3, DYRK3, ACVR1B, PTBP3	c5.go.bp.v7.4
GOBP_POSITIVE_REGULATION_OF_EPITHELIAL_CELL_MIGRATION	Upregulated	0.0769439	53	-0.168151	0.039574	-4.24903	2.20332e-05	0.000507171	PLK2, NUS1, HBEGF, EDN1, AKT1, ETS1, CLASP2, SIRT1, ABL1, PRKD2, FOXP1, GPI, HIF1A, HMGB1, HMOX1, ITGA2, ITGA3, ITGB3, KDR, ARF6, RHOB, MIR21, MET, NOS3, PDGFB, PDPK1, PFN1, PIK3CG, PLCG1, PLCG2, RIN2, PRKCE, PRKD1, MAP2K3, PROX1, RTN4, RAC1, RRAS, BMPR2, SP1, SRC, TGFB1, TGFB2, TGFBR2, THBS1, TMSB4X, VEGFA, DOCK5, CALR, PLPP3, ROCK2, CD40, HDAC9	c5.go.bp.v7.4
GOBP_KIDNEY_EPITHELIUM_DEVELOPMENT	Upregulated	0.0645829	43	-0.183528	0.0431913	-4.24919	2.20174e-05	0.000507171	CD24, SPRY1, YAP1, OSR1, CTNNB1, JAG1, AGTR2, EPHA4, EPHA7, FOXC1, NPNT, KLHL3, GDNF, GLI3, DLL1, HOXA11, LHX1, SMAD1, SMAD2, SMAD3, SMAD4, SMAD5, SMAD7, MYC, NOTCH1, NOTCH2, PAX2, SIX4, PKD1, PODXL, AHI1, LGR4, CTNNBIP1, BCL2, BMP7, STAT1, HNF1B, VEGFA, WNT1, WNT7B, WNT2B, NOG, CRLF1	c5.go.bp.v7.4
GOBP_PEPTIDYL_AMINO_ACID_MODIFICATION	Upregulated	0.324178	350	-0.0907283	0.0213911	-4.2414	2.27917e-05	0.000523021	POM121C, CD24, UBA2, HIPK3, ABI2, CDK2, ZMPSTE24, PPIE, MAD2L2, CRTAP, PRDX4, PLK2, PPARGC1A, MORF4L1, IL24, NUP42, PRDM4, CHEK1, CIT, CEP43, BAZ1A, CHEK2, PDCD10, EGLN2, EGLN3, CD300A, STK38, CHUK, ESCO1, LRRK2, SOCS4, NAA30, UHMK1, ADH5, CHCHD4, ATF2, CREBBP, CREBL2, MAPK14, CSF1R, POGLUT3, CSNK1E, CSNK2A1, DPY19L3, IL23R, CTNNB1, GRK2, ZDHHC15, DAD1, GADD45A, DNMT1, DNMT3B, DOCK3, HBEGF, EFNA1…	c5.go.bp.v7.4
GOBP_REGULATION_OF_MYELOID_CELL_APOPTOTIC_PROCESS	Upregulated	0.0128928	7	-0.29972	0.0707053	-4.23901	2.30345e-05	0.000526975	CDKN2A, SIRT1, SLC7A11, KITLG, PTEN, BCL2, TCP1	c5.go.bp.v7.4
GOBP_RNA_POLYMERASE_II_PREINITIATION_COMPLEX_ASSEMBLY	Upregulated	0.0113937	6	-0.293555	0.0693174	-4.23494	2.34536e-05	0.000534928	CREB1, ESR1, HMGB1, TAF11, TP53, WNT10B	c5.go.bp.v7.4
GOBP_CELLULAR_RESPONSE_TO_HORMONE_STIMULUS	Upregulated	0.199805	178	-0.113355	0.0267805	-4.23275	2.36823e-05	0.000538502	BCL2L11, CDK4, AKAP8, YAP1, NCOA2, PPARGC1A, FAM107A, EGLN2, PHB2, CBX3, ADCY9, GPHB5, ATP6V1G3, CPEB2, PPARGC1B, CREB1, SOGA1, CRY2, SESN3, CTSS, DDX5, DNMT3B, DUSP1, AGTR1, AGTR2, EDN1, EGFR, EIF4E, RAB12, EP300, AKT1, ESR1, ESRRB, ESRRG, ACSL1, FOXO1, SIRT1, SLC39A14, FOS, RBFOX2, WBP2, GATA6, GJA1, PELP1, FOXP1, SNX5, GNAI2, GOT1, GRB2, GRB10, NR3C1, GSK3B, STRN3, HDAC1, ACACA, HMGCS1, HNRNPU…	c5.go.bp.v7.4
GOBP_NEPHRON_MORPHOGENESIS	Upregulated	0.0392625	24	-0.219911	0.0520579	-4.22436	2.45774e-05	0.000557163	OSR1, AGTR2, NPNT, KLHL3, GDNF, GLI3, HOXA11, LHX1, SMAD4, MYC, PAX2, PDGFRB, SIX4, PKD1, AHI1, LGR4, CTNNBIP1, BCL2, BMP7, STAT1, VEGFA, WNT1, WNT2B, NOG	c5.go.bp.v7.4
GOBP_REGULATION_OF_B_CELL_APOPTOTIC_PROCESS	Upregulated	0.0183174	10	-0.256926	0.0609734	-4.21373	2.5757e-05	0.000582139	ADA, FOXP1, IL10, LYN, PTEN, BAX, BCL6, BTK, IRS2, BCL10	c5.go.bp.v7.4
GOBP_POSITIVE_REGULATION_OF_PROTEIN_KINASE_B_SIGNALING	Upregulated	0.0721937	49	-0.16977	0.0402972	-4.21294	2.58471e-05	0.000582417	ARFGEF1, FRS2, FERMT2, KLB, HBEGF, EGFR, ERBB2, ERBB3, EREG, ESR1, RICTOR, GCNT2, GRB2, HGF, HSP90AA1, IGF1R, IGF2, IGFBP5, IRS1, ITGB1, AREG, KIT, MIR21, MAZ, MET, KITLG, PDGFB, PDGFRA, PDGFRB, PIK3CA, PIK3CG, AXL, RTN4, MYORG, PTPRJ, RAC1, CCL19, SRC, BTC, TCF7L2, TGFB1, TGFBR1, THBS1, TNF, AKR1C3, IRS2, CPNE1, MTDH, BAG4	c5.go.bp.v7.4
GOBP_ESTABLISHMENT_OF_PROTEIN_LOCALIZATION_TO_MITOCHONDRIAL_MEMBRANE	Upregulated	0.0422316	26	-0.209028	0.0496491	-4.21011	2.61713e-05	0.00058795	BCL2L11, YWHAQ, E2F1, TIMM10B, TIMM13, SFN, HSPA4, HSP90AA1, OXA1L, PMAIP1, PPP3R1, AGK, BAX, BCL2, MOAP1, TP53, TP53BP2, TP73, YWHAB, YWHAE, YWHAH, YWHAZ, CALM1, CALM3, CASP8, TOMM70	c5.go.bp.v7.4
GOBP_REGULATION_OF_STRESS_ACTIVATED_PROTEIN_KINASE_SIGNALING_CASCADE	Upregulated	0.079356	55	-0.165134	0.0393279	-4.19891	2.7493e-05	0.000613956	HIPK3, ZMPSTE24, NOD1, ZMYND11, DUSP10, PDCD10, RNF13, CCN2, SH3RF2, GADD45A, DUSP1, EGFR, AKT1, KLHDC10, FOXO1, PHLPP1, MAPK8IP2, MAGI3, PDCD4, HIPK2, HGF, HMGB1, PRMT1, DNAJA1, IGF1R, FAS, LTBR, LYN, MEN1, MYC, PRKN, WNT16, PER1, SEMA4C, MAPK1, MAPK3, MAP2K1, DUSP22, RAP2A, CCL19, SPI1, TGFB2, TNF, TPD52L1, TRAF1, TRAF2, TRAF3, VEGFA, EZR, WNT7B, RIPK2, TAOK2, CD27, RASSF2, RB1CC1	c5.go.bp.v7.4
GOBP_POSITIVE_REGULATION_OF_CELL_CYCLE_ARREST	Upregulated	0.05581	36	-0.186883	0.0445036	-4.19927	2.74499e-05	0.000613956	CDK2, CDKN1A, CDKN1B, MYBBP1A, PLK2, CHEK2, GADD45A, ARID3A, E2F1, E2F4, EP300, ZNF385A, GATA6, SFN, CNOT7, PRMT1, ID2, MDM4, ATM, CNOT4, CRLF3, PLAGL1, PML, CNOT6, BAX, RPL26, SOX4, BRCA1, TP53, TP73, E2F8, HMGA2, CASP2, CRADD, CDK1, CDC25C	c5.go.bp.v7.4
GOBP_CELLULAR_RESPONSE_TO_LIPID	Upregulated	0.173869	148	-0.119913	0.0285675	-4.19752	2.76607e-05	0.000615861	BCL2L11, CDK4, TRIB1, AKAP8, YAP1, CEBPB, PPARGC1A, MALT1, IL24, FAM107A, FZD10, EGLN2, PHB2, CBX3, CLU, OSR1, PPARGC1B, CREB1, CRY2, MAPK14, DDX5, DNMT3B, AGTR2, E2F1, LPAR1, EDN1, EGFR, AHR, EIF4E, EP300, AKT1, ESR1, ESRRB, ESRRG, ADNP2, CARD8, FOXO1, CDK19, SIRT1, RBFOX2, WBP2, ABL1, SGMS1, FOXP1, PDCD4, NR3C1, CD274, CXCL2, STRN3, H2AZ1, HDAC1, HMGB1, HMGCS1, HNRNPU, DNAJA1, ICAM1, IL6, CXCL8…	c5.go.bp.v7.4
GOBP_MITOTIC_CELL_CYCLE_ARREST	Upregulated	0.0116334	6	-0.275831	0.0657373	-4.19596	2.78516e-05	0.000618272	CDKN1A, CDKN1B, GADD45A, DUSP1, TP53, CDC14B	c5.go.bp.v7.4
GOBP_NEGATIVE_REGULATION_OF_TRANSCRIPTION_BY_RNA_POLYMERASE_II	Upregulated	0.27073	270	-0.0981337	0.0233984	-4.19404	2.80868e-05	0.00062165	KLF2, YAP1, MAD2L2, ZBTB18, NCOA2, CEBPB, DEAF1, MXD4, TXNIP, LEFTY1, KHDRBS1, ZNF268, TCERG1, WWP2, STRAP, KLF12, KLF8, NACC1, ZNF554, OSR1, NACC2, ATF2, CREBBP, CRY2, CTBP2, ZFPM1, GADD45A, DDX5, ZNF431, DNMT1, DNMT3A, DNMT3B, E2F1, E2F6, EDN1, EFNA1, ELK3, ENO1, EP300, NR2F6, ESR1, ETV3, ETV5, EZH2, BPTF, KDM1B, JAZF1, TFEC, MTF2, CPEB3, FOXG1, FOXC1, SPEN, HIC2, SATB2, DICER1, SIRT1, ZFPM2, C…	c5.go.bp.v7.4
GOBP_NEGATIVE_REGULATION_OF_LEUKOCYTE_MEDIATED_CYTOTOXICITY	Upregulated	0.00706552	4	8.19187	1.95488	4.19048	2.85293e-05	0.000627614	HLA-A, HLA-G, KLRC1, KLRD1	c5.go.bp.v7.4
GOBP_NEGATIVE_REGULATION_OF_NATURAL_KILLER_CELL_MEDIATED_IMMUNITY	Upregulated	0.00706552	4	8.19187	1.95488	4.19048	2.85293e-05	0.000627614	HLA-A, HLA-G, KLRC1, KLRD1	c5.go.bp.v7.4
GOBP_REGULATION_OF_MAP_KINASE_ACTIVITY	Upregulated	0.118086	90	-0.141472	0.0337654	-4.18985	2.8608e-05	0.000627614	CD24, HIPK3, TRIB1, SPRY1, NOD1, FRS2, FZD10, DUSP10, PDCD10, CD300A, STK38, LRRK2, CRKL, MAPK14, DUSP18, GADD45A, DUSP1, DUSP6, DUSP9, DVL3, LPAR1, EDN1, EGFR, EPHA4, ERBB2, EZH2, TAB2, FLT1, FPR1, NUP62, TAB3, PDCD4, HGF, DNAJA1, IGF1, IGF1R, KIT, KRAS, LYN, ARRB1, KITLG, MAP3K9, NF1, NTF3, PAK1, PDGFB, PDGFRB, PIK3CG, PRKAA1, MAPK1, MAPK3, MAP2K1, MAP2K3, MAP2K7, PTPN1, PTPRJ, RGS4, AVPI1, ROB…	c5.go.bp.v7.4
GOBP_LEUKOCYTE_HOMEOSTASIS	Upregulated	0.0436556	27	-0.20551	0.0490787	-4.18736	2.8922e-05	0.000632647	ADA, BCL2L11, TSC22D3, AKT1, SLC7A11, ABL1, HIF1A, HMGB1, FAS, IL6, LYN, KITLG, MPL, FOXP3, PMAIP1, AXL, GPAM, BAK1, BAX, BCL2, SKIL, SOS2, STAT5B, TNFAIP3, BAP1, CASP3, BCL10	c5.go.bp.v7.4
GOBP_REGULATION_OF_SPROUTING_ANGIOGENESIS	Upregulated	0.0260932	15	-0.243097	0.0580799	-4.18556	2.91506e-05	0.000635789	KLF2, E2F2, EPN2, CEMIP2, DLL1, HMGB1, IL10, ITGA5, SMAD1, PDPK1, PKM, SYNJ2BP, THBS1, VEGFA, KLF4	c5.go.bp.v7.4
GOBP_ERK1_AND_ERK2_CASCADE	Upregulated	0.113904	86	-0.143333	0.0342656	-4.18299	2.94817e-05	0.000641141	SPRY1, TNIP1, NOD1, FRS2, FERMT2, DUSP10, PHB2, CRKL, CSF1R, CCN2, DUSP1, DUSP6, DUSP9, EGFR, EPHA2, EPHA7, ERBB2, FGG, FN1, ZDHHC17, ABL1, NPNT, PRKD2, GATA4, GCNT2, NPTN, GNAI2, HMGB1, ICAM1, IGF1, CCN1, KDR, LRP1, LYN, MIR21, ARRB1, SMAD4, MIF, MYC, NOTCH1, NOTCH2, PDGFB, PDGFRA, PDGFRB, PIN1, ATP6AP1, ERRFI1, TREM2, SYNJ2BP, CAMK2N1, CHRNA9, PRKCZ, MAPK1, MAPK3, MAP2K1, MAP2K7, ACKR3, PTEN, P…	c5.go.bp.v7.4
GOBP_RESPONSE_TO_MONOSACCHARIDE	Upregulated	0.0782112	54	-0.164684	0.0394887	-4.17039	3.11502e-05	0.000675462	ATG7, TXNIP, PPARGC1A, CCN2, EIF2B1, EPHA5, FKBP1B, SLC39A14, SIN3A, GATA4, GJA1, HIF1A, FOXA2, HNF4A, ICAM1, IGF1R, ITGA2, KCNB1, KIF5B, LDHA, LPL, LRP1, SMAD2, OPA1, PAX2, PIK3CA, PPARD, CAMK2N1, PRKAA1, PRKAA2, PRKCE, TWNK, PTEN, GPAM, PTPRN2, RAC1, RAF1, RPS6KB1, TRA2B, SMARCA4, SOD2, SOX4, SREBF1, SRF, VAMP2, TCF7L2, TGFBR2, THBS1, TIAM1, ADIPOR2, CASP3, SESN2, IRS2, RAB11B	c5.go.bp.v7.4
GOBP_MEMBRANE_DEPOLARIZATION	Upregulated	0.0336988	20	-0.222192	0.0532902	-4.16947	3.12755e-05	0.000676221	LRRK2, EDN1, GPD1L, ABL1, GOT1, ANK3, JUN, KCNH2, KCNJ2, KDR, SMAD7, PRKCZ, BCL2, SCN1B, SRC, YWHAH, CACNB3, SLMAP, FZD9, CASP1	c5.go.bp.v7.4
GOBP_INTRINSIC_APOPTOTIC_SIGNALING_PATHWAY_BY_P53_CLASS_MEDIATOR	Upregulated	0.0518047	33	-0.19376	0.0464965	-4.1672	3.15876e-05	0.000681	CDKN1A, MYBBP1A, CHEK2, DDX5, E2F1, E2F2, EP300, HIPK1, SIRT1, PHLDA3, ZNF385A, HIPK2, IFI16, MIR21, MIF, PRKN, PMAIP1, PML, DDIT4, BAX, BCL2, BCL3, RPL26, RPS7, AEN, TP53, TP53BP2, TP73, PTTG1IP, TMEM109, BAG6, DYRK2, CD44	c5.go.bp.v7.4
GOBP_MELANOCYTE_DIFFERENTIATION	Upregulated	0.0144154	8	-0.301303	0.0723494	-4.16455	3.19552e-05	0.000684977	GLI3, KIT, KITLG, MITF, MREG, BCL2, USP13, ZEB2	c5.go.bp.v7.4
GOBP_XENOBIOTIC_CATABOLIC_PROCESS	Upregulated	0.00424502	2	-0.321639	0.0772208	-4.16518	3.18666e-05	0.000684977	CYP1A1, ACSL1	c5.go.bp.v7.4
GOBP_REGULATION_OF_EPITHELIAL_TO_MESENCHYMAL_TRANSITION	Upregulated	0.0584385	38	-0.182657	0.0438729	-4.16333	3.2125e-05	0.000686649	SPRY1, MAD2L2, FERMT2, STRAP, VASN, CTNNB1, JAG1, EFNA1, EZH2, FOXC1, CLASP2, BAMBI, GCNT2, BCL9L, CRB2, FOXA2, IL6, MIR21, SMAD2, SMAD3, SMAD4, SMAD7, NOTCH1, LEF1, PTEN, BMP7, SNAI1, TCF7L2, TGFB1, TGFB2, TGFBR1, TGFBR2, TIAM1, TWIST1, AXIN2, ACVR1, PHLDB2, NOG	c5.go.bp.v7.4
GOBP_REGULATION_OF_CELL_AGING	Upregulated	0.0366727	22	-0.213807	0.0513754	-4.16166	3.23593e-05	0.000689685	CDK6, ZMPSTE24, CDKN2A, PLK2, CGAS, SIRT1, ABL1, HLA-G, HMGA1, KRAS, LMNA, MIR21, MIF, YBX1, FZR1, MARCHF5, PTEN, BCL6, TP53, TWIST1, WNT1, HMGA2	c5.go.bp.v7.4
GOBP_ENDOCARDIAL_CELL_DIFFERENTIATION	Upregulated	0.00584856	3	-0.339748	0.0816638	-4.16032	3.25496e-05	0.000691771	SMAD4, NOTCH1, ACVR1	c5.go.bp.v7.4
GOBP_BRAINSTEM_DEVELOPMENT	Upregulated	0.00587027	3	-0.337702	0.0812591	-4.15587	3.3187e-05	0.000703321	GART, SMAD4, NLGN4X	c5.go.bp.v7.4
GOBP_STRESS_ACTIVATED_PROTEIN_KINASE_SIGNALING_CASCADE	Upregulated	0.107546	80	-0.145821	0.035131	-4.15079	3.3928e-05	0.000716993	HIPK3, TRIB1, ZMPSTE24, NOD1, ZMYND11, DUSP10, PDCD10, RNF13, CHUK, CRKL, MAPK14, CCN2, SH3RF2, GADD45A, DUSP1, DUSP9, EGFR, AKT1, KLHDC10, FOXO1, AKR1B1, TAB2, PHLPP1, FBXW11, MAPK8IP2, TAB3, MAGI3, PDCD4, HIPK2, HGF, HMGB1, PRMT1, DNAJA1, IGF1R, FAS, IKBKB, LTBR, LYN, MEN1, MAP3K9, MYC, NFKB1, PAK1, PAK2, PRKN, WNT16, PER1, SEMA4C, MAPK1, MAPK3, MAP2K1, MAP2K3, MAP2K7, DUSP22, PTPN1, RAP2A, CCL…	c5.go.bp.v7.4
GOBP_STRIATED_MUSCLE_CELL_DIFFERENTIATION	Upregulated	0.116017	88	-0.141965	0.0342256	-4.14791	3.43555e-05	0.000723981	ZMPSTE24, PDLIM5, CFL2, FRS2, EHD1, CHRNB1, CHUK, MAPK14, SIK1, CXADR, AGTR2, EDN1, AKT1, EZH2, KDM6B, HEY2, PLD3, CBY1, GATA4, GATA6, KAT2A, MYOF, DLL1, TMOD3, TMOD2, EHD2, HNRNPU, TMEM119, IGF1, IGF2, IGFBP5, IL4, KCNH1, KRAS, LOX, SMAD4, MEF2A, CXCL9, MYF5, MYH11, NOTCH1, PAK1, CDON, PLEKHO1, PDGFRA, PDGFRB, SIX4, PIN1, PPARA, AVPR1A, RBM38, SOX6, BIN3, PROX1, MYORG, ACTA1, BCL2, RGS4, BCL9, B…	c5.go.bp.v7.4
GOBP_ANOIKIS	Upregulated	0.0275763	16	-0.241621	0.0583533	-4.14066	3.5454e-05	0.000745033	MYBBP1A, CHEK2, SIK1, E2F1, AKT1, ITGA5, ITGB1, MCL1, NOTCH1, NTRK2, PIK3CA, BCL2, SNAI2, SRC, MAP3K7, IKBKG	c5.go.bp.v7.4
GOBP_ANIMAL_ORGAN_MORPHOGENESIS	Upregulated	0.272217	272	-0.0965898	0.0233668	-4.13364	3.65497e-05	0.000763899	BCL2L11, ABI2, SPRY1, IRX5, ZMPSTE24, DLC1, ADARB1, YAP1, SEC24B, CEBPB, SEMA3C, LEFTY1, FRS2, ADAMTS5, FOXN3, PHB2, CTHRC1, AP2M1, LRRK2, LRIG3, CLTC, FOXN4, COL8A1, BBS5, OSR1, PPARGC1B, ATF2, CRKL, CRX, MAPK14, CSF1, CSF1R, CCN2, CTNNB1, FREM1, AP2A1, AP2A2, ZFPM1, AP2B1, PRICKLE2, DLX5, DLX6, JAG1, DSP, DVL1, DVL3, AGTR2, E2F4, EDN1, EFNA1, EPHA2, EP300, HIPK1, EREG, ESR1, EXT2, FANCD2, FOXG1…	c5.go.bp.v7.4
GOBP_POSITIVE_REGULATION_OF_CHROMATIN_ORGANIZATION	Upregulated	0.062243	41	-0.179738	0.0434823	-4.1336	3.6556e-05	0.000763899	AKAP8, PPARGC1A, LRRK2, CTNNB1, DNMT1, DNMT3B, MTF2, TASOR, FMR1, SIRT1, WBP2, NIPBL, PRKD2, SIN3A, CHTOP, PHF19, KAT2A, BRD7, H1-5, JARID2, ARRB1, SMAD4, MECP2, MYB, ATM, FOXP3, ZBTB7B, SIRT6, PRKD1, MAPK3, MIER1, BCL6, BRCA1, SREBF1, TAL1, TP53, VEGFA, OGT, RPS6KA4, CTR9, RNF40	c5.go.bp.v7.4
GOBP_REGULATION_OF_PROTEOLYSIS	Upregulated	0.209025	189	-0.10896	0.0263698	-4.13201	3.6809e-05	0.000767041	BCL2L11, DNAJB6, LPCAT3, TRIB1, TNIP1, NOD1, DLC1, ARIH2, ZER1, CTSC, GIPC1, PLK2, MALT1, ADRM1, GLMN, EGLN3, CLU, LRRK2, SOCS4, CSNK1E, CSNK2A1, CCN2, SH3RF2, RNF217, TMTC3, DAPK1, DDX3X, DHCR24, DVL1, EFNA1, EFNA3, SERPINB1, A2M, ABCA2, ENO1, EPHA4, EPHA7, CLN8, AKT1, ALAD, CARD8, PSME4, ARL6IP1, FBXW11, FMR1, FN1, NCSTN, SIRT4, SIRT1, BCL2L13, RNF144B, ARIH1, HECTD1, TMEM98, GAS1, FETUB, CIDEB…	c5.go.bp.v7.4
GOBP_POSITIVE_REGULATION_OF_CYSTEINE_TYPE_ENDOPEPTIDASE_ACTIVITY	Upregulated	0.073481	50	-0.166172	0.0402585	-4.12763	3.75126e-05	0.000779533	BCL2L11, NOD1, DLC1, MALT1, EGLN3, CCN2, DAPK1, DDX3X, CARD8, SIRT1, BCL2L13, CIDEB, SENP1, HMGB1, APAF1, ACER2, IFI16, CCN1, FAS, FASLG, ARRB1, SMAD3, MYC, PMAIP1, PML, CYCS, DIABLO, BAK1, BAX, REST, ROBO1, S100A8, SYK, TFAP4, TNF, TRAF2, CASP1, CASP2, CASP8, CASP9, CASP10, CRADD, TNFSF10, RIPK2, TNFRSF10B, TNFRSF10A, CFLAR, BCL10, AIFM1, CASP8AP2	c5.go.bp.v7.4
GOBP_GLIAL_CELL_DIFFERENTIATION	Upregulated	0.0955178	69	-0.15188	0.0368297	-4.12386	3.81302e-05	0.000790172	CDK6, CDKN2C, NDRG1, WASF3, TPPP, DUSP10, CLU, LPAR1, EGFR, EIF2B1, ABCA2, EPHA4, ERBB2, ERBB3, AKT1, NCSTN, DICER1, DAAM2, ABL1, TMEM98, TNFRSF21, GLI3, DLL1, HDAC1, IFNGR1, IL6, KCNJ10, KRAS, LDLR, LRP1, LYN, NAB2, NF1, NFIB, NOTCH1, NTRK2, ROR1, PAX2, LEF1, TREM2, SOX6, NSUN5, MAPK1, MAPK3, MAP2K1, PTEN, PTPRZ1, S100A8, SKI, BNIP3, SOD1, SOX2, SOX4, SOX11, STAT3, TAL1, TGFB1, TLR2, TNF, TNFRSF…	c5.go.bp.v7.4
GOBP_REGULATION_OF_NEUROBLAST_PROLIFERATION	Upregulated	0.019817	11	-0.259052	0.0628602	-4.12107	3.85911e-05	0.000797515	LRRK2, CTNNB1, FOXG1, DISC1, GLI3, HIF1A, NF1, NOTCH1, TP53, VEGFA, FZD3	c5.go.bp.v7.4
GOBP_B_CELL_HOMEOSTASIS	Upregulated	0.0230614	13	-0.247025	0.0599848	-4.11812	3.90868e-05	0.000805532	ADA, BCL2L11, ABL1, HIF1A, LYN, FOXP3, BAK1, BAX, BCL2, SOS2, TNFAIP3, CASP3, BCL10	c5.go.bp.v7.4
GOBP_DIGESTIVE_TRACT_MORPHOGENESIS	Upregulated	0.0246334	14	-0.242648	0.0589373	-4.11706	3.92668e-05	0.000807019	EPHB3, NIPBL, GATA4, GLI3, HIF1A, ID2, SMAD2, SMAD3, NOTCH1, PDGFRA, AHI1, BCL2, SHOX2, SOX11	c5.go.bp.v7.4
GOBP_POSITIVE_REGULATION_OF_CELLULAR_COMPONENT_BIOGENESIS	Upregulated	0.157517	130	-0.123211	0.0299571	-4.1129	3.99762e-05	0.000817109	BCL2L11, ARPC3, ARPC1B, G3BP1, ABI2, WASF2, SPAG5, WASF3, FERMT2, TPPP, CLU, CREB1, CCN2, CEP120, DDX3X, DNMT1, LPAR1, EPHA2, EIF4G1, CTTN, EPHB3, ERCC1, ERCC4, ESR1, DZIP1, MAPRE1, RAB3GAP1, CLASP2, FLNA, ADGRL2, TASOR, ATMIN, FMR1, NUP62, ABL1, RICTOR, RAB3GAP2, GMFB, GRB2, ARHGAP35, GSK3B, APC, HSPA1A, HSPA1B, HSP90AA1, ICAM1, ARPIN, KDR, KIT, ARF6, RHOA, SMAD3, MAP1B, MECP2, MET, MSN, MYO1C, …	c5.go.bp.v7.4
GOBP_REGULATION_OF_PROTEIN_KINASE_C_SIGNALING	Upregulated	0.00549488	3	-0.370408	0.0900536	-4.1132	3.99252e-05	0.000817109	GPD1L, VEGFA, CD40	c5.go.bp.v7.4
GOBP_REGULATION_OF_CHROMOSOME_ORGANIZATION	Upregulated	0.117133	89	-0.139429	0.0339971	-4.10121	4.20413e-05	0.000856979	AKAP8, MAD2L2, TACC3, CENPF, PPARGC1A, LRRK2, CTNNB1, DCP2, DNMT1, DNMT3B, DUSP1, ERCC1, ERCC4, FEN1, MTF2, SMG1, PHF8, TASOR, FMR1, SIRT1, WBP2, NIPBL, PRKD2, SIN3A, CHTOP, PHF19, KAT2A, BRD7, H1-5, H3-3A, H3-3B, HNRNPA1, HNRNPC, HNRNPU, APC, IK, JARID2, ARRB1, SMAD4, MCM2, MECP2, MRE11, MYB, MYC, ATM, FOXP3, ZBTB7B, ANAPC5, SIRT6, PLK1, PML, XRN1, GNL3L, ATRX, SPDL1, PPP1R10, PRKD1, MAPK1, MAPK…	c5.go.bp.v7.4
GOBP_TRANSCRIPTION_PREINITIATION_COMPLEX_ASSEMBLY	Upregulated	0.0183644	10	-0.254096	0.0620077	-4.09781	4.2661e-05	0.000867248	BAZ2A, CREB1, ESR1, HMGB1, BDP1, SMARCA4, TAF11, TP53, UBTF, WNT10B	c5.go.bp.v7.4
GOBP_DEVELOPMENTAL_GROWTH	Upregulated	0.207392	187	-0.109114	0.0266346	-4.09671	4.28619e-05	0.000868971	BCL2L11, CDK4, SPRY1, CDKN1A, ZMPSTE24, CDKN1B, KLF2, ADARB1, YAP1, ARIH2, SLC9A6, SEMA6B, SEMA3C, PDLIM5, DUSP10, SLC25A25, TAF8, GPAT4, CRABP2, CREB1, MAPK14, CSF1, CTNNB1, DBN1, DCC, DUSP6, DUSP9, DVL1, AGTR2, EDN1, EIF4G2, CTTN, EP300, EPHA7, DIPK2A, ERCC1, EREG, AKT1, ESR1, ALCAM, EZH2, FOXC1, RAB21, SPART, FN1, ZFPM2, HEY2, MACF1, FKBP8, FXN, ABL1, NIPBL, CLIC4, SIN3A, TSKU, GAS1, GATA4, GA…	c5.go.bp.v7.4
GOBP_MULTI_MULTICELLULAR_ORGANISM_PROCESS	Upregulated	0.0864094	61	-0.158585	0.0387457	-4.09296	4.35581e-05	0.000880699	CYP1A1, DSG1, EDN1, AKT1, ESR1, ETS1, ACSL4, AKR1B1, FOS, KPNA6, APOL2, B4GALT1, GJA1, AGO2, GOT2, H3-3A, H3-3B, HFE, IGFBP5, AR, ITGA2, ITGA3, ITGA5, KRAS, ARHGDIB, LNPEP, MIR21, STS, MMP7, PAM, PGR, CLIC5, ATP7A, SLC38A2, PPARD, MED1, PPAT, AVPR1A, MAPK1, MAPK3, PRLR, PSG2, PSG4, PSG9, STOX2, BCL2, SLC2A1, BMPR2, SOD1, STAT5B, TGFBR2, UBE2A, VEGFA, CAD, ADIPOR2, FOSL1, CALR, VMP1, POLR1B, STC2,…	c5.go.bp.v7.4
GOBP_B_CELL_DIFFERENTIATION	Upregulated	0.0685372	46	-0.172295	0.0421117	-4.09138	4.38557e-05	0.000884325	ADA, CEBPG, MALT1, KLF6, EP300, EZH2, ADGRG3, IKZF3, ABL1, DLL1, ATP11C, HHEX, HMGB3, IFNB1, IL4, IL6, IL10, INHBA, ITGB1, KIT, DNAJB9, ATM, NOTCH2, PLCG2, POU2AF1, PTPN2, BAK1, PTPRJ, BAX, BCL2, BCL3, BCL6, ZFP36L1, STAT5B, SYK, TCF3, BTK, TP53, TPD52, VCAM1, YY1, FZD9, CD27, CD40LG, HDAC9, HDAC4	c5.go.bp.v7.4
GOBP_RESPONSE_TO_UV_B	Upregulated	0.00355353	2	-0.405459	0.0992747	-4.08421	4.52237e-05	0.000909459	CDKN1A, BCL2	c5.go.bp.v7.4
GOBP_CELLULAR_RESPONSE_TO_ABIOTIC_STIMULUS	Upregulated	0.126438	98	-0.134122	0.0328887	-4.07806	4.64309e-05	0.000931233	CDKN1A, ZMPSTE24, YAP1, CERS1, CHEK1, CHEK2, CREBBP, CRY2, MAPK14, ADSS2, SDE2, GADD45A, DDX3X, TENT2, EGFR, EP300, ERCC1, AKT1, ERCC4, HABP4, AKR1B1, METAP1, FMR1, SIRT1, NIPBL, INTS7, GJA1, GOT1, GRK4, GRB2, H2AX, IFI16, FAS, IL13, ITGA2, KCNJ2, RHOB, LTBR, MAP3K1, MMP7, MYC, MYLK, ATF4, ATM, NEUROD2, NFKB1, NOX4, F11R, CAB39, PIK3CA, ERRFI1, POLD1, SLC38A2, INO80, USP47, AVPR1A, MAPK3, PTEN, B…	c5.go.bp.v7.4
GOBP_POSITIVE_REGULATION_OF_PEPTIDASE_ACTIVITY	Upregulated	0.0888066	63	-0.153784	0.0377296	-4.07594	4.68547e-05	0.000937219	BCL2L11, NOD1, DLC1, MALT1, ADRM1, EGLN3, CCN2, DAPK1, DDX3X, EFNA1, EFNA3, EPHA4, CARD8, PSME4, FN1, NCSTN, SIRT1, BCL2L13, CIDEB, SENP1, HMGB1, APAF1, ACER2, IFI16, CCN1, FAS, FASLG, LYN, MIR21, ARRB1, SMAD3, MYC, PMAIP1, PML, CYCS, DIABLO, BAK1, BAX, REST, ROBO1, S100A8, PRSS22, STAT3, SYK, TFAP4, TNF, TRAF2, PICALM, CASP1, CASP2, CASP8, CASP9, CASP10, CRADD, TNFSF10, RIPK2, TNFRSF10B, TNFRSF1…	c5.go.bp.v7.4
GOBP_REGULATION_OF_MITOCHONDRION_ORGANIZATION	Upregulated	0.0887512	63	-0.155601	0.0381869	-4.07471	4.71008e-05	0.000939629	BCL2L11, HUWE1, RNF41, PPARGC1A, YWHAQ, CLU, LRRK2, E2F1, PLD6, CTTN, EP300, AKT1, FXN, CIDEB, SFN, TMEM14A, GSK3B, HGF, HIF1A, HSPA1A, IGF1, KDR, OPA1, PRKN, SIRT7, CYRIB, PMAIP1, TREM2, MIEF1, MARCHF5, VPS13C, PPP3R1, VPS35, SPIRE1, MFF, TIGAR, USP36, BAK1, BAX, BCL2, BCL2L1, BIK, MOAP1, ZDHHC6, BNIP3, SREBF1, SREBF2, STAT2, TFRC, TP53, TP53BP2, TP73, YWHAB, YWHAE, YWHAH, YWHAZ, FZD5, DDHD1, FZ…	c5.go.bp.v7.4
GOBP_SMAD_PROTEIN_COMPLEX_ASSEMBLY	Upregulated	0.00953975	5	-0.309315	0.0759351	-4.07341	4.73632e-05	0.000942352	SMAD1, SMAD2, SMAD3, SMAD4, TGFB1	c5.go.bp.v7.4
GOBP_TRANSMEMBRANE_RECEPTOR_PROTEIN_TYROSINE_PHOSPHATASE_SIGNALING_PATHWAY	Upregulated	0.00432478	2	-0.308925	0.0760682	-4.06116	4.99064e-05	0.000990319	FRS2, PTPRD	c5.go.bp.v7.4
GOBP_POSITIVE_REGULATION_OF_BLOOD_VESSEL_ENDOTHELIAL_CELL_MIGRATION	Upregulated	0.0395673	24	-0.207321	0.0511082	-4.05651	5.09048e-05	0.00100746	PLK2, NUS1, AKT1, ETS1, SIRT1, ABL1, PRKD2, HIF1A, HMGB1, HMOX1, KDR, NOS3, PDGFB, PDPK1, PLCG1, PRKD1, MAP2K3, SP1, TGFB1, THBS1, TMSB4X, VEGFA, CD40, HDAC9	c5.go.bp.v7.4
GOBP_NEGATIVE_REGULATION_OF_HEMOPOIESIS	Upregulated	0.0451536	28	-0.198627	0.0489729	-4.05584	5.10503e-05	0.00100767	CDK6, TRIB1, TOB2, ZBTB46, ZFPM1, ERBB2, TMEM131L, GLI3, HLA-G, HMGB1, HMGB3, IFNB1, IL4, INHBA, LYN, MIR21, SMAD7, MYC, FOXP3, ZBTB7B, PTPN2, BCL6, PRDX2, GPR137B, UBASH3B, RUNX1, RUNX3, SOCS1	c5.go.bp.v7.4
GOBP_CELL_DEATH_IN_RESPONSE_TO_OXIDATIVE_STRESS	Upregulated	0.0559309	36	-0.182195	0.0450174	-4.04722	5.29583e-05	0.00104193	TRAP1, SIGMAR1, ATG7, PDCD10, LRRK2, CYP1B1, AKT1, SIRT1, SLC7A11, GATA4, GPR37, UBQLN1, HGF, HIF1A, IL10, MIR21, MCL1, MET, ATF4, NONO, P4HB, PRKN, GSKIP, PML, MAPK7, DIABLO, TBC1D24, MEAK7, PYCR1, BCL2, REST, SOD1, SOD2, WNT1, NME5, NOL3	c5.go.bp.v7.4
GOBP_REGULATION_OF_NEURON_DIFFERENTIATION	Upregulated	0.0818315	57	-0.159391	0.0393873	-4.04675	5.30644e-05	0.00104193	LRRK2, CSNK1E, DDX6, DNMT3B, JAG1, EFNA3, EIF4E, EIF4G1, ETV5, FOXG1, HEY2, MMD, SIN3A, GLI3, DLL1, GSK3B, HOXD3, ID2, RHOA, LMX1A, MAP1B, MEIS1, ZFHX3, NEUROD2, NOTCH1, NTF3, OPA1, CDON, BCL11A, MED1, CASZ1, PROX1, PTEN, MIB1, BCL2, REST, BCL6, TGIF2, ROCK1, BDNF, BMP7, SOX2, SOX11, TCF4, TCF3, ZEB1, THRB, TIAM1, TIMP2, TP73, YWHAH, CALR, GDF5, NCOA1, CPNE1, SPAG9, NREP	c5.go.bp.v7.4
GOBP_CELLULAR_RESPONSE_TO_NITROGEN_COMPOUND	Upregulated	0.204995	184	-0.107841	0.026671	-4.0434	5.38251e-05	0.0010541	BCL2L11, CDK2, CDK4, KLF2, NOD1, CEBPB, ATG7, RRAGA, PPARGC1A, ADCY9, CGAS, LRRK2, ATP6V1G3, CPEB2, CREB1, CRKL, SOGA1, SESN3, CTNNB1, CYBB, GRK2, DIAPH1, DNMT3A, AGTR1, AGTR2, EDN1, AHR, RAB12, PDE12, EPHA4, AKT1, EZH2, CPEB3, FOXO1, AKR1B1, FLNA, FMR1, LARP1, NCSTN, SIRT1, SLC39A14, BACE1, ABL1, SIN3A, GJA1, SNX5, SESN1, GNAI2, GNAS, GOT1, GRB2, GRB10, GSK3B, APC, ICAM1, IFNB1, IGF1, IGF1R, IGF…	c5.go.bp.v7.4
GOBP_GAMETE_GENERATION	Upregulated	0.147162	119	-0.125664	0.0310957	-4.04121	5.43269e-05	0.00105838	BCL2L11, ACTR1A, CRTAP, DEAF1, PRDX4, KHDRBS1, CELF1, TOB2, IFTAP, LRRK2, CRKL, PIWIL4, SLC2A14, ODF4, SIX5, CXADR, DDX3X, DDX6, DNMT3A, E2F1, PHC2, PLD6, ERCC1, EREG, AKT1, ETV5, FANCA, FANCD2, DZIP1, FOXC1, PSME4, FBXW11, SYNE1, SIRT1, NUP62, OSBP2, CFAP65, H2BC1, TTLL1, GORASP2, NR6A1, GDF9, GJA1, AFF4, RACGAP1, H2AX, H3-3A, H3-3B, H1-1, HOXA9, HOXA11, DNAJA1, TMEM119, IGF1, IGF2R, SLCO4C1, IN…	c5.go.bp.v7.4
GOBP_POSITIVE_REGULATION_OF_HISTONE_METHYLATION	Upregulated	0.0263073	15	-0.232491	0.0575221	-4.04177	5.41985e-05	0.00105838	CTNNB1, DNMT1, DNMT3B, MTF2, SIRT1, CHTOP, PHF19, H1-5, JARID2, SMAD4, MECP2, MYB, BRCA1, OGT, CTR9	c5.go.bp.v7.4
GOBP_REGULATION_OF_CELL_CELL_ADHESION_MEDIATED_BY_CADHERIN	Upregulated	0.00930476	5	-0.325414	0.0805919	-4.0378	5.51205e-05	0.00107106	MAD2L2, DENND6A, FOXA2, NOTCH1, VEGFA	c5.go.bp.v7.4
GOBP_LEUCINE_METABOLIC_PROCESS	Upregulated	0.00372873	2	11.3621	2.81841	4.03139	5.66377e-05	0.00109203	BCAT1, MCCC2	c5.go.bp.v7.4
GOBP_PROTEIN_IMPORT_INTO_PEROXISOME_MATRIX	Upregulated	0.00372873	2	11.3621	2.81841	4.03139	5.66377e-05	0.00109203	PEX26, PEX2	c5.go.bp.v7.4
GOBP_POSITIVE_REGULATION_OF_TRANSLATIONAL_ELONGATION	Upregulated	0.00372873	2	11.3621	2.81841	4.03139	5.66377e-05	0.00109203	EIF5AL1, EIF5A	c5.go.bp.v7.4
GOBP_REGULATION_OF_HISTONE_DEACETYLATION	Upregulated	0.0215552	12	-0.247116	0.0613182	-4.03005	5.69589e-05	0.0010954	AKAP8, LRRK2, NIPBL, PRKD2, FOXP3, ZBTB7B, PRKD1, BCL6, SKI, SREBF1, TP53, VEGFA	c5.go.bp.v7.4
GOBP_APOPTOTIC_MITOCHONDRIAL_CHANGES	Upregulated	0.066117	44	-0.172325	0.0427921	-4.02703	5.76917e-05	0.00110382	BCL2L11, YWHAQ, CLU, ATF2, E2F1, AKT1, FXN, CIDEB, SFN, TMEM14A, GSK3B, HGF, HK2, HSPA1A, IGF1, JUN, OPA1, PRKN, PMAIP1, PPP3R1, VPS35, MFF, BAK1, CCAR2, BAX, BCL2, BCL2L1, BIK, MOAP1, BNIP3, SOD2, TP53, TP53BP2, TP73, YWHAB, YWHAE, YWHAH, YWHAZ, FZD9, CASP8, AIFM2, HRK, TNFSF10, NOL3	c5.go.bp.v7.4
GOBP_PEPTIDYL_TYROSINE_AUTOPHOSPHORYLATION	Upregulated	0.0112606	6	-0.302449	0.0750979	-4.0274	5.76034e-05	0.00110382	EGFR, ABL1, IGF1R, KDR, MAPK3, VEGFA	c5.go.bp.v7.4
GOBP_POSITIVE_REGULATION_OF_T_CELL_MEDIATED_CYTOTOXICITY	Upregulated	0.00731957	4	6.63138	1.6473	4.02561	5.80403e-05	0.00110483	IL23R, HLA-A, HLA-G, CYRIB	c5.go.bp.v7.4
GOBP_POSITIVE_REGULATION_OF_DEVELOPMENTAL_PIGMENTATION	Upregulated	0.00658605	4	-0.398112	0.0988893	-4.02584	5.79846e-05	0.00110483	KITLG, BAX, BCL2, ZEB2	c5.go.bp.v7.4
GOBP_RESPONSE_TO_INORGANIC_SUBSTANCE	Upregulated	0.179359	154	-0.114456	0.0284547	-4.02238	5.88377e-05	0.00111677	ADA, TRAP1, SLC25A13, CDK2, CDK4, CDKN1B, SIGMAR1, KLF2, NDRG1, FBLN5, ATG7, TXNIP, PPARGC1A, PDCD10, CHUK, LRRK2, CPNE4, CREB1, ATF2, CYBB, CYP1A1, CYP1B1, ADSS2, DLG2, DNMT3A, DTYMK, DUSP1, EDN1, EEF1A2, EEF2, EGFR, ERCC1, AKT1, ALAD, ETS1, EZH2, FGG, FKBP1B, SEC31A, FOXO1, AKR1B1, KDM6B, FMR1, NCSTN, SIRT1, FOS, BACE1, FXN, ABL1, SLC41A1, CLIC4, GART, GDI1, GOT1, GPR37, ANK3, HFE, HGF, HIF1A, …	c5.go.bp.v7.4
GOBP_NEGATIVE_REGULATION_OF_CELL_SUBSTRATE_ADHESION	Upregulated	0.0367733	22	-0.209234	0.052024	-4.02187	5.89659e-05	0.00111677	CDKN2A, DLC1, FAM107A, JAG1, CLASP2, GCNT2, ACER2, RHOA, LRP1, NF2, NOTCH1, RCC2, DUSP22, PTEN, RASA1, BCL6, SRC, THBS1, WNT1, ACTN4, PHLDB2, ACVRL1	c5.go.bp.v7.4
GOBP_EPITHELIUM_DEVELOPMENT	Upregulated	0.299813	312	-0.0899081	0.0223683	-4.01945	5.95715e-05	0.00112539	CD24, ABI2, ATP6AP2, CDK6, SPRY1, CDKN1A, ZMPSTE24, KLF2, DLC1, YAP1, SEC24B, CEBPB, SEMA3C, DEAF1, TXNIP, DMRT2, FRS2, FERMT2, GLMN, DUSP10, PDCD10, PHB2, CTHRC1, AP2M1, CLTC, FOXN4, BBS5, OSR1, TRIM71, GPAT4, CREB1, CSF1, CSF1R, CTNNB1, CYP1A1, AP2A1, AP2A2, AP2B1, PRICKLE2, DLX5, DLX6, JAG1, DSG1, DSP, HBEGF, DVL1, DVL3, AGTR2, E2F4, EDN1, EDNRA, EGFR, EPHA2, EP300, EPHA4, EPHA7, EREG, AKT1, E…	c5.go.bp.v7.4
GOBP_REGULATION_OF_GENE_EXPRESSION_EPIGENETIC	Upregulated	0.139487	111	-0.126465	0.0314992	-4.01487	6.07338e-05	0.00114446	HOTAIR, PCGF3, KLF2, MYBBP1A, MORF4L1, CHEK1, GLMN, H4-16, H3C14, DNMT1, DNMT3A, DNMT3B, EP300, EZH2, H2AC1, KDM1B, MTF2, TASOR, SMCHD1, SIRT1, SUZ12, WBP2, SIN3A, PHF19, KAT2A, RBM15B, H1-2, H1-3, H1-4, H1-5, H2AC8, H2AC7, H2AX, H2AZ1, H3-3A, H3-3B, H1-1, HMGB1, HMGA1, H2AC21, HNRNPU, H3C15, IFI16, IGF2, JARID2, MECP2, MYO1C, RLIM, SIRT6, POLR2F, CDCA4, H4C15, MACROH2A2, MIER1, RBBP4, ACTB, BMI1…	c5.go.bp.v7.4
GOBP_NEGATIVE_REGULATION_OF_SIGNALING	Upregulated	0.333149	364	-0.0851239	0.0212262	-4.01032	6.19109e-05	0.00116371	ADA, TMEM170B, HIPK3, TRAP1, TRIB1, SPRY1, STAM2, RGS19, TRAIP, TNIP1, DLC1, YAP1, MAD2L2, PLK2, ZMYND11, WWP2, CIT, STRAP, DUSP10, CD300A, STK38, PHB2, CIDEA, VASN, CTHRC1, CLU, LRRK2, SOCS4, CRY2, MAPK14, SESN3, C12orf66, CSNK2A1, CTNND1, DUSP18, SH3RF2, GRK2, DCC, DDX3X, TMEM64, RCAN1, HBEGF, DUSP1, DUSP6, DUSP9, DVL1, DVL3, AGTR2, LPAR1, EDN1, EFNA1, EGFR, EPHA2, CTTN, ENO1, EPS15, ERBB2, ERB…	c5.go.bp.v7.4
GOBP_NEUROBLAST_PROLIFERATION	Upregulated	0.0293655	17	-0.225236	0.0561964	-4.008	6.25189e-05	0.00117219	FRS2, LRRK2, CTNNB1, FOXG1, DISC1, GLI3, RACGAP1, HIF1A, NF1, NOTCH1, LEF1, TP53, VEGFA, FZD3, FZD9, DOCK7, NUMB	c5.go.bp.v7.4
GOBP_PIGMENT_GRANULE_ORGANIZATION	Upregulated	0.0125241	7	-0.319662	0.0799146	-4.00004	6.46511e-05	0.00120914	RAB32, SNAPIN, BLOC1S3, GPR143, BCL2, KIF13A, ZEB2	c5.go.bp.v7.4
GOBP_CARBOHYDRATE_METABOLIC_PROCESS	Upregulated	0.174062	148	-0.115199	0.0288079	-3.99885	6.49739e-05	0.00121214	GNPDA1, POM121C, SLC25A13, ZMPSTE24, AKR1A1, BPNT1, FAM3C, NCOA2, ARPP19, PPARGC1A, NUP42, NUDT5, B4GALT7, CLTC, SOGA1, CS, MAPK14, SIK1, KLB, AP2A1, CYB5R3, ENO1, EP300, AKT1, ESRRB, EXT2, ALDOB, RPIA, AKR1B1, NUP205, GPD1L, GANAB, SIRT1, SLC39A14, NUP62, FUT8, KAT2A, B4GALT1, GLA, GLO1, GM2A, GOT1, GOT2, GPI, PGM2L1, GSK3B, GYG1, HIF1A, HK2, HMGB1, FOXA2, ACACB, NDST1, IGF1, IGF2, IGFBP3, FOXK2…	c5.go.bp.v7.4
GOBP_OSTEOCLAST_DIFFERENTIATION	Upregulated	0.050652	32	-0.188271	0.0471967	-3.98908	6.76982e-05	0.00125983	CEBPB, TOB2, PPARGC1B, CREB1, MAPK14, CSF1, CSF1R, IL23R, TMEM64, EPHA2, FOS, FOXP1, GLO1, GNAS, SIGLEC15, OSTM1, IL4, IREB2, MITF, NOTCH2, ATP6AP1, TREM2, SRC, TFRC, KLF10, GPR137B, TNF, CA2, UBASH3B, TNFRSF11A, SH3PXD2A, RASSF2	c5.go.bp.v7.4
GOBP_CHROMOSOME_ORGANIZATION	Upregulated	0.342932	380	-0.0834555	0.0209275	-3.98784	6.80507e-05	0.00126324	HOTAIR, HUWE1, G3BP1, CDK2, ZMPSTE24, AKAP8, CDKN2A, IKZF1, PCGF3, MAD2L2, TACC3, CENPA, SPAG5, CENPF, STAG2, ZMYND11, PPARGC1A, MORF4L1, ASCC3, KIF2C, CHD1, CHD4, PRDM4, CHEK1, NUDT5, BAZ2A, BAZ1A, PHB2, CBX3, ESCO1, LRRK2, H4-16, H3C14, H2BU1, ATF2, CREBBP, SPTY2D1, CDAN1, PHF13, CTNNB1, DTX3L, ESCO2, USP51, ZFPM1, DDX3X, DCP2, DNA2, DNMT1, DNMT3A, DNMT3B, DUSP1, TET3, EP300, ERCC1, EYA4, ERCC4…	c5.go.bp.v7.4
GOBP_MUSCLE_CELL_DIFFERENTIATION	Upregulated	0.143358	115	-0.125706	0.0315449	-3.98498	6.88713e-05	0.00127531	ZMPSTE24, PDLIM5, CFL2, FRS2, EHD1, GLMN, CHRNB1, CHUK, MAPK14, CTNNB1, SIK1, CXADR, DNMT1, AGTR2, EDN1, EREG, AKT1, EZH2, KDM6B, SYNE1, SIRT1, HEY2, PLD3, ABL1, CBY1, GATA4, GATA6, KAT2A, MYOF, PDCD4, DLL1, TMOD3, TMOD2, H3-3A, H3-3B, EHD2, HNRNPU, TMEM119, ID2, IGF1, IGF2, IGFBP5, IL4, KCNH1, KIT, KRAS, LOX, MIR21, SMAD4, MECP2, MEF2A, CXCL9, MYF5, MYH11, NOTCH1, PAK1, CDON, PLEKHO1, PDGFB, PDG…	c5.go.bp.v7.4
GOBP_POSITIVE_REGULATION_OF_RELEASE_OF_CYTOCHROME_C_FROM_MITOCHONDRIA	Upregulated	0.0217455	12	-0.236045	0.0593152	-3.97949	7.04726e-05	0.00130174	BCL2L11, CIDEB, PMAIP1, MFF, BAK1, BAX, BIK, MOAP1, BNIP3, TP53, HRK, TNFSF10	c5.go.bp.v7.4
GOBP_ENDODERM_DEVELOPMENT	Upregulated	0.0424871	26	-0.198177	0.0498122	-3.97848	7.0772e-05	0.00130405	COL4A2, COL8A1, DUSP1, BPTF, ARC, FN1, GATA4, GATA6, HDAC1, HSBP1, INHBA, ITGA5, LAMC1, LHX1, SMAD2, SMAD3, SMAD4, NOTCH1, POU5F1, SOX2, ZFP36L1, NANOG, HMGA2, NOG, MACROH2A1, CTR9	c5.go.bp.v7.4
GOBP_RELEASE_OF_CYTOCHROME_C_FROM_MITOCHONDRIA	Upregulated	0.0424774	26	-0.19861	0.0499406	-3.97693	7.12329e-05	0.00130932	BCL2L11, CLU, AKT1, FXN, CIDEB, SFN, HGF, IGF1, JUN, OPA1, PRKN, PMAIP1, MFF, BAK1, BAX, BCL2, BCL2L1, BIK, MOAP1, BNIP3, SOD2, TP53, FZD9, HRK, TNFSF10, NOL3	c5.go.bp.v7.4
GOBP_ENTEROENDOCRINE_CELL_DIFFERENTIATION	Upregulated	0.0150566	8	-0.263814	0.0663518	-3.97599	7.15135e-05	0.00131126	CDK6, GATA6, DLL1, GSK3B, HNF4A, PDPK1, RFX3, CLOCK	c5.go.bp.v7.4
GOBP_REGULATION_OF_ENDOTHELIAL_CELL_CHEMOTAXIS	Upregulated	0.014928	8	-0.272278	0.0685566	-3.97158	7.28447e-05	0.0013324	PRKD2, KDR, MET, NOTCH1, PRKD1, THBS1, TMSB4X, VEGFA	c5.go.bp.v7.4
GOBP_NEGATIVE_REGULATION_OF_ORGAN_GROWTH	Upregulated	0.0231679	13	-0.241383	0.0608465	-3.96709	7.42245e-05	0.00135433	FXN, GJA1, JARID2, MEIS1, PAK1, PPARA, PTEN, RGS4, STK4, TGFBR2, TP73, YY1, NOG	c5.go.bp.v7.4
GOBP_KIDNEY_MORPHOGENESIS	Upregulated	0.0464904	29	-0.19806	0.0499682	-3.96372	7.52755e-05	0.00137016	ZMPSTE24, LRRK2, OSR1, AGTR2, NPNT, KLHL3, GDNF, GLI3, HOXA11, LHX1, SMAD4, MYC, PAX2, PDGFRB, SIX4, PKD1, AHI1, LGR4, CTNNBIP1, BCL2, BMP7, SOX4, STAT1, HNF1B, VEGFA, WNT1, WNT7B, WNT2B, NOG	c5.go.bp.v7.4
GOBP_BRANCHING_MORPHOGENESIS_OF_AN_EPITHELIAL_TUBE	Upregulated	0.0771086	53	-0.162563	0.0410501	-3.96012	7.64137e-05	0.0013875	SPRY1, YAP1, PHB2, CSF1, CTNNB1, AGTR2, EDN1, EDNRA, EPHA2, ESR1, PLXND1, ABL1, NPNT, CLIC4, GDNF, GLI3, HOXA5, HOXA11, AR, KDR, KRAS, LHX1, SMAD4, MET, MYC, NOTCH1, PAK1, PAX2, LEF1, SIRT6, SIX4, PGR, PKD1, PML, MED1, PPP1CA, LGR4, CTNNBIP1, BCL2, CCL11, BMP7, SRC, SRF, STK4, TGFBR2, TNF, VEGFA, WNT1, WNT2B, ESRP2, ACVR1, DLG5, NOG	c5.go.bp.v7.4
GOBP_LEUKOCYTE_APOPTOTIC_PROCESS	Upregulated	0.0586235	38	-0.17541	0.0443239	-3.95745	7.72684e-05	0.00139962	ADA, BCL2L11, CDKN2A, TRAF3IP2, CRKL, DFFA, TSC22D3, EFNA1, AKT1, SIRT1, SLC7A11, FOXP1, TNFRSF21, GLI3, CD274, HIF1A, FAS, FASLG, IL6, IL10, LYN, KITLG, AXL, PTEN, GPAM, BAK1, BAX, BCL6, CCL5, CCL19, BTK, TCP1, TP53, CASP3, IRS2, BCL10, CD27, RAPGEF2	c5.go.bp.v7.4
GOBP_POSITIVE_REGULATION_OF_GLIOGENESIS	Upregulated	0.0294212	17	-0.222419	0.0562419	-3.95468	7.81662e-05	0.00141247	E2F1, ETV5, DICER1, HDAC1, IL6, LTA, LYN, MYB, NOTCH1, PLAG1, PPP1CC, PTPRZ1, TGFB1, TLR2, TNF, TNFRSF1B, TP73	c5.go.bp.v7.4
GOBP_NEGATIVE_REGULATION_OF_ANOIKIS	Upregulated	0.0164055	9	-0.277572	0.0703022	-3.94826	8.028e-05	0.00144717	ITGA5, ITGB1, MCL1, NOTCH1, NTRK2, PIK3CA, BCL2, SNAI2, SRC	c5.go.bp.v7.4
GOBP_CELL_PART_MORPHOGENESIS	Upregulated	0.215706	197	-0.103671	0.0262646	-3.94717	8.06457e-05	0.00145027	CDH11, UST, ABI2, PLXNC1, WASF2, TUBB3, ADARB1, SLC9A6, SEMA6B, SEMA3C, PDLIM5, CFL1, FRS2, LRRK2, CRABP2, CREB1, SLITRK4, CRMP1, CSF1R, CTNNB1, ZDHHC15, DBN1, DCC, DLX5, DVL1, DVL3, EFNA1, EFNA3, EFNB1, EGFR, EPHA2, EIF4G2, FBXO45, CTTN, EPHA4, EPHA5, EPHA7, EPHB3, ERBB2, ALCAM, FOXG1, BTBD3, RAB21, PALLD, USP33, SPART, NFASC, PLXND1, DIP2A, ARC, FN1, SRGAP2, ZDHHC17, DICER1, MACF1, MAPK8IP2, RB…	c5.go.bp.v7.4
GOBP_SIGNAL_TRANSDUCTION_IN_RESPONSE_TO_DNA_DAMAGE	Upregulated	0.0900324	64	-0.150232	0.0380703	-3.94619	8.09759e-05	0.00145271	CDK2, CDKN1A, ZMPSTE24, CDKN1B, NDRG1, MAD2L2, PLK2, CHEK1, CHEK2, MAPK14, GADD45A, DDX5, ARID3A, E2F1, E2F4, EP300, SIRT1, ABL1, ZNF385A, SFN, GRB2, HIPK2, CNOT7, HIC1, PRMT1, ACER2, MIR21, MDM4, MIF, ATM, CNOT4, FZR1, PLAGL1, PLK1, PMAIP1, PML, ATRX, SMYD2, CNOT6, BAX, BCL3, RPL26, SNAI2, SNAI1, SOX4, BRCA1, TFAP4, TP53, TWIST1, WNT1, PTTG1IP, E2F8, CASP2, SESN2, CASP9, DYRK3, PPM1D, CDC14B, CR…	c5.go.bp.v7.4
GOBP_POSITIVE_REGULATION_OF_ENDOTHELIAL_CELL_MIGRATION	Upregulated	0.0611558	40	-0.174054	0.0441225	-3.94479	8.14488e-05	0.00145573	PLK2, NUS1, EDN1, AKT1, ETS1, SIRT1, ABL1, PRKD2, FOXP1, GPI, HIF1A, HMGB1, HMOX1, ITGB3, KDR, RHOB, MIR21, MET, NOS3, PDGFB, PDPK1, PIK3CG, PLCG1, RIN2, PRKD1, MAP2K3, PROX1, RAC1, RRAS, BMPR2, SP1, TGFB1, THBS1, TMSB4X, VEGFA, CALR, PLPP3, ROCK2, CD40, HDAC9	c5.go.bp.v7.4
GOBP_PROTEIN_KINASE_B_SIGNALING	Upregulated	0.106673	79	-0.140161	0.0355329	-3.94454	8.15334e-05	0.00145573	RNF41, ARFGEF1, FRS2, FERMT2, SESN3, KLB, HBEGF, EGFR, EPHA2, ERBB2, ERBB3, EREG, AKT1, ESR1, PHLPP2, PHLPP1, OTUD3, SIRT1, PHLDA3, RICTOR, GATA4, GCNT2, GRB2, HGF, HLA-G, HSP90AA1, IGF1, IGF1R, IGF2, IGFBP5, IRS1, ITGB1, AREG, KDR, KIT, LOX, MIR21, MAZ, MET, KITLG, NTRK2, PAX2, PDGFB, PDGFRA, PDGFRB, PIK3CA, PIK3CG, PPARA, AXL, RTN4, PTEN, MYORG, PTPRJ, RAC1, PLEKHA1, RPS6KB1, RPS6KB2, RRAS, CCL…	c5.go.bp.v7.4
GOBP_MORPHOGENESIS_OF_A_BRANCHING_STRUCTURE	Upregulated	0.0978633	71	-0.146804	0.037252	-3.94084	8.27949e-05	0.00147165	SPRY1, YAP1, SEMA3C, FRS2, PHB2, LRRK2, CSF1, CTNNB1, AGTR2, EDN1, EDNRA, EPHA2, EPHA7, ESR1, PLXND1, ABL1, NPNT, CLIC4, GDNF, GLI3, GRB2, HGF, HOXA5, HOXA11, HOXA13, IL10, AR, KDR, KRAS, LHX1, SMAD4, MET, MYC, RERE, NOTCH1, PAK1, PAX2, LEF1, SIRT6, SIX4, PGR, PKD1, BCL11A, PML, MED1, PPP1CA, LGR4, BTBD7, PROX1, CTNNBIP1, RTN4, BCL2, CCL11, SHOX2, BMP7, SRC, SRF, STK4, TGFBR2, TGM2, TNF, VEGFA, W…	c5.go.bp.v7.4
GOBP_POSITIVE_REGULATION_OF_CATABOLIC_PROCESS	Upregulated	0.1759	150	-0.113326	0.0287574	-3.94077	8.28183e-05	0.00147165	BCL2L11, HUWE1, RNF41, TRIB1, CDKN1B, NOD1, ARIH2, ZER1, ATG7, CELF1, CTSC, PLK2, WWP2, EGLN2, PHB2, CLU, LRRK2, SOCS4, TRIM71, ASB11, SMCR8, SESN3, CSNK1E, CSNK2A1, DTX3L, SH3RF2, RNF217, TMTC3, DAPK1, DVL1, ABCA2, AKT1, ESRRB, RNF152, CPEB3, RAB3GAP1, FOXO1, TNRC6B, GGA3, ATG4B, FMR1, LARP1, SIRT1, NNT, RNF144B, RAB3GAP2, ARIH1, HECTD1, GIGYF2, GJA1, PABPC1, AGO2, DISC1, SESN1, TNRC6A, SGSM3, T…	c5.go.bp.v7.4
GOBP_RESPONSE_TO_HYDROGEN_PEROXIDE	Upregulated	0.0735751	50	-0.162784	0.0413758	-3.93427	8.5081e-05	0.00150827	ADA, TRAP1, SIGMAR1, KLF2, TXNIP, PDCD10, LRRK2, CYP1B1, DUSP1, EEF2, ETS1, EZH2, FKBP1B, FOXO1, KDM6B, SIRT1, FXN, ABL1, GPR37, HGF, HMOX1, IL6, IL10, JUN, RHOB, LDHA, MIR21, MET, MYB, PAX2, PDGFRB, APTX, PPP5C, PRKAA1, AXL, MAPK7, BAK1, PYCR1, PLEKHA1, BCL2, BNIP3, SOD1, SOD2, SRC, TNFAIP3, FOSL1, CASP3, PPP1R15B, BECN1, KLF4	c5.go.bp.v7.4
GOBP_REGULATION_OF_PROSTATIC_BUD_FORMATION	Upregulated	0.00427268	2	-0.317362	0.0807485	-3.93025	8.65087e-05	0.00152996	AR, BMP7	c5.go.bp.v7.4
GOBP_REGULATION_OF_EPITHELIAL_CELL_MIGRATION	Upregulated	0.104498	77	-0.141611	0.0360461	-3.92861	8.7098e-05	0.00153325	PLK2, STRAP, DUSP10, PDCD10, NUS1, GADD45A, HBEGF, AGTR2, EDN1, EFNA1, EPHA2, AKT1, ETS1, CLASP2, SIRT1, MACF1, ABL1, PRKD2, FOXP1, GPI, HIF1A, HMGB1, HMOX1, IL4, ITGA2, ITGA3, ITGB3, KDR, ARF6, RHOA, RHOB, MIR21, ARSB, MCC, MECP2, MET, NF1, NOS3, NOTCH1, PDGFB, PDPK1, PFN1, PFN2, PIK3CG, PLCG1, PLCG2, RIN2, SYNJ2BP, PRKCE, PRKD1, MAP2K3, PROX1, RTN4, PTEN, PTPRG, PTPRM, RAC1, RRAS, BMPR2, SP1, S…	c5.go.bp.v7.4
GOBP_NEGATIVE_REGULATION_OF_CARDIAC_MUSCLE_CELL_PROLIFERATION	Upregulated	0.0133174	7	-0.27262	0.0693939	-3.92859	8.7105e-05	0.00153325	GJA1, JARID2, MEIS1, PTEN, TGFBR2, TP73, NOG	c5.go.bp.v7.4
GOBP_NEGATIVE_REGULATION_OF_MUSCLE_CELL_DIFFERENTIATION	Upregulated	0.0396639	24	-0.202989	0.0516952	-3.92664	8.78115e-05	0.00154206	FRS2, DNMT1, EREG, EZH2, HEY2, PDCD4, DLL1, TMEM119, ID2, IGF2, MIR21, SMAD4, MECP2, NOTCH1, PAK1, PDGFB, PPARA, SOX6, PTBP1, RGS4, BDNF, YY1, MED28, HDAC4	c5.go.bp.v7.4
GOBP_POSITIVE_REGULATION_OF_STRESS_ACTIVATED_PROTEIN_KINASE_SIGNALING_CASCADE	Upregulated	0.0493586	31	-0.18791	0.0479544	-3.91852	9.08079e-05	0.00159095	NOD1, PDCD10, RNF13, CCN2, SH3RF2, GADD45A, KLHDC10, MAPK8IP2, HIPK2, HMGB1, PRMT1, LTBR, LYN, WNT16, SEMA4C, DUSP22, CCL19, SPI1, TGFB2, TNF, TPD52L1, TRAF1, TRAF2, TRAF3, VEGFA, WNT7B, RIPK2, TAOK2, CD27, RASSF2, RB1CC1	c5.go.bp.v7.4
GOBP_SEXUAL_REPRODUCTION	Upregulated	0.170524	144	-0.114869	0.0293222	-3.91747	9.12026e-05	0.00159413	ADA, GNPDA1, BCL2L11, ACTR1A, CRTAP, DEAF1, PRDX4, KHDRBS1, CELF1, TOB2, IFTAP, LRRK2, CRKL, PIWIL4, SLC2A14, ODF4, SIX5, CXADR, DDX3X, DDX6, CRISP1, DNMT3A, E2F1, PHC2, PLD6, ERCC1, EREG, AKT1, ETV5, FANCA, FANCD2, DZIP1, FOXC1, PSME4, FBXW11, SYNE1, SIRT1, MAPK8IP2, NUP62, OSBP2, CFAP65, H2BC1, TTLL1, CLIC4, GORASP2, NR6A1, GDF9, B4GALT1, GJA1, FETUB, AFF4, RACGAP1, H2AX, H3-3A, H3-3B, H1-1, HO…	c5.go.bp.v7.4
GOBP_POSITIVE_REGULATION_OF_HISTONE_DEACETYLATION	Upregulated	0.0183016	10	-0.257863	0.0658586	-3.9154	9.19874e-05	0.0016041	AKAP8, LRRK2, NIPBL, PRKD2, ZBTB7B, PRKD1, BCL6, SREBF1, TP53, VEGFA	c5.go.bp.v7.4
GOBP_CELL_MORPHOGENESIS	Upregulated	0.283639	288	-0.0902685	0.0230718	-3.91251	9.309e-05	0.00161954	CDH11, UST, FRY, ABI2, PLXNC1, WASF2, ZMPSTE24, KLF2, TUBB3, DLC1, ADARB1, YAP1, SEC24B, SLC9A6, CAP1, SEMA6B, SEMA3C, PDLIM5, CFL1, WASF3, FRS2, FERMT2, LARP4, PDZD8, CLU, LRRK2, CRABP2, CREB1, SLITRK4, CRKL, CRMP1, MAPK14, CSF1R, CTNNB1, CAMSAP1, ZDHHC15, ZFPM1, DBN1, DCC, DIAPH1, DLX5, DVL1, DVL3, LPAR1, EFNA1, EFNA3, EFNB1, EGFR, EPHA2, EIF4G2, FBXO45, CTTN, EP300, EPB41, EPHA4, EPHA5, EPHA7,…	c5.go.bp.v7.4
GOBP_NEGATIVE_REGULATION_OF_CYSTEINE_TYPE_ENDOPEPTIDASE_ACTIVITY	Upregulated	0.045277	28	-0.19332	0.0494177	-3.91195	9.3306e-05	0.00161954	DNAJB6, CSNK2A1, DDX3X, DHCR24, AKT1, CARD8, ARL6IP1, SFN, HGF, XIAP, IFI16, MAGEA3, NAIP, PAK2, PAX2, NLE1, USP47, RAF1, SRC, THBS1, TNF, VEGFA, YWHAE, NOL3, KLF4, CD27, CD44, HERPUD1	c5.go.bp.v7.4
GOBP_MITOTIC_CELL_CYCLE_CHECKPOINT	Upregulated	0.0796153	55	-0.156174	0.0399586	-3.90839	9.46853e-05	0.00163968	CDK2, CDKN1A, CDKN1B, MAD2L2, CENPF, PLK2, CHEK1, FOXN3, CHEK2, ATF2, GADD45A, ARID3A, DUSP1, E2F1, E2F4, EP300, FANCD2, ZNF385A, SFN, CNOT7, APC, PRMT1, IK, MIR21, MDM4, MRE11, ATM, CNOT4, MRNIP, PLAGL1, PLK1, PML, SPDL1, PPP1R10, CNOT6, BAX, CCND1, BCL2L1, RPA2, RPL26, CLSPN, DCLRE1B, SOX4, BRCA1, TP53, WEE1, NABP2, E2F8, HMGA2, CASP2, CRADD, TAOK2, CDK1, CDC20, CDC25C	c5.go.bp.v7.4
GOBP_REGULATION_OF_HISTONE_H3_K9_METHYLATION	Upregulated	0.0185321	10	-0.243353	0.0623336	-3.90405	9.63921e-05	0.00166538	DNMT1, DNMT3B, SIRT1, H1-5, JARID2, MECP2, MYB, ATRX, BRCA1, SETD7	c5.go.bp.v7.4
GOBP_AUTOPHAGIC_CELL_DEATH	Upregulated	0.0132531	7	-0.277117	0.0710012	-3.90299	9.68145e-05	0.00166637	CDKN1B, ATG7, PHB2, LAMP1, TREM2, BNIP3, TP53INP1	c5.go.bp.v7.4
GOBP_POSITIVE_REGULATION_OF_REPRODUCTIVE_PROCESS	Upregulated	0.0246817	14	-0.240192	0.0615437	-3.90279	9.68947e-05	0.00166637	ZFPM2, AGO2, INHBA, INHBB, AR, PGAM4, OVOL1, SRC, UBE2B, VEGFA, ACVR1B, HDAC4, CDC25A, CDC25C	c5.go.bp.v7.4
GOBP_REGULATION_OF_HEART_GROWTH	Upregulated	0.0479972	30	-0.19009	0.048751	-3.8992	9.83352e-05	0.00168726	YAP1, MAPK14, DUSP6, DUSP9, EDN1, ZFPM2, HEY2, GATA6, GJA1, ACACB, IGF1, JARID2, MEIS1, NOTCH1, PAK1, PIM1, PIN1, PPARA, MAPK1, PROX1, PTEN, RGS4, TGFBR1, TGFBR2, TGFBR3, TP73, YY1, DDX39B, RUNX1, NOG	c5.go.bp.v7.4
GOBP_REGULATION_OF_ANDROGEN_RECEPTOR_SIGNALING_PATHWAY	Upregulated	0.0118197	6	-0.259958	0.0668411	-3.8892	0.000102459	0.00175399	DDX5, EP300, SIRT1, FOXP1, HDAC1, SMARCA4	c5.go.bp.v7.4
GOBP_EMBRYO_DEVELOPMENT_ENDING_IN_BIRTH_OR_EGG_HATCHING	Upregulated	0.204298	183	-0.104926	0.0270063	-3.88522	0.000104142	0.00177714	ADA, BCL2L11, ATP6AP2, IRX5, KLF2, DLC1, YAP1, SEC24B, CEBPB, SEMA3C, DEAF1, DMRT2, CELF1, GLMN, ADCY9, CTHRC1, TAF8, OSR1, TRIM71, CTNNB1, AMOT, DAD1, DBN1, DVL1, DVL3, EDN1, EDNRA, PLPP4, EPHA2, EP300, AKT1, ACSL4, BPTF, FOXC1, TASOR, SATB2, USP22, ZFPM2, HEY2, FKBP8, FXN, ABL1, FUT8, RICTOR, FZD2, TTLL1, NIPBL, SIN3A, CHTOP, GATA6, KAT2A, RRP7A, GLI3, GNAS, DLL1, CRB2, GRB2, ARHGAP35, HIF1A, A…	c5.go.bp.v7.4
GOBP_REGULATION_OF_SIGNAL_TRANSDUCTION_BY_P53_CLASS_MEDIATOR	Upregulated	0.0831207	58	-0.154453	0.0397574	-3.88488	0.000104286	0.00177714	CDK2, ZMPSTE24, CHD4, CHEK1, CHEK2, MAPK14, CSNK2A1, DDX5, DNA2, EP300, HIPK1, AKT1, SIRT1, ZNF385A, HIPK2, BRD7, HDAC1, HIC1, MIR21, MDM4, MIF, MRE11, ATM, NOP2, PRKN, PIN1, MBD3, PMAIP1, PML, PRKAA1, PRKAA2, PRKAB1, SMYD2, RBBP4, RBBP8, BCL2, RFC2, RPA2, RPL26, RPS7, SNAI2, SNAI1, BRCA1, TAF4, TAF5, TAF11, TP53, TP53BP2, TP73, TWIST1, PTTG1IP, RPF2, DYRK3, DYRK2, MAPKAPK5, MTA2, TP53INP1, CD44	c5.go.bp.v7.4
GOBP_REGULATION_OF_MYOTUBE_DIFFERENTIATION	Upregulated	0.0199979	11	-0.248887	0.0642242	-3.87529	0.000108464	0.00184137	MAPK14, SIK1, TMEM119, MYF5, NOTCH1, RBM38, BCL2, BDNF, SHOX2, HDAC9, HDAC4	c5.go.bp.v7.4
GOBP_POSITIVE_REGULATION_OF_VASCULAR_PERMEABILITY	Upregulated	0.00558038	3	-0.363375	0.0937851	-3.87455	0.000108794	0.00184137	TGFB1, VEGFA, TJP2	c5.go.bp.v7.4
GOBP_CELLULAR_RESPONSE_TO_PEPTIDE	Upregulated	0.143481	115	-0.122265	0.0315549	-3.87467	0.000108738	0.00184137	BCL2L11, CDK4, KLF2, NOD1, ADCY9, ATP6V1G3, CPEB2, CREB1, SOGA1, SESN3, AGTR1, AGTR2, EDN1, RAB12, EPHA4, AKT1, FOXO1, AKR1B1, SIRT1, SLC39A14, BACE1, GJA1, SNX5, GNAI2, GOT1, GRB2, GRB10, GSK3B, APC, ICAM1, IGF1, IGF1R, IGF2, INHBB, INSIG1, IRS1, SLC27A1, LHCGR, LPL, LRP1, LYN, MAP1B, ABCC1, MYO1C, NFKB1, NR4A2, OPA1, PAK1, ZBTB7B, KLF3, PDPK1, RAB8B, ATP6V1B2, ATP6V1C1, ATP6V1E1, PIK3CA, PKM, A…	c5.go.bp.v7.4
GOBP_STRIATED_MUSCLE_CELL_APOPTOTIC_PROCESS	Upregulated	0.0265084	15	-0.221469	0.0573718	-3.86024	0.000115337	0.00194308	SIRT4, HEY2, GATA4, APAF1, MIR21, PDPK1, PPP1R10, TIGAR, PTEN, BMP7, BNIP3, TP53, CFLAR, NOL3, BAG3	c5.go.bp.v7.4
GOBP_CHROMATIN_ORGANIZATION_INVOLVED_IN_REGULATION_OF_TRANSCRIPTION	Upregulated	0.117389	89	-0.131673	0.0341053	-3.86077	0.000115088	0.00194308	HOTAIR, CDKN2A, MORF4L1, CHEK1, BAZ2A, H4-16, H3C14, DNMT1, DNMT3A, EZH2, H2AC1, BAHD1, PHF8, TASOR, SMCHD1, SIRT1, SIN3A, H1-2, H1-3, H1-4, H1-5, H2AC8, H2AC7, H2AX, H2AZ1, H3-3A, H3-3B, H1-1, HDAC1, HELLS, HMGB1, HMGA1, H2AC21, H3C15, MECP2, SIRT6, MBD3, CDCA4, H4C15, MACROH2A2, BEND3, MIER1, BMI1, H3C13, SUV39H1, H2AC19, UBE2B, KMT2D, HMGA2, ARID1A, H4C9, H2AC13, H2AC15, H2AC16, H2AC6, H2AC4, …	c5.go.bp.v7.4
GOBP_NEGATIVE_REGULATION_OF_SIGNAL_TRANSDUCTION_IN_ABSENCE_OF_LIGAND	Upregulated	0.0217175	12	-0.237749	0.0615976	-3.85972	0.000115582	0.00194308	AKT1, EYA4, GDNF, HSPA1A, HSPA1B, MCL1, MAPK7, BCL2, BCL2L1, SNAI2, PRDX2, TNF	c5.go.bp.v7.4
GOBP_NEGATIVE_REGULATION_OF_CELL_MATRIX_ADHESION	Upregulated	0.0294865	17	-0.219012	0.0567865	-3.85676	0.00011698	0.00196217	CDKN2A, DLC1, FAM107A, JAG1, CLASP2, ACER2, LRP1, NF2, RCC2, DUSP22, PTEN, RASA1, BCL6, SRC, THBS1, PHLDB2, ACVRL1	c5.go.bp.v7.4
GOBP_PANCREAS_DEVELOPMENT	Upregulated	0.0383752	23	-0.198837	0.0516368	-3.85068	0.000119914	0.00199797	CDK6, AKT1, FOXO1, GATA6, DLL1, GSK3B, MNX1, FOXA2, HNF4A, IGF2, IL6, IL6R, SMAD2, MET, PDPK1, PROX1, BAK1, RFX3, SOX4, HNF1B, TCF7L2, ONECUT2, CLOCK	c5.go.bp.v7.4
GOBP_EYE_MORPHOGENESIS	Upregulated	0.0649415	43	-0.170658	0.0443189	-3.85067	0.000119916	0.00199797	ABI2, FRS2, FOXN4, COL8A1, JAG1, EPHA2, HIPK1, AGTPBP1, NIPBL, TSKU, GLI3, DLL1, CRB2, HIPK2, HIF1A, FASLG, LHX1, MEIS1, ATF4, NF1, NOTCH2, NTRK2, PAX2, CDON, WNT16, AHI1, PROX1, BAK1, PTPRM, BAX, BCL2, SKI, BMP7, PHACTR4, SOX11, STAT3, TFAP2A, THRB, TWIST1, VEGFA, WNT2B, YY1, FZD5	c5.go.bp.v7.4
GOBP_COLUMNAR_CUBOIDAL_EPITHELIAL_CELL_DIFFERENTIATION	Upregulated	0.0412018	25	-0.1949	0.0506406	-3.84869	0.000120887	0.00200968	CDK6, CDKN1A, YAP1, CEBPB, GPAT4, ABL1, GATA4, GATA6, DLL1, GSK3B, HIF1A, HNF4A, HOXA5, IL13, NOTCH1, PDPK1, PROX1, TIGAR, RFX3, SOX4, SOX11, SRC, TYMS, WDR77, CLOCK	c5.go.bp.v7.4
GOBP_HEART_MORPHOGENESIS	Upregulated	0.101291	74	-0.141136	0.036772	-3.83815	0.000126171	0.00209287	SPRY1, ZMPSTE24, DLC1, YAP1, SEC24B, SEMA3C, LEFTY1, FOXN4, BBS5, ATF2, CRKL, CTNNB1, ZFPM1, JAG1, DSP, EFNA1, FOXC1, PLXND1, FLNA, ZFPM2, HEY2, FZD2, NIPBL, GATA4, GATA6, PDCD4, DLL1, HIF1A, CCN1, MIR21, SMAD3, SMAD4, SMAD7, MDM4, NOS3, NOTCH1, NOTCH2, WNT16, SIRT6, SUFU, PIM1, PKP2, MED1, AHI1, CHD7, PROX1, RTN4, HEG1, MIB1, ROBO1, SHOX2, BMP7, BMPR2, SNAI2, SNAI1, SOX4, SOX11, SRF, TGFB1, TGFB…	c5.go.bp.v7.4
GOBP_POSITIVE_REGULATION_OF_BMP_SIGNALING_PATHWAY	Upregulated	0.0232336	13	-0.237756	0.0620886	-3.8293	0.000130774	0.00216442	ZNF423, FKBP8, GATA4, CRB2, CCN1, SMAD2, SMAD4, NOTCH1, NOTCH2, BMPR2, SOX11, GDF5, ACVRL1	c5.go.bp.v7.4
GOBP_RESPONSE_TO_REACTIVE_OXYGEN_SPECIES	Upregulated	0.106762	79	-0.137266	0.0358564	-3.82821	0.000131351	0.00216917	ADA, TRAP1, CDK2, SIGMAR1, KLF2, FBLN5, TXNIP, PPARGC1A, PDCD10, CHUK, LRRK2, PPARGC1B, SESN3, CYP1B1, DUSP1, EDN1, EEF2, EGFR, AKT1, ETS1, EZH2, FKBP1B, FOXO1, KDM6B, SIRT1, FOS, FXN, ABL1, SESN1, GPR37, HGF, HIF1A, HMOX1, IL6, IL10, JUN, RHOB, LDHA, MIR21, MET, MYB, NOS3, PAX2, PDGFRA, PDGFRB, ATP7A, APTX, PPP5C, PRKAA1, AXL, MAPK1, MAPK3, MAPK7, BAK1, PYCR1, PLEKHA1, BCL2, CCL19, TRA2B, BMP7, …	c5.go.bp.v7.4
GOBP_MALE_SEX_DIFFERENTIATION	Upregulated	0.073649	50	-0.160027	0.0418453	-3.82427	0.000133464	0.00219922	BCL2L11, MAMLD1, PRDX4, CRKL, ERCC1, ESR1, FANCA, PRPS1L1, RHOBTB3, FLNA, ZFPM2, GATA4, GATA6, H3-3A, H3-3B, HMGCS1, HOXA9, HOXA11, HOXA13, ICAM1, INHBA, AR, KIT, LHCGR, SMAD4, SMAD5, KITLG, NASP, PDGFRA, PDGFRB, SIX4, ATRX, LGR4, BAX, PLEKHA1, CCND1, BCL2, RRM1, BIK, SRD5A1, STAT5B, TGFB2, TGFBR1, WNT2B, AKR1C3, NCOA1, CBL, TNFSF10, ADGRG1, SPATA2	c5.go.bp.v7.4
GOBP_CELL_PROLIFERATION_INVOLVED_IN_HEART_MORPHOGENESIS	Upregulated	0.00977066	5	-0.291537	0.0762511	-3.82338	0.000133943	0.00220226	CTNNB1, SMAD4, NOTCH1, PIM1, BMPR2	c5.go.bp.v7.4
GOBP_ENDOTHELIUM_DEVELOPMENT	Upregulated	0.0712081	48	-0.162282	0.0424509	-3.82281	0.000134251	0.00220248	CTNNB1, JAG1, KDM6B, HEY2, PRKD2, CLIC4, ARHGEF26, GJA1, FOXP1, DLL1, HOXA13, HOXB5, ICAM1, IKBKB, KDR, RHOA, RHOB, MIR21, SMAD4, MET, MSN, NOTCH1, F11R, PDE4D, PROX1, HEG1, RAP2C, RAP1A, RAP1B, RDX, ROCK1, BMPR2, ZEB1, BTG1, TNF, TNFRSF1A, VCL, VEGFA, EZR, WNT7B, ACVR1, STARD13, S1PR2, ACVR2B, ACVRL1, TJP2, ROCK2, RAPGEF2	c5.go.bp.v7.4
GOBP_CELL_MATURATION	Upregulated	0.0507608	32	-0.18366	0.0481195	-3.81674	0.000137581	0.00225218	CDKN1A, KLF2, TUSC2, LRRK2, GPAT4, PLD6, EREG, AKR1B1, ANKS1A, HIF1A, HOXA5, MECP2, NR4A2, OPA1, PGR, BCL11A, AXL, BCL2, RFX3, CCL19, TAL1, BTK, C3, TYMS, VEGFA, FZD5, WDR77, ROPN1L, B4GALT6, B4GALT5, WASHC5, PTBP3	c5.go.bp.v7.4
GOBP_NEGATIVE_REGULATION_OF_HISTONE_H3_K9_METHYLATION	Upregulated	0.00816661	4	-0.280779	0.0736714	-3.81124	0.000140668	0.00229767	DNMT1, DNMT3B, SIRT1, BRCA1	c5.go.bp.v7.4
GOBP_REGULATION_OF_RNA_POLYMERASE_II_TRANSCRIPTION_PREINITIATION_COMPLEX_ASSEMBLY	Upregulated	0.00971511	5	-0.296035	0.0777186	-3.80906	0.000141906	0.00230782	CREB1, ESR1, HMGB1, TP53, WNT10B	c5.go.bp.v7.4
GOBP_CELLULAR_RESPONSE_TO_TESTOSTERONE_STIMULUS	Upregulated	0.0100254	5	-0.268485	0.0704828	-3.80922	0.000141814	0.00230782	SIRT1, AR, MSN, SRD5A1, ROCK2	c5.go.bp.v7.4
GOBP_LYMPHOCYTE_HOMEOSTASIS	Upregulated	0.0339573	20	-0.209975	0.0551385	-3.80814	0.000142437	0.00231143	ADA, BCL2L11, TSC22D3, AKT1, ABL1, HIF1A, FAS, LYN, FOXP3, PMAIP1, GPAM, BAK1, BAX, BCL2, SKIL, SOS2, STAT5B, TNFAIP3, CASP3, BCL10	c5.go.bp.v7.4
GOBP_POSITIVE_REGULATION_OF_SMALL_GTPASE_MEDIATED_SIGNAL_TRANSDUCTION	Upregulated	0.0467568	29	-0.186534	0.0491043	-3.79873	0.000147929	0.00239535	CRKL, CSF1, LPAR1, F2RL2, GRB2, IGF1, KRAS, LYN, ARRB1, KITLG, NOTCH1, NOTCH2, ARHGEF3, F11R, CDON, PDGFRB, PIK3CG, LRRC59, ERBIN, ALS2, RAC1, ROBO1, SHC1, SOS2, SRC, SYNPO2L, SHOC2, IRS2, ADGRG1	c5.go.bp.v7.4
GOBP_TRANSMEMBRANE_RECEPTOR_PROTEIN_SERINE_THREONINE_KINASE_SIGNALING_PATHWAY	Upregulated	0.142564	114	-0.121065	0.0318836	-3.79711	0.000148897	0.00240582	SPRY1, CDKN2B, LEFTY1, GIPC1, FERMT2, RBPMS, STRAP, CIDEA, VASN, CREB1, CREBBP, MAPK14, PPM1L, DDX5, DLX5, EP300, PEG10, ZNF423, SPART, ARHGEF18, SIRT1, FOS, FKBP8, ABL1, FUT8, BAMBI, SH2B1, GATA4, GCNT2, GDF9, PDCD4, GOT1, BCL9L, RGMB, CRB2, HIPK2, HFE, HIVEP1, HNF4A, HOXA13, HSPA1A, XIAP, CCN1, IGSF1, INHBA, INHBB, ITGA3, ITGB8, JUN, RHOA, LOX, MIR21, SMAD1, SMAD2, SMAD3, SMAD4, SMAD5, SMAD7, M…	c5.go.bp.v7.4
GOBP_RESPONSE_TO_ENDOPLASMIC_RETICULUM_STRESS	Upregulated	0.114268	86	-0.132284	0.0348571	-3.79504	0.000150136	0.00242062	BCL2L11, LPCAT3, MARCHF6, CEBPB, ERLIN1, SERINC3, FICD, ERLIN2, CLU, LRRK2, ERP27, CREBRF, TMTC3, DDX3X, EEF2, EIF4G1, EP300, SEC31A, SIRT1, GORASP2, GFPT1, SERP1, GRINA, GSK3B, USP25, UBQLN2, UBQLN1, NRBF2, ERO1A, HDGF, APAF1, HSPA1A, CXCL8, ITPR1, JUN, LMNA, MAGEA3, DNAJB9, ATXN3, GET3, ATF4, OPA1, P4HB, PRKN, RNFT1, BFAR, PMAIP1, PML, SGTB, PARP16, TMEM33, YOD1, DNAJC3, PTPN1, PTPN2, BAK1, BAX…	c5.go.bp.v7.4
GOBP_REGULATION_OF_DEOXYRIBONUCLEASE_ACTIVITY	Upregulated	0.00806931	4	-0.291056	0.0767588	-3.79183	0.000152084	0.0024415	DFFA, AKT1, SIRT1, HMGB1	c5.go.bp.v7.4
GOBP_POSITIVE_REGULATION_OF_CELL_CYCLE_PHASE_TRANSITION	Upregulated	0.045494	28	-0.18322	0.0483134	-3.79232	0.000151781	0.0024415	CDK4, PHB2, CYP1A1, DDX3X, EGFR, EIF4G1, AKT1, EZH2, SIN3A, TMOD3, MECP2, ANAPC5, RCC2, CCND1, RDX, WNT10B, PAGR1, FAM83D, DYRK3, CDK10, CDC23, CCND2, CCND3, VPS4B, ESPL1, CDK1, CDC25A, CDC25C	c5.go.bp.v7.4
GOBP_POSITIVE_REGULATION_OF_NEUROBLAST_PROLIFERATION	Upregulated	0.0149255	8	-0.272436	0.0718942	-3.78939	0.000153575	0.00246016	CTNNB1, FOXG1, DISC1, GLI3, HIF1A, NOTCH1, VEGFA, FZD3	c5.go.bp.v7.4
GOBP_REGULATION_OF_TRANSMEMBRANE_RECEPTOR_PROTEIN_SERINE_THREONINE_KINASE_SIGNALING_PATHWAY	Upregulated	0.102434	75	-0.138951	0.0366942	-3.78672	0.000155228	0.00248133	SPRY1, CDKN2B, LEFTY1, GIPC1, RBPMS, STRAP, CIDEA, VASN, CREBBP, EP300, PEG10, ZNF423, SPART, SIRT1, FKBP8, ABL1, BAMBI, SH2B1, GATA4, GDF9, GOT1, BCL9L, CRB2, HIPK2, HFE, HOXA13, HSPA1A, XIAP, CCN1, IGSF1, INHBA, INHBB, ITGA3, LOX, MIR21, SMAD2, SMAD3, SMAD4, SMAD7, MEN1, NOTCH1, NOTCH2, CHST11, CRIM1, TRIM33, PDPK1, PIN1, PPARA, RNF111, SNX6, SKI, SKIL, BMP3, BMP7, BMPR2, SOX11, TGFB1, TGFB2, T…	c5.go.bp.v7.4
GOBP_POSITIVE_REGULATION_OF_PEPTIDYL_SERINE_PHOSPHORYLATION	Upregulated	0.0494057	31	-0.185879	0.0490995	-3.78576	0.000155826	0.00248558	MAD2L2, PDCD10, CREBL2, EGFR, EIF4G1, AKT1, PRKD2, TBK1, HSP90AA1, IFNB1, IL6, MIF, NTF3, NTRK2, PAK1, PFN2, PIK3CA, PRKD1, RAF1, BCL2, BDNF, CAPRIN2, STK4, TFRC, TGFB1, TNF, VEGFA, DOCK7, RIPK2, BAG4, CD44	c5.go.bp.v7.4
GOBP_FOREBRAIN_DEVELOPMENT	Upregulated	0.133726	105	-0.123978	0.0327694	-3.78335	0.000157339	0.00250437	CDK6, DLC1, TACC3, IGF2BP1, FRS2, PPARGC1A, LRRK2, CREB1, CRKL, SLC32A1, CSF1R, CEP120, TENT2, DLX5, E2F1, LPAR1, FBXO45, EPHA5, EPHB3, ETS1, EZH2, FOXG1, BTBD3, RAB3GAP1, KDM6B, FLNA, SYNE2, AGTPBP1, SATB2, SRGAP2, SLC7A11, SIN3A, TSKU, GART, KAT2A, DISC1, GLI3, WDR62, ARHGAP35, GSK3B, H2AX, HDAC1, HIF1A, APAF1, HPRT1, NDST1, INHBA, KIF5B, KRAS, LHX1, LMX1A, LRP1, NF1, NF2, NFIB, NOTCH1, NTRK2, …	c5.go.bp.v7.4
GOBP_POSITIVE_REGULATION_OF_ION_TRANSPORT	Upregulated	0.187451	163	-0.106526	0.0282462	-3.77135	0.000165068	0.00262181	HUWE1, LPCAT3, NUTF2, TRDN, ARIH2, CEBPB, KHDRBS1, ARPP19, YWHAQ, PDCD10, CREBL2, MAPK14, CTSS, GRK2, CYP19A1, E2F1, EDN1, EGFR, ERBB2, AKT1, ACSL1, ACSL4, FGG, NCBP2, RAB3GAP1, FLNA, GPD1L, ARL6IP1, ARC, SIRT1, CD2AP, ABL1, GDNF, GJA1, GLI3, SFN, ANK3, GSK3B, ZDHHC8, HFE, HIF1A, APBB1, IGF1, FASLG, IL13, IRS1, ITGB1, KCNB1, KCNH2, KCNJ2, KIF5B, ARF6, IPO5, LRP1, MIR21, SMAD3, MEF2A, CXCL9, MLLT6…	c5.go.bp.v7.4
GOBP_REGULATION_OF_CATABOLIC_PROCESS	Upregulated	0.298729	310	-0.0851026	0.0225713	-3.77039	0.000165701	0.00262629	POM121C, BCL2L11, HUWE1, LRPPRC, CDK4, RNF41, TRIB1, ZMPSTE24, CDKN1B, NOD1, ARIH2, ZER1, MAD2L2, SYNCRIP, ATG7, IGF2BP1, IGF2BP3, IGF2BP2, CELF1, RRAGA, CTSC, GIPC1, PLK2, PPARGC1A, WWP2, NUP42, GLMN, CHEK2, EGLN2, PHB2, CIDEA, CLU, LRRK2, SOCS4, TRIM71, ASB11, SOGA1, SMCR8, MAPK14, SESN3, CSNK1E, CSNK2A1, EXOC8, DTX3L, SH3RF2, RNF217, CYP51A1, TMTC3, DAPK1, TENT2, DCP2, DFFA, DVL1, E2F1, EEF1A2…	c5.go.bp.v7.4
GOBP_REGULATION_OF_MUSCLE_CELL_DIFFERENTIATION	Upregulated	0.0760985	52	-0.156681	0.0416274	-3.7639	0.000170049	0.00268951	FRS2, MAPK14, CTNNB1, SIK1, DNMT1, EDN1, EREG, EZH2, SIRT1, HEY2, ABL1, KAT2A, PDCD4, DLL1, TMEM119, ID2, IGF1, IGF2, KIT, MIR21, SMAD4, MECP2, MEF2A, MYF5, NOTCH1, PAK1, CDON, PDGFB, PIN1, PPARA, RBM38, SOX6, PROX1, PTBP1, BCL2, RGS4, BDNF, SHOX2, BNIP2, SOD2, SRF, TARBP2, TCF3, TGFB1, YY1, DDX39B, MED28, SETD3, SPAG9, MYLK3, HDAC9, HDAC4	c5.go.bp.v7.4
GOBP_PEPTIDYL_THREONINE_MODIFICATION	Upregulated	0.0700762	47	-0.159621	0.0424298	-3.76201	0.000171333	0.00270389	HIPK3, CHEK1, CIT, LRRK2, CSNK2A1, GRK2, EIF4G1, HIPK1, AKT1, PRKD2, GALNT2, EOGT, HIPK2, TBK1, GSK3B, SMAD7, PDPK1, CAB39, PLK1, DDIT4, PRKD1, MAPK1, MAP2K1, BCL2, ROCK1, WNK1, WNK3, BMP7, TGFB1, TGFBR1, TGFBR2, CAD, CALM1, CALM3, HASPIN, DYRK3, DYRK2, CDC42BPA, CDK10, TNKS, RIPK2, ACVR1, ACVR1B, S1PR2, ROCK2, CDK1, OXSR1	c5.go.bp.v7.4
GOBP_CELLULAR_RESPONSE_TO_PEPTIDE_HORMONE_STIMULUS	Upregulated	0.12159	93	-0.128241	0.0340932	-3.7615	0.000171682	0.00270389	CDK4, ADCY9, ATP6V1G3, CPEB2, CREB1, SOGA1, SESN3, AGTR1, AGTR2, EDN1, RAB12, AKT1, FOXO1, SIRT1, SLC39A14, SNX5, GNAI2, GOT1, GRB2, GRB10, GSK3B, APC, IGF1R, IGF2, INHBB, INSIG1, IRS1, SLC27A1, LHCGR, LPL, LYN, MAP1B, MYO1C, NFKB1, NR4A2, OPA1, PAK1, ZBTB7B, PDPK1, RAB8B, ATP6V1B2, ATP6V1C1, ATP6V1E1, PIK3CA, PKM, ATP6AP1, ERRFI1, PPAT, PRKAA1, ZDHHC7, PRKACB, PRKAR2A, MBD5, PRKCZ, PRLR, PTEN, P…	c5.go.bp.v7.4
GOBP_STRIATED_MUSCLE_CELL_PROLIFERATION	Upregulated	0.042635	26	-0.191303	0.050876	-3.76018	0.000172585	0.00271241	YAP1, MAPK14, SIX5, DIPK2A, FOXC1, ZFPM2, HEY2, GATA6, GJA1, JARID2, KPNA1, SMAD1, MEIS1, NOTCH1, PIM1, PPARD, MAPK1, PTEN, TGFB2, TGFBR1, TGFBR2, TGFBR3, TP73, RUNX1, CFLAR, NOG	c5.go.bp.v7.4
GOBP_PROTEIN_INSERTION_INTO_MEMBRANE	Upregulated	0.0507997	32	-0.181957	0.0484016	-3.75931	0.000173183	0.00271611	BCL2L11, YWHAQ, E2F1, EGFR, TRAM1, TIMM10B, TIMM13, SFN, HSPA4, HSP90AA1, GET3, OXA1L, PMAIP1, PPP3R1, AGK, EMC7, BAX, BCL2, MOAP1, TP53, TP53BP2, TP73, YWHAB, YWHAE, YWHAH, YWHAZ, BAG6, UBL4A, CASP8, MMGT1, TRAM2, TOMM70	c5.go.bp.v7.4
GOBP_MYELOID_CELL_APOPTOTIC_PROCESS	Upregulated	0.0166657	9	-0.262384	0.0698741	-3.7551	0.000176108	0.00275462	CDKN2A, SIRT1, SLC7A11, IL6, ARF6, KITLG, PTEN, BCL2, TCP1	c5.go.bp.v7.4
GOBP_GENITALIA_MORPHOGENESIS	Upregulated	0.00429398	2	-0.313977	0.083622	-3.75472	0.000176375	0.00275462	NIPBL, AR	c5.go.bp.v7.4
GOBP_MITOTIC_DNA_INTEGRITY_CHECKPOINT	Upregulated	0.0625718	41	-0.166939	0.0444776	-3.75332	0.000177363	0.00276427	CDK2, CDKN1A, CDKN1B, PLK2, FOXN3, CHEK2, ATF2, GADD45A, ARID3A, E2F1, E2F4, EP300, FANCD2, ZNF385A, SFN, CNOT7, PRMT1, MIR21, MDM4, MRE11, ATM, CNOT4, MRNIP, PLAGL1, PML, PPP1R10, CNOT6, BAX, CCND1, RPA2, RPL26, CLSPN, SOX4, TP53, E2F8, HMGA2, CASP2, CRADD, TAOK2, CDK1, CDC25C	c5.go.bp.v7.4
GOBP_POSITIVE_REGULATION_OF_MAP_KINASE_ACTIVITY	Upregulated	0.100261	73	-0.139345	0.0371323	-3.75267	0.000177823	0.00276568	CD24, NOD1, FRS2, FZD10, PDCD10, LRRK2, CRKL, MAPK14, GADD45A, DUSP6, DUSP9, DVL3, LPAR1, EDN1, EGFR, EPHA4, ERBB2, EZH2, TAB2, FLT1, FPR1, TAB3, HGF, IGF1, KIT, KRAS, ARRB1, KITLG, MAP3K9, NTF3, PAK1, PDGFB, PDGFRB, PIK3CG, PRKAA1, MAPK1, MAPK3, MAP2K1, MAP2K3, MAP2K7, PTPN1, AVPI1, ROBO1, SAA1, CCL19, SHC1, SOD1, SRC, SYK, MAP3K7, PRDX2, TGFB1, THBS1, TIAM1, TNF, TP73, TPD52L1, TRAF2, UBA52, VE…	c5.go.bp.v7.4
GOBP_REGULATION_OF_B_CELL_PROLIFERATION	Upregulated	0.0339799	20	-0.208832	0.0556589	-3.75199	0.000178301	0.00276737	ADA, CDKN1A, VAV3, CD300A, AHR, IKZF3, TNFRSF21, IL4, IL10, IL13, LYN, MIF, ATM, BCL2, BCL6, BTK, TFRC, CASP3, IRS2, CD40	c5.go.bp.v7.4
GOBP_CENTRAL_NERVOUS_SYSTEM_DEVELOPMENT	Upregulated	0.270468	269	-0.0889891	0.0237227	-3.75121	0.000178851	0.00277015	BCL2L11, CDH11, ATP6AP2, CDK6, CDKN2C, DLC1, ADARB1, SEC24B, TACC3, CENPF, IGF2BP1, WASF3, FRS2, PPARGC1A, YWHAQ, CLP1, TPPP, DUSP10, CLU, LRRK2, FOXN4, COX6B1, CREB1, CRKL, SLC32A1, CSF1R, CSNK1E, NCAN, CTNNB1, CTNND1, CEP120, DCC, TENT2, DLX5, AGTR2, E2F1, LPAR1, EGFR, EIF2B1, ABCA2, FBXO45, EPHA4, EPHA5, EPHA7, EPHB3, AK4, CLN8, ERBB2, AKT1, ETS1, EZH2, FANCD2, BPTF, FOXG1, BTBD3, RAB3GAP1, RA…	c5.go.bp.v7.4
GOBP_REGULATION_OF_NITRIC_OXIDE_MEDIATED_SIGNAL_TRANSDUCTION	Upregulated	0.00562054	3	-0.36	0.0960221	-3.74913	0.000180335	0.00278737	EGFR, THBS1, VEGFA	c5.go.bp.v7.4
GOBP_REGULATION_OF_ENDOTHELIAL_CELL_MIGRATION	Upregulated	0.0797257	55	-0.152067	0.0405667	-3.74857	0.000180736	0.00278781	PLK2, PDCD10, NUS1, GADD45A, AGTR2, EDN1, EFNA1, EPHA2, AKT1, ETS1, SIRT1, ABL1, PRKD2, FOXP1, GPI, HIF1A, HMGB1, HMOX1, ITGB3, KDR, RHOA, RHOB, MIR21, MECP2, MET, NF1, NOS3, NOTCH1, PDGFB, PDPK1, PIK3CG, PLCG1, RIN2, SYNJ2BP, PRKD1, MAP2K3, PROX1, PTPRM, RAC1, RRAS, BMPR2, SP1, TGFB1, THBS1, TMSB4X, TNF, VEGFA, CALR, PLPP3, STARD13, KLF4, ACVRL1, ROCK2, CD40, HDAC9	c5.go.bp.v7.4
GOBP_RESPONSE_TO_AXON_INJURY	Upregulated	0.0310033	18	-0.215214	0.0575038	-3.74261	0.000185062	0.00284866	EPHA4, FKBP1B, FLNA, LRP1, LYN, MAP1B, MAP2K1, RGMA, PTEN, BAX, BCL2, BNIP3, SOD1, NDEL1, KREMEN1, KLF4, NREP, KIAA0319	c5.go.bp.v7.4
GOBP_REGULATION_OF_ENDOPLASMIC_RETICULUM_UNFOLDED_PROTEIN_RESPONSE	Upregulated	0.0186872	10	-0.232351	0.0621239	-3.74012	0.000186901	0.00287106	BCL2L11, FICD, DNAJB9, BFAR, TMEM33, PTPN1, PTPN2, BAK1, BAX, PPP1R15B	c5.go.bp.v7.4
GOBP_DEVELOPMENT_OF_PRIMARY_FEMALE_SEXUAL_CHARACTERISTICS	Upregulated	0.0520805	33	-0.182653	0.0488471	-3.73927	0.000187531	0.00287484	CEBPB, CYP19A1, EREG, ESR1, FANCA, FOXC1, SIRT1, ZFPM2, GDF9, ICAM1, INHBA, INHBB, KIT, LHCGR, ARRB1, SMAD4, KITLG, ATM, PDGFRA, PGR, BAX, PLEKHA1, BCL2, SOD1, SRC, STAT5B, TAF4, VEGFA, VGF, ZFX, CASP2, CASP3, ACVR1B	c5.go.bp.v7.4
GOBP_POSITIVE_REGULATION_OF_CELLULAR_CARBOHYDRATE_METABOLIC_PROCESS	Upregulated	0.0354863	21	-0.203912	0.0545505	-3.73803	0.000188451	0.00288297	ARPP19, PPARGC1A, AKT1, ESRRB, SIRT1, KAT2A, HMGB1, IGF1, IGF2, IRS1, LHCGR, PHKG2, PMAIP1, PPARA, PRKCE, PTPN2, SRC, DYRK2, SLC25A12, IRS2, KAT2B	c5.go.bp.v7.4
GOBP_REGULATION_OF_ION_TRANSPORT	Upregulated	0.28794	294	-0.0860147	0.0230138	-3.73752	0.000188832	0.00288297	ADA, HUWE1, LPCAT3, NUTF2, ZMPSTE24, TRDN, ARIH2, CEBPB, KHDRBS1, ARPP19, PPARGC1A, YWHAQ, WWP2, RAPGEF4, PDCD10, PHB2, NUS1, LRRK2, UHMK1, OSR1, CREBL2, CRY2, MAPK14, CTNNB1, SIK1, CTSS, CYBB, GRK2, CYP19A1, CYP51A1, DAPK1, DIAPH1, DLG2, AGTR1, AGTR2, E2F1, EDN1, EDNRA, EGFR, PLPP4, ABCA2, EPB41, EPHA5, ERBB2, AKT1, ACSL1, ACSL4, TPCN2, FGG, FKBP1B, NCBP2, RAB3GAP1, FLNA, GPD1L, ARL6IP1, ARC, FM…	c5.go.bp.v7.4
GOBP_SOMATIC_DIVERSIFICATION_OF_IMMUNE_RECEPTORS	Upregulated	0.0340049	20	-0.207557	0.0555841	-3.73411	0.000191404	0.00291036	MAD2L2, ERCC1, POLL, HMGB1, IL4, IL10, MLH1, ATM, FOXP3, KMT5B, LEF1, BCL6, TCF3, TCF7, TFRC, TGFB1, YY1, NDFIP1, CD40, CD40LG	c5.go.bp.v7.4
GOBP_DOPAMINERGIC_NEURON_DIFFERENTIATION	Upregulated	0.0184397	10	-0.249402	0.0667815	-3.7346	0.000191029	0.00291036	CSNK1E, CTNNB1, GSK3B, HIF1A, FOXA2, LMX1A, NR4A2, TIAM1, VEGFA, WNT1	c5.go.bp.v7.4
GOBP_CELLULAR_RESPONSE_TO_STARVATION	Upregulated	0.0797621	55	-0.150669	0.0404267	-3.72696	0.000196887	0.00298765	CDKN1A, MYBBP1A, ATG7, RRAGA, LRRK2, SESN3, C12orf66, SIK1, RNF152, ATG14, USP33, FOXO1, SIRT1, SESN1, TNRC6A, HFE, HNRNPA1, HSPA8, IFI16, FAS, INHBB, JUN, ATF4, PIK3C3, PMAIP1, SLC38A2, MIOS, PPARA, PRKAA1, PRKAA2, PRKD1, MAPK1, MAPK3, WDR45B, RRAGD, RALB, BCL2, SLC2A1, BMPR2, SRD5A1, SREBF1, SREBF2, KLF10, TP53, WNT2B, CPEB4, NPRL3, NUAK2, SEH1L, SESN2, PPM1D, AKR1C3, BECN1, XPR1, ATG5	c5.go.bp.v7.4
GOBP_MUSCLE_CELL_APOPTOTIC_PROCESS	Upregulated	0.0468051	29	-0.18429	0.0494796	-3.72456	0.00019876	0.00299784	CDKN2A, DNMT1, E2F3, EDN1, DIPK2A, SIRT4, SIRT1, HEY2, GATA4, PDCD4, HMOX1, APAF1, IGF1, MIR21, ARRB1, ATF4, PDPK1, PPP1R10, TIGAR, PTEN, BMP7, BNIP3, SOD2, STK4, TP53, CFLAR, NOL3, BAG3, MFN2	c5.go.bp.v7.4
GOBP_LIPOPOLYSACCHARIDE_MEDIATED_SIGNALING_PATHWAY	Upregulated	0.0340798	20	-0.203625	0.0546672	-3.72482	0.000198559	0.00299784	TRIB1, MALT1, MAPK14, AKT1, CARD8, LYN, PRKCE, MAPK1, MAPK3, CCL2, CCL5, PRDX2, TGFB1, TLR2, TNF, TNFAIP3, RIPK2, BCL10, LACRT, MTDH	c5.go.bp.v7.4
GOBP_G0_TO_G1_TRANSITION	Upregulated	0.0340871	20	-0.203232	0.0545598	-3.72494	0.000198469	0.00299784	CDKN2B, CHEK1, CBX3, CCN2, E2F1, E2F6, EZH2, CBX5, SUZ12, HLA-G, APAF1, MED1, RAD51, RBBP4, RBBP8, RNF2, RRM2, BMI1, BRCA1, EPC1	c5.go.bp.v7.4
GOBP_REGULATION_OF_MUSCLE_ORGAN_DEVELOPMENT	Upregulated	0.0311007	18	-0.209984	0.0564122	-3.72231	0.000200537	0.00300823	CENPF, CREB1, ERBB3, DLL1, IGF2, LOX, SMAD3, MYF5, CDON, LEF1, PRKAA1, MRTFB, BCL2, RPS6KB1, SHOX2, TGFB1, TWIST1, WNT10B	c5.go.bp.v7.4
GOBP_UTERUS_DEVELOPMENT	Upregulated	0.0151003	8	-0.260797	0.070066	-3.72216	0.000200656	0.00300823	ESR1, NIPBL, HOXA9, HOXA11, LHX1, SMAD4, SRC, TGFB2	c5.go.bp.v7.4
GOBP_VASCULAR_ENDOTHELIAL_CELL_PROLIFERATION	Upregulated	0.018564	10	-0.241186	0.0647866	-3.72277	0.000200169	0.00300823	FLT1, HMGB1, IGF2, MIR21, SIRT6, PDPK1, PLCG1, CCL2, SP1, APLN	c5.go.bp.v7.4
GOBP_REGULATION_OF_HISTONE_MODIFICATION	Upregulated	0.0749407	51	-0.155879	0.0419079	-3.71956	0.000202722	0.00303313	ZMPSTE24, AKAP8, PPARGC1A, CHEK1, LRRK2, CTNNB1, DNMT1, DNMT3B, MTF2, FMR1, SIRT1, WBP2, EID1, NIPBL, PRKD2, SIN3A, CHTOP, PHF19, KAT2A, BRD7, H1-5, IGF2, JARID2, ARRB1, SMAD4, MECP2, MLLT6, MYB, ATM, FOXP3, ZBTB7B, ATRX, PRKD1, MAPK3, BCL6, NSD1, SKI, SPI1, BRCA1, SREBF1, TP53, TWIST1, UBE2B, VEGFA, SETD7, OGT, RPS6KA4, ATG5, MACROH2A1, CTR9, RNF40	c5.go.bp.v7.4
GOBP_DEVELOPMENTAL_PIGMENTATION	Upregulated	0.0262881	15	-0.233484	0.0627849	-3.71879	0.000203341	0.00303632	BCL2L11, ATP6AP2, RAB32, GLI3, KIT, BLOC1S3, KITLG, MITF, GPR143, MREG, BAX, BCL2, VPS33A, USP13, ZEB2	c5.go.bp.v7.4
GOBP_POSITIVE_REGULATION_OF_ENDOTHELIAL_CELL_PROLIFERATION	Upregulated	0.0467771	29	-0.185597	0.0499227	-3.71768	0.000204228	0.00304348	AGTR1, EGR3, AKT1, SIRT1, RICTOR, PRKD2, HIF1A, HMGB1, HMOX1, IGF2, IL10, ITGB3, KDR, MIR21, NRAS, SIRT6, PDGFB, PDPK1, PLCG1, AGGF1, PRKD1, PROX1, CCL11, BMPR2, SP1, TGFBR1, VEGFA, SCG2, APLN	c5.go.bp.v7.4
GOBP_MESENCHYME_DEVELOPMENT	Upregulated	0.121613	93	-0.127526	0.0343079	-3.71711	0.000204693	0.00304436	SPRY1, YAP1, MAD2L2, SEMA6B, SEMA3C, FERMT2, STRAP, VASN, OSR1, CTNNB1, DDX5, JAG1, EDN1, EDNRA, EFNA1, EFNB1, ERBB3, EZH2, FOXC1, CLASP2, FLNA, TASOR, FN1, ZFPM2, HEY2, BAMBI, GATA4, GCNT2, GDNF, PDCD4, BCL9L, CRB2, GSK3B, HGF, HIF1A, FOXA2, HNRNPAB, HOXA5, IL6, MIR21, SMAD2, SMAD3, SMAD4, SMAD7, MDM4, KITLG, MYC, NOS3, NOTCH1, PAX2, LEF1, WNT16, PDGFRB, SIX4, SEMA4C, MAPK1, MAPK3, SEMA3G, RTN4,…	c5.go.bp.v7.4
GOBP_HEART_GROWTH	Upregulated	0.0600205	39	-0.169472	0.0456121	-3.71549	0.000205999	0.00305769	YAP1, PDLIM5, MAPK14, DUSP6, DUSP9, AGTR2, EDN1, DIPK2A, FOXC1, ZFPM2, HEY2, GATA4, GATA6, GJA1, ACACB, IGF1, JARID2, SMAD1, MEIS1, NOTCH1, PAK1, SIRT6, PIM1, PIN1, PPARA, MAPK1, PROX1, PTEN, HEG1, RGS4, TGFB2, TGFBR1, TGFBR2, TGFBR3, TP73, YY1, DDX39B, RUNX1, NOG	c5.go.bp.v7.4
GOBP_COLUMNAR_CUBOIDAL_EPITHELIAL_CELL_DEVELOPMENT	Upregulated	0.0265727	15	-0.217673	0.0585973	-3.71474	0.000206613	0.00306073	CDK6, CDKN1A, YAP1, GPAT4, DLL1, GSK3B, HIF1A, HNF4A, HOXA5, PDPK1, TIGAR, RFX3, SRC, TYMS, CLOCK	c5.go.bp.v7.4
GOBP_NEGATIVE_REGULATION_OF_CELL_SUBSTRATE_JUNCTION_ORGANIZATION	Upregulated	0.0201152	11	-0.241767	0.0651377	-3.71163	0.000209156	0.00308619	DLC1, FAM107A, CLASP2, LRP1, RCC2, DUSP22, PTEN, SRC, THBS1, PHLDB2, ACVRL1	c5.go.bp.v7.4
GOBP_REGULATION_OF_ENDOPLASMIC_RETICULUM_STRESS_INDUCED_INTRINSIC_APOPTOTIC_SIGNALING_PATHWAY	Upregulated	0.0266041	15	-0.215768	0.0581264	-3.71205	0.00020881	0.00308619	BCL2L11, SERINC3, LRRK2, SIRT1, GRINA, HSPA1A, MAGEA3, OPA1, PRKN, PMAIP1, PTPN1, PTPN2, BCL2L1, TMBIM6, HERPUD1	c5.go.bp.v7.4
GOBP_REGULATION_OF_PROTEIN_DEACETYLATION	Upregulated	0.0310748	18	-0.211402	0.0569893	-3.70951	0.000210909	0.00310593	AKAP8, TPPP, LRRK2, EP300, NIPBL, PRKD2, NDN, FOXP3, ZBTB7B, PRKAA1, PRKAA2, PRKD1, CCAR2, BCL6, SKI, SREBF1, TP53, VEGFA	c5.go.bp.v7.4
GOBP_ANTIGEN_PROCESSING_AND_PRESENTATION_OF_EXOGENOUS_PEPTIDE_ANTIGEN_VIA_MHC_CLASS_I_TAP_INDEPENDENT	Upregulated	0.00747834	4	5.77674	1.55842	3.7068	0.00021317	0.00312267	HLA-A, HLA-C, HLA-G, LNPEP	c5.go.bp.v7.4
GOBP_EPIDERMAL_GROWTH_FACTOR_RECEPTOR_SIGNALING_PATHWAY	Upregulated	0.0561991	36	-0.170876	0.0461113	-3.70572	0.000214073	0.00312267	SPRY1, STAM2, SOCS4, HBEGF, EGFR, EPS15, EREG, AKT1, NUP62, ABL1, SNX5, RNF115, GRB2, SH3KBP1, FASLG, AREG, MIR21, PDPK1, PIK3CA, PLCG1, SHC3, ERRFI1, ERBIN, PTPN2, PTPN12, PTPRJ, SNX6, SHC1, SRC, BTC, TGFB1, RHBDF2, AFAP1L2, CBL, GPRC5A, RASSF2	c5.go.bp.v7.4
GOBP_POST_EMBRYONIC_DEVELOPMENT	Upregulated	0.0494335	31	-0.184657	0.0498312	-3.70565	0.000214133	0.00312267	BCL2L11, SEMA3C, ERCC1, ABL1, AGO2, GNAS, IGF2R, INPPL1, IREB2, ITPR1, LHX1, SMAD2, MECP2, NDN, ATM, NR4A2, CHST11, PLAGL2, ATRX, BPNT2, HEG1, BAK1, BAX, PLEKHA1, BCL2, TGFBR1, VEGFA, ZFX, FZD5, ALDH5A1, KLF4	c5.go.bp.v7.4
GOBP_B_CELL_ACTIVATION	Upregulated	0.103582	76	-0.136489	0.0368316	-3.70577	0.000214031	0.00312267	ADA, CDKN1A, VAV3, MAD2L2, CEBPG, MALT1, CD300A, PHB2, KLF6, CTPS1, AHR, TXLNA, EP300, ERCC1, EZH2, ADGRG3, IKZF3, ICOSLG, ABL1, TNFRSF21, DLL1, ATP11C, SH3KBP1, HHEX, HMGB3, IFNB1, IL4, IL6, IL10, IL13, INHBA, ITGB1, KIT, LYN, DNAJB9, MIF, MLH1, ATM, NOTCH2, FOXP3, KMT5B, LEF1, PLCG2, POU2AF1, PTPN2, BAK1, PTPRJ, BAX, BCL2, BCL3, BCL6, ZFP36L1, STAT5B, SYK, TCF3, BTK, TFRC, TGFB1, TNFAIP3, TP53,…	c5.go.bp.v7.4
GOBP_RESPONSE_TO_PEPTIDE_HORMONE	Upregulated	0.154138	126	-0.114387	0.0308551	-3.70723	0.000212811	0.00312267	CDK4, CHUK, ADCY9, ATP6V1G3, CPEB2, CREB1, SOGA1, SESN3, CCN2, CYBB, AGTR1, AGTR2, EDN1, EIF2B1, RAB12, EREG, AKT1, FOXO1, SIRT1, SLC39A14, GJA1, SNX5, GNAI2, GOT1, GOT2, GRB2, GRB10, GSK3B, HHEX, APC, ICAM1, IGF1R, IGF2, IGFBP5, IL10, INHBB, INPPL1, INSIG1, IRS1, SLC27A1, LHCGR, LPL, LYN, MAP1B, MYO1C, NFKB1, NR4A2, OPA1, PAK1, ZBTB7B, PDPK1, RAB8B, PHEX, ATP6V1B2, ATP6V1C1, ATP6V1E1, PIK3CA, PK…	c5.go.bp.v7.4
GOBP_NEURON_MATURATION	Upregulated	0.0184528	10	-0.248564	0.0671103	-3.70381	0.000215688	0.00313922	LRRK2, ANKS1A, MECP2, NR4A2, OPA1, BCL11A, BCL2, C3, B4GALT6, B4GALT5	c5.go.bp.v7.4
GOBP_NEGATIVE_REGULATION_OF_T_CELL_MEDIATED_CYTOTOXICITY	Upregulated	0.00541602	3	9.45604	2.55476	3.70134	0.000217789	0.00315752	HLA-G, KLRC1, KLRD1	c5.go.bp.v7.4
GOBP_GLIAL_CELL_DEVELOPMENT	Upregulated	0.0574603	37	-0.171277	0.0462701	-3.70167	0.000217505	0.00315752	CDK6, NDRG1, WASF3, TPPP, CLU, LPAR1, EGFR, EIF2B1, ABCA2, AKT1, NCSTN, DICER1, DLL1, IFNGR1, IL6, KCNJ10, KRAS, LDLR, LRP1, LYN, NF1, NTRK2, ROR1, TREM2, NSUN5, PTEN, S100A8, SKI, SOD1, SOX4, SOX11, TLR2, TNF, VIM, MYRF, B4GALT6, B4GALT5	c5.go.bp.v7.4
GOBP_AMEBOIDAL_TYPE_CELL_MIGRATION	Upregulated	0.155072	127	-0.114267	0.0308928	-3.69883	0.000219944	0.0031826	WASF2, CAP1, SEMA6B, SEMA3C, GIPC1, PLK2, STRAP, DUSP10, PDCD10, NUS1, CYP1B1, AMOT, AMOTL1, GADD45A, HBEGF, AGTR2, EDN1, EFNA1, EFNB1, EGR3, EPHA2, TMEM201, AKT1, ETS1, CLASP2, PLXND1, FN1, SRGAP2, SIRT1, MACF1, ABL1, PRKD2, GDNF, GJA1, FOXP1, AGO2, GNA12, GPI, CRB2, HIF1A, HMGB1, HMOX1, IL4, ITGA2, ITGA3, ITGB1, ITGB3, KDR, KIT, ARF6, RHOA, RHOB, ARHGDIB, MIR21, ARSB, MCC, MECP2, MET, KITLG, NF…	c5.go.bp.v7.4
GOBP_TAXIS	Upregulated	0.186656	162	-0.104868	0.0283971	-3.69289	0.000225127	0.00324261	PLXNC1, TUBB3, VAV3, SEMA6B, SEMA3C, FRS2, CREB1, CRKL, CRMP1, MAPK14, CSF1, CSF1R, CXADR, AMOT, MOSPD2, DCC, DLX5, HBEGF, DUSP1, AGTR1, DVL1, LPAR1, EDN1, EFNA1, EFNA3, EFNB1, EGR3, EPHA2, EP300, EPHA4, EPHA5, EPHA7, EPHB3, ERBB2, ALCAM, FOXG1, KLRK1, PALLD, USP33, NFASC, PLXND1, FLT1, FPR1, PRKD2, GDNF, GFRA1, GFRA3, NPTN, GLI3, GRB2, GRB10, ARHGAP35, CXCL2, SH3KBP1, ADGRE2, HGF, HMGB1, CCN1, I…	c5.go.bp.v7.4
GOBP_SKELETAL_MUSCLE_ORGAN_DEVELOPMENT	Upregulated	0.0613374	40	-0.166584	0.045113	-3.69259	0.000225392	0.00324261	ZBTB18, CFL2, MAPK14, DDX5, EEF2, EP300, FOS, VGLL2, BCL9L, DLL1, IGF2, MEF2D, MYF5, NOTCH1, CDON, SIX4, PITX1, PRKAA1, BIN3, GPCPD1, MYORG, ACTA1, BCL2, BCL9, RPS6KB1, SHOX2, SKI, SOX11, TGFB1, TWIST1, WNT10B, FXR1, CASQ1, MYOM1, CFLAR, CCNT2, MSC, HOMER1, HDAC9, HDAC4	c5.go.bp.v7.4
GOBP_INTESTINAL_EPITHELIAL_CELL_DIFFERENTIATION	Upregulated	0.0169547	9	-0.242762	0.0657264	-3.69353	0.000224568	0.00324261	CDKN1A, YAP1, GATA4, GATA6, HIF1A, HOXA5, TIGAR, SRC, TYMS	c5.go.bp.v7.4
GOBP_ENDOCRINE_SYSTEM_DEVELOPMENT	Upregulated	0.0588019	38	-0.167837	0.0454643	-3.69163	0.000226243	0.00324861	CDK6, CREB1, CRKL, AKT1, ETS1, FOXO1, GATA6, DLL1, GSK3B, MNX1, FOXA2, HNF4A, HOXA3, HOXA5, HOXB3, HOXD3, IL6, IL6R, SMAD2, SMAD3, NF1, PDGFRA, PDPK1, PITX1, MAPK1, MAPK3, MAP2K1, BAK1, RAF1, RFX3, SOX2, SOX4, SRD5A1, SRF, TGFBR1, NOG, ONECUT2, CLOCK	c5.go.bp.v7.4
GOBP_NEURON_PROJECTION_GUIDANCE	Upregulated	0.102503	75	-0.136589	0.0370492	-3.6867	0.000230655	0.00330561	PLXNC1, TUBB3, SEMA6B, SEMA3C, FRS2, CRMP1, CSF1R, DCC, DLX5, DVL1, EFNA1, EFNA3, EFNB1, EPHA2, EPHA4, EPHA5, EPHA7, EPHB3, ERBB2, ALCAM, FOXG1, PALLD, USP33, NFASC, PLXND1, GDNF, GFRA1, GFRA3, NPTN, GLI3, GRB2, GRB10, ARHGAP35, SH3KBP1, KIF5B, L1CAM, LAMC2, LHX1, LMX1A, LRP1, SMAD4, NCAM1, NFIB, NOTCH1, NOTCH2, PIK3CA, PLCG1, SHC3, POU4F3, SEMA4C, YTHDF1, MAPK1, MAPK3, MAPK7, SEMA3G, ZSWIM5, PTP…	c5.go.bp.v7.4
GOBP_ACTIVATION_OF_MAPKK_ACTIVITY	Upregulated	0.0250463	14	-0.21954	0.0595921	-3.68404	0.000233065	0.00333377	FRS2, LRRK2, CRKL, EGFR, MAP3K1, MAP3K9, MAPK1, MAPK3, RAF1, MAP3K7, TGFBR1, RIPK2, MAP3K14, TAOK2	c5.go.bp.v7.4
GOBP_PIGMENT_CELL_DIFFERENTIATION	Upregulated	0.0182364	10	-0.261649	0.0710633	-3.68191	0.000235009	0.00335516	RAB32, GLI3, KIT, BLOC1S3, KITLG, MITF, MREG, BCL2, USP13, ZEB2	c5.go.bp.v7.4
GOBP_VASCULAR_ASSOCIATED_SMOOTH_MUSCLE_CELL_DIFFERENTIATION	Upregulated	0.0216143	12	-0.243796	0.0662739	-3.67861	0.000238059	0.00339222	DNMT1, HEY2, GATA6, PDCD4, KIT, MIR21, NOTCH1, PDGFB, SOD2, SRF, VEGFA, EPC1	c5.go.bp.v7.4
GOBP_NEGATIVE_REGULATION_OF_CELL_GROWTH	Upregulated	0.0844269	59	-0.148564	0.040413	-3.67615	0.000240355	0.00341844	NME6, CDKN1A, CDKN1B, CDKN2A, CDKN2C, SEMA6B, SEMA3C, DCUN1D3, DCBLD2, DCC, DDX3X, AGTR2, ENO1, EPHA7, SPART, SIRT1, GDF9, GJA1, HNF4A, APBB1, APBB2, HSPA1A, HSPA1B, INHBA, SMAD3, SMAD4, PAK1, CRLF3, IP6K2, BCL11A, PML, PPARA, PPARD, SEMA4C, CDKN2AIP, SEMA3G, RTN4, CCAR2, PTPRJ, BCL2, RGS4, BCL6, BMPR2, SMARCA2, SMARCA4, CAPRIN2, BTG1, TGFB1, TGFB2, TP53, YY1, ADIPOR2, SESN2, SPAG9, ACVR1B, ACVRL…	c5.go.bp.v7.4
GOBP_HISTONE_H3_K9_MODIFICATION	Upregulated	0.0280715	16	-0.216501	0.0589051	-3.67542	0.000241048	0.00342179	CHEK1, DNMT1, DNMT3B, SIRT1, H1-5, JARID2, SMAD4, MECP2, MYB, SIRT6, ATRX, BEND3, BRCA1, SUV39H1, SETD7, KAT2B	c5.go.bp.v7.4
GOBP_ANIMAL_ORGAN_FORMATION	Upregulated	0.0341715	20	-0.198584	0.0541009	-3.67062	0.000245599	0.00347979	SPRY1, FRS2, GATA6, GDNF, GLI3, HOXA3, HOXA11, AR, NOTCH1, PAX2, PIM1, MAPK1, MAPK3, MAP2K1, ROBO1, BMP7, TGFBR2, WNT2B, AXIN2, NOG	c5.go.bp.v7.4
GOBP_NEGATIVE_REGULATION_OF_LYMPHOCYTE_DIFFERENTIATION	Upregulated	0.031156	18	-0.206885	0.0563893	-3.66888	0.000247272	0.00349686	ERBB2, TMEM131L, GLI3, HMGB1, HMGB3, IFNB1, IL4, INHBA, MIR21, SMAD7, FOXP3, ZBTB7B, PTPN2, BCL6, PRDX2, RUNX1, RUNX3, SOCS1	c5.go.bp.v7.4
GOBP_POSITIVE_REGULATION_OF_MUSCLE_CELL_APOPTOTIC_PROCESS	Upregulated	0.02177	12	-0.234531	0.0639996	-3.66456	0.00025146	0.00354938	CDKN2A, E2F3, PDCD4, ARRB1, ATF4, TIGAR, PTEN, BNIP3, SOD2, STK4, TP53, MFN2	c5.go.bp.v7.4
GOBP_MAMMARY_GLAND_DEVELOPMENT	Upregulated	0.0749957	51	-0.153707	0.0419854	-3.66096	0.000255009	0.00359269	BCL2L11, CEBPB, DEAF1, PHB2, GPAT4, CREB1, CSF1, CSF1R, EPHA2, AKT1, ESR1, GLI3, GOT2, ARHGAP35, HIF1A, HK2, HOXA5, HOXA9, ID2, IGFBP5, AR, ITGA2, MST1, SERPINC1, PAM, ZBTB7B, LEF1, PGR, PML, ATP7A, MED1, PPAT, MAPK1, PRLR, RTN4, BAX, CCND1, ROBO1, CCL11, SRC, STAT5B, TGFBR2, VEGFA, WNT7B, CAD, CAPN1, NCOA1, IRS2, TNFRSF11A, APLN, NTN1	c5.go.bp.v7.4
GOBP_REGULATION_OF_ANION_TRANSPORT	Upregulated	0.217596	199	-0.0966587	0.0264441	-3.6552	0.00026078	0.0036671	ADA, HUWE1, LPCAT3, NUTF2, ARIH2, CEBPB, KHDRBS1, ARPP19, YWHAQ, WWP2, RAPGEF4, PDCD10, NUS1, LRRK2, UHMK1, CREBL2, CRY2, MAPK14, GRK2, CYP19A1, CYP51A1, AGTR1, AGTR2, E2F1, EDN1, EDNRA, EGFR, ABCA2, EPHA5, ERBB2, AKT1, ACSL1, ACSL4, FGG, FKBP1B, NCBP2, RAB3GAP1, FLNA, ARL6IP1, ARC, SIRT4, SIRT1, CD2AP, NUP62, SLC7A11, GABRE, GAPVD1, GDF9, GDI1, GDNF, GJA1, GLI3, SFN, ANK3, GRB10, GRM7, GSK3B, ZD…	c5.go.bp.v7.4
GOBP_REGULATION_OF_CELLULAR_RESPONSE_TO_GROWTH_FACTOR_STIMULUS	Upregulated	0.105806	78	-0.133606	0.036572	-3.65322	0.000262795	0.00368849	SPRY1, CDKN2B, GIPC1, STRAP, CIDEA, VASN, CREBBP, AGTR2, EP300, EPN2, PEG10, ZNF423, SPART, ZDHHC17, SIRT1, FKBP8, ABL1, BAMBI, PRKD2, GATA4, NPTN, GOT1, BCL9L, DLL1, CRB2, GRB10, HIPK2, HHEX, HIF1A, HOXA13, HSPA1A, XIAP, CCN1, IL4, ITGA3, ITGA5, ITGB3, SHISA2, LOX, MIR21, SMAD2, SMAD3, SMAD4, SMAD7, MEN1, MYO1C, NOTCH1, NOTCH2, NTF3, CHST11, CRIM1, TRIM33, PDPK1, PIN1, PPARA, RNF111, PTPN1, SNX6…	c5.go.bp.v7.4
GOBP_REACTIVE_OXYGEN_SPECIES_METABOLIC_PROCESS	Upregulated	0.112262	84	-0.129629	0.0354931	-3.65222	0.000263818	0.00369592	TRAP1, RNF41, CDKN1A, KLF2, FBLN5, PRDX4, TUSC2, CLCN3, CLU, LRRK2, MAPK14, CCN2, CYBB, CYP1A1, CYP1B1, GADD45A, CYB5R3, AGTR1, AGTR2, EDN1, EGFR, AKT1, NNT, DDAH2, DDAH1, GLA, SESN1, GNAI2, GRB2, HIF1A, HK2, BIRC2, HSP90AA1, ICAM1, CCN1, IL10, MIR21, SMAD3, MT-ND2, NOS3, NOX4, PRKN, PAX2, ACOX1, CYB5R4, PDGFB, PDGFRB, PMAIP1, ATP7A, DDIT4, PPARA, TIGAR, PTGIS, RAC1, BCL2, RORA, AGXT2, BMP7, BNIP…	c5.go.bp.v7.4
GOBP_LEUKOCYTE_CELL_CELL_ADHESION	Upregulated	0.129836	101	-0.121927	0.0334136	-3.64902	0.000267115	0.00373512	ADA, CD24, TNIP1, BTN2A2, CEBPB, NFAT5, MALT1, GLMN, DUSP10, CD300A, IL23R, EFNB1, EGR3, ERBB2, AKT1, ETS1, KLRK1, FLOT2, TMEM131L, ICOSLG, PLA2G2D, TNFRSF21, GLI3, GRB2, CD274, HFE, HLA-A, HLA-G, HMGB1, ICAM1, IFNB1, IGF1, IGF2, IL4, IL6, IL10, ITGA5, ITGB1, RHOA, LYN, MIR21, SMAD7, CD46, MSN, MYB, NT5E, OLR1, PAK1, PAK2, F11R, FOXP3, ZBTB7B, CERCAM, LEF1, CYRIB, PDPK1, PIK3CA, PPARA, PRKCZ, PRN…	c5.go.bp.v7.4
GOBP_FEMALE_SEX_DIFFERENTIATION	Upregulated	0.0587394	38	-0.170561	0.046979	-3.63058	0.000286868	0.00396684	CEBPB, CYP19A1, EREG, ESR1, FANCA, FOXC1, SIRT1, ZFPM2, GDF9, ICAM1, INHBA, INHBB, KIT, LHCGR, LHX1, ARRB1, SMAD4, KITLG, ATM, PDGFRA, PGR, CHD7, AXL, BAK1, BAX, PLEKHA1, BCL2, SOD1, SRC, SRD5A1, STAT5B, TAF4, VEGFA, VGF, ZFX, CASP2, CASP3, ACVR1B	c5.go.bp.v7.4
GOBP_LYMPHOID_PROGENITOR_CELL_DIFFERENTIATION	Upregulated	0.0133686	7	-0.268915	0.0740946	-3.62934	0.000288236	0.0039784	NUDT21, KIT, NOTCH1, BCL2, SOS2, SOX4, SPI1	c5.go.bp.v7.4
GOBP_CELLULAR_PROTEIN_CONTAINING_COMPLEX_ASSEMBLY	Upregulated	0.274138	274	-0.0857074	0.023624	-3.62798	0.000289752	0.00399197	ARPC3, ARPC1B, ABI2, WASF2, CDK7, TUBB4A, ARFGEF1, CENPA, CENPF, CELF1, SRSF10, WASF3, CLP1, ADRM1, NUDT21, TPPP, FAM107A, STRAP, BAZ2A, AP2M1, CLU, CLTB, CLTC, H4-16, H3C14, H2BU1, CHCHD4, COX7A2, COX10, CREB1, DNAAF6, SPTY2D1, TMEM199, CAMSAP1, DBN1, AP2B1, DDX3X, DIAPH1, AGO3, EIF2S3, EIF4G1, CTTN, EPS15, ESR1, FGG, FKBP4, KHDC4, ALDOB, MAPRE1, MAPRE3, CLASP2, POGZ, NUP205, SEPTIN8, CAMSAP2, D…	c5.go.bp.v7.4
GOBP_PHENOL_CONTAINING_COMPOUND_METABOLIC_PROCESS	Upregulated	0.0295333	17	-0.216498	0.0596852	-3.62733	0.000290483	0.00399467	GIPC1, AGTR2, FAH, AKR1B1, SLC7A11, GPR37, HPRT1, MAOA, NR4A2, PRKN, ATP7A, MED1, BCL2, SRD5A1, TGFB2, RAPGEF2, ZEB2	c5.go.bp.v7.4
GOBP_TISSUE_MIGRATION	Upregulated	0.124759	96	-0.124091	0.0342333	-3.62485	0.000293277	0.0040257	GIPC1, PLK2, STRAP, DUSP10, PDCD10, NUS1, CYP1B1, AMOT, GADD45A, HBEGF, AGTR2, EDN1, EFNA1, EGR3, EPHA2, AKT1, ETS1, CLASP2, PLXND1, SIRT1, MACF1, ABL1, PRKD2, FOXP1, GPI, HIF1A, HMGB1, HMOX1, IL4, ITGA2, ITGA3, ITGB3, KDR, KIT, ARF6, RHOA, RHOB, MIR21, ARSB, MCC, MECP2, MET, NF1, NOS3, NOTCH1, PDGFB, PDPK1, PFN1, PFN2, PIK3CA, PIK3CG, PLCG1, PLCG2, RIN2, PPARD, SYNJ2BP, PRKCE, PRKD1, MAP2K3, PRO…	c5.go.bp.v7.4
GOBP_NEGATIVE_REGULATION_OF_MAPK_CASCADE	Upregulated	0.065168	43	-0.161501	0.044563	-3.6241	0.000294117	0.00402984	HIPK3, SPRY1, TNIP1, ZMYND11, DUSP10, CD300A, STK38, DUSP18, SH3RF2, DUSP1, DUSP6, DUSP9, EFNA1, AKT1, FOXO1, NUP62, ABL1, PDCD4, DNAJA1, IGF1R, LYN, MIR21, ARRB1, SMAD4, MEN1, MYC, NF1, NF2, PRKN, PER1, PIN1, ERRFI1, SYNJ2BP, CAMK2N1, CHRNA9, PTEN, PTPN1, PTPN2, PTPRJ, RGS4, BMP7, EZR, KLF4	c5.go.bp.v7.4
GOBP_IMMUNE_EFFECTOR_PROCESS	Upregulated	0.288052	294	-0.0835569	0.0230927	-3.61832	0.000300745	0.00410561	A1BG, ADA, TOM1, HUWE1, ARPC3, ARPC1B, G3BP1, ATP6AP2, WASF2, ZMPSTE24, ADARB1, PPIE, VAV3, MAD2L2, CAP1, ATG7, CEBPG, PRDX4, POLR3F, CD226, CTSC, TRAF3IP2, ZMYND11, CPLX2, PGRMC1, MALT1, SERINC3, DUSP10, CD300A, PHB2, TUSC2, CGAS, CLU, CANT1, ARL8A, MAPK14, WIPF2, IL23R, DTX3L, CTSS, CYBB, ABCA13, MOSPD2, AP2A2, ZFPM1, IFNLR1, DDX3X, CYB5R3, DIAPH1, JAG1, DSG1, DSP, EEF2, PLPP4, SERPINB1, A2M, P…	c5.go.bp.v7.4
GOBP_EMBRYONIC_APPENDAGE_MORPHOGENESIS	Upregulated	0.0601347	39	-0.164485	0.0454546	-3.61867	0.000300337	0.00410561	BCL2L11, OSR1, CRABP2, CREBBP, CTNNB1, DLX5, DLX6, NIPBL, GLI3, GNAS, HDAC1, HOXA9, HOXA11, HOXA13, LRP4, SMAD4, MBNL1, NOTCH1, NOTCH2, CHST11, PBX2, LEF1, PITX1, MED1, BPNT2, CHD7, SALL4, BAX, SHOX2, SKI, BMP7, TFAP2A, TGFB2, TWIST1, LNPK, GDF5, FZD6, TMEM107, NOG	c5.go.bp.v7.4
GOBP_FC_RECEPTOR_SIGNALING_PATHWAY	Upregulated	0.0822038	57	-0.145744	0.0403213	-3.61457	0.000305109	0.0041576	ARPC3, ARPC1B, WASF2, VAV3, MALT1, CHUK, WIPF2, PLPP4, TAB2, PSME4, FBXW11, FOS, ABL1, TAB3, GRB2, HSP90AA1, IKBKB, JUN, KIT, LYN, MAP3K1, MYO1C, NFKB1, PAK1, PAK2, NCKIPSD, PDPK1, PIK3CA, PLCG1, PLCG2, PPP3R1, PRKCE, MAPK1, MAPK3, MAP2K7, PSMA3, PSMD2, PSMD3, PSMD9, PSMD11, PTPRJ, RAC1, RAP1A, ACTB, ELMO2, SHC1, SRC, SYK, MAP3K7, BTK, ACTG1, WIPF1, YES1, CALM1, IKBKG, BCL10, WASL	c5.go.bp.v7.4
GOBP_CARDIAC_VASCULAR_SMOOTH_MUSCLE_CELL_DIFFERENTIATION	Upregulated	0.00930449	5	-0.325431	0.0901337	-3.61054	0.000309878	0.00420811	HEY2, GATA6, NOTCH1, SRF, VEGFA	c5.go.bp.v7.4
GOBP_CELLULAR_RESPONSE_TO_ETHANOL	Upregulated	0.0169492	9	-0.243168	0.0673504	-3.61049	0.000309941	0.00420811	CYBB, DNMT3A, ITPR2, PRKAA1, PRKCE, PTEN, SOD2, SPI1, TP53INP1	c5.go.bp.v7.4
GOBP_ORGANIC_HYDROXY_COMPOUND_METABOLIC_PROCESS	Upregulated	0.148508	120	-0.114295	0.0316805	-3.60773	0.000313243	0.00424009	LPCAT3, AKR1A1, BPNT1, ERLIN1, GIPC1, ERLIN2, NUDT3, NUS1, ADH5, CYP1A1, CYP1B1, CYP19A1, CYP51A1, DHCR7, DHCR24, CYB5R3, DPAGT1, AGTR2, ABCA2, CLN8, FAH, ALDH3B2, AKR1B1, SIRT1, SLC7A11, APOL2, TSKU, GOT1, GPR37, PSAT1, HSD17B10, HDLBP, HIF1A, ACACA, HMGCS1, ACACB, HPRT1, HSD17B1, ACER2, IDH3B, IGF1, IL4, IMPA1, INPP5A, INPP5B, INPPL1, INSIG1, KIT, LBR, LDHA, LDLR, LEPR, LHCGR, MAOA, MECP2, NFE2…	c5.go.bp.v7.4
GOBP_POSITIVE_REGULATION_OF_MUSCLE_TISSUE_DEVELOPMENT	Upregulated	0.0217974	12	-0.232813	0.0645346	-3.60757	0.00031343	0.00424009	PPARGC1A, CREB1, ERBB3, DLL1, IGF2, MYF5, CDON, PRKAA1, MRTFB, BCL2, RPS6KB1, SHOX2	c5.go.bp.v7.4
GOBP_CELLULAR_RESPONSE_TO_INSULIN_STIMULUS	Upregulated	0.0970722	70	-0.136347	0.0378457	-3.6027	0.000319338	0.00431221	CDK4, ATP6V1G3, CPEB2, SOGA1, SESN3, RAB12, AKT1, FOXO1, SIRT1, SLC39A14, SNX5, GNAI2, GOT1, GRB2, GRB10, GSK3B, APC, IGF1R, IGF2, INHBB, INSIG1, IRS1, SLC27A1, LPL, MYO1C, OPA1, PAK1, ZBTB7B, PDPK1, RAB8B, ATP6V1B2, ATP6V1C1, ATP6V1E1, PIK3CA, PKM, ATP6AP1, ERRFI1, PPAT, PRKAA1, ZDHHC7, PRKCZ, PTEN, PTPN1, PTPN2, RPS6KB1, SHC1, NUCKS1, SLC9A1, SMARCC1, SP1, SRC, SRD5A1, SREBF1, ZFP36L1, VAMP2, N…	c5.go.bp.v7.4
GOBP_FIBROBLAST_PROLIFERATION	Upregulated	0.0562149	36	-0.170165	0.0472841	-3.59878	0.000324176	0.00436965	CDK4, CDK6, CDKN1A, ZMPSTE24, B4GALT7, CD300A, CREB1, CTNNB1, AGTR2, E2F1, EREG, ESR1, FN1, FOSL2, IGF1, IL13, LTA, MIF, MYB, MYC, NF1, PDGFB, PDGFRA, PDGFRB, PML, BAX, PEX2, BMI1, SKI, BTC, TP53, WNT1, WNT7B, CTC1, CCNA2, TP53INP1	c5.go.bp.v7.4
GOBP_EPITHELIAL_CELL_PROLIFERATION_INVOLVED_IN_PROSTATE_GLAND_DEVELOPMENT	Upregulated	0.00625836	3	-0.295612	0.0821816	-3.59706	0.000326321	0.00439066	AR, NOTCH1, WDR77	c5.go.bp.v7.4
GOBP_POSITIVE_REGULATION_OF_HYDROLASE_ACTIVITY	Upregulated	0.219257	201	-0.0949399	0.0264051	-3.59552	0.000328251	0.0044087	BCL2L11, DNAJB6, DNAJA2, NOD1, DLC1, VAV3, SEC23B, SEC23A, ARFGEF1, GNA13, MALT1, FERMT2, ADRM1, DNAJB4, FZD10, CHML, EGLN3, CD300A, PHB2, EVI5L, ARAP2, LRRK2, TBC1D16, PPARGC1B, CRKL, DYNLL2, CCN2, DAPK1, DDX3X, AGTR1, DVL3, AGTR2, LPAR1, EDNRA, EFNA1, EFNA3, EGFR, EPHA2, EPHA4, ERBB2, AKT1, ESR1, EZH2, ALDOB, CARD8, RAB3GAP1, SIPA1L3, PSME4, FLT1, DNAJC9, TBC1D30, FN1, SRGAP2, NCSTN, SIRT1, ACA…	c5.go.bp.v7.4
GOBP_POSITIVE_REGULATION_OF_P38MAPK_CASCADE	Upregulated	0.00773818	4	-0.320919	0.0892714	-3.59486	0.000329071	0.00441179	GADD45A, PRMT1, SPI1, VEGFA	c5.go.bp.v7.4
GOBP_POSITIVE_REGULATION_OF_FIBROBLAST_PROLIFERATION	Upregulated	0.0370151	22	-0.197298	0.0549171	-3.59264	0.000331876	0.00444144	CDK4, CDK6, CDKN1A, E2F1, EREG, ESR1, FN1, FOSL2, IGF1, IL13, MIF, MYB, MYC, PDGFB, PDGFRA, PDGFRB, PML, BMI1, BTC, WNT1, CTC1, CCNA2	c5.go.bp.v7.4
GOBP_ENDOTHELIAL_CELL_PROLIFERATION	Upregulated	0.0639473	42	-0.161028	0.044859	-3.58965	0.000335697	0.00448456	PDCD10, AGTR1, EGR3, EPHA2, AKT1, FLT1, SIRT1, RICTOR, PRKD2, GJA1, HIF1A, HMGB1, HMOX1, IGF2, IL10, ITGB3, KDR, MIR21, NF1, NRAS, SIRT6, PDGFB, PDPK1, PLCG1, AGGF1, SYNJ2BP, PRKD1, PROX1, PTPRM, CCL2, CCL11, BMPR2, SP1, STAT1, TGFBR1, THBS1, TNF, VEGFA, SCG2, NOX5, APLN, ACVRL1	c5.go.bp.v7.4
GOBP_INSULIN_LIKE_GROWTH_FACTOR_RECEPTOR_SIGNALING_PATHWAY	Upregulated	0.0219341	12	-0.223785	0.0624426	-3.58385	0.000343216	0.00457435	AKT1, GIGYF2, IGF1, IGF1R, IGF2R, IGFBP3, IGFBP5, IRS1, AR, CRIM1, MYORG, WNT1	c5.go.bp.v7.4
GOBP_NEGATIVE_REGULATION_OF_CELLULAR_SENESCENCE	Upregulated	0.0152034	8	-0.253325	0.0706915	-3.58353	0.000343642	0.00457435	CDK6, PLK2, SIRT1, ABL1, YBX1, BCL6, TWIST1, HMGA2	c5.go.bp.v7.4
GOBP_DNA_INTEGRITY_CHECKPOINT	Upregulated	0.0822087	57	-0.145546	0.0406366	-3.58165	0.000346108	0.004599	CDK2, CDKN1A, CDKN1B, PLK2, CHEK1, FOXN3, CHEK2, ATF2, MAPK14, GADD45A, DNA2, ARID3A, E2F1, E2F4, EP300, FANCD2, INTS7, ZNF385A, TIPRL, SFN, CNOT7, H2AX, PRMT1, MIR21, MDM4, MRE11, ATM, CNOT4, MRNIP, WAC, FZR1, PLAGL1, PLK1, PML, PPP1R10, CNOT6, CCAR2, BAX, CCND1, RPA2, RPL26, CLSPN, SOX4, BRCA1, TP53, DDX39B, E2F8, HMGA2, CASP2, CDC14B, THOC5, CRADD, TAOK2, CLOCK, CDK1, CDC5L, CDC25C	c5.go.bp.v7.4
GOBP_TRIGLYCERIDE_RICH_LIPOPROTEIN_PARTICLE_REMODELING	Upregulated	0.00569505	3	6.95769	1.94447	3.57818	0.000350713	0.00465192	APOC3, LIPC, LPL	c5.go.bp.v7.4
GOBP_RESPONSE_TO_MECHANICAL_STIMULUS	Upregulated	0.0914848	65	-0.138136	0.0386597	-3.57313	0.000357536	0.00473403	TXNIP, CHEK1, MAPK14, CTNNB1, GADD45A, EDN1, EGFR, AKT1, ETS1, HABP4, FOS, BACE1, GATA4, GJA1, GOT1, FAS, IL13, ITGA2, JUN, KCNJ2, KIT, LTBR, MAP1B, MAP3K1, MMP7, NFKB1, P2RX3, F11R, PIK3CA, PKD1, SLC38A2, USP53, CHRNA9, MAPK3, BAK1, ACTA1, RAC1, RAF1, RPS6KB1, SLC2A1, SLC9A1, BNIP3, SRC, TGFBR2, THBS1, TNFRSF1A, XPA, CACNB3, FOSL1, GDF5, CASP1, CASP2, CASP8, SHANK3, CRADD, TNFRSF10B, TNFRSF10A, …	c5.go.bp.v7.4
GOBP_NEGATIVE_REGULATION_OF_PHOSPHATIDYLINOSITOL_3_KINASE_SIGNALING	Upregulated	0.00614112	3	-0.309706	0.0867157	-3.57151	0.000359743	0.00475484	PTEN, TWIST1, KLF4	c5.go.bp.v7.4
GOBP_NEGATIVE_REGULATION_OF_MONOCYTE_DIFFERENTIATION	Upregulated	0.00573675	3	-0.349934	0.0980004	-3.57074	0.000360791	0.00476028	CDK6, ZBTB46, MYC	c5.go.bp.v7.4
GOBP_CELLULAR_COMPONENT_MORPHOGENESIS	Upregulated	0.233474	219	-0.0916748	0.0256948	-3.56783	0.000364804	0.00480476	CDH11, UST, ABI2, PLXNC1, WASF2, TUBB3, ADARB1, SLC9A6, SEMA6B, SEMA3C, PDLIM5, CFL1, CFL2, FRS2, TPPP, LRRK2, CRABP2, CREB1, SLITRK4, CRMP1, CSF1R, CTNNB1, ZDHHC15, DBN1, DCC, DLX5, DVL1, DVL3, EDN1, EFNA1, EFNA3, EFNB1, EGFR, EPHA2, EIF4G2, ABCA2, FBXO45, CTTN, EPHA4, EPHA5, EPHA7, EPHB3, ERBB2, ALCAM, FOXG1, BTBD3, RAB21, PALLD, USP33, SPART, NFASC, CLASP2, PLXND1, DIP2A, ARC, FN1, SRGAP2, ZDH…	c5.go.bp.v7.4
GOBP_REGULATION_OF_MEGAKARYOCYTE_DIFFERENTIATION	Upregulated	0.0702703	47	-0.151458	0.0424793	-3.56544	0.000368136	0.00484012	H4-16, H3C14, ZFPM1, AGO3, EP300, TNRC6B, RCOR1, SIN3A, AGO1, TNRC6A, H3-3A, H3-3B, HDAC1, PRMT1, H3C15, LOX, MOV10, CNOT4, H4C15, KMT2C, H3C13, THBS1, KMT2D, H4C9, H3C1, H3C4, H3C3, H3C6, H3C11, H3C8, H3C12, H3C10, H3C2, H4C1, H4C4, H4C6, H4C12, H4C11, H4C3, H4C8, H4C2, H4C5, H4C13, H4C14, RUNX1, KAT2B, H3C7	c5.go.bp.v7.4
GOBP_INTRINSIC_APOPTOTIC_SIGNALING_PATHWAY_IN_RESPONSE_TO_DNA_DAMAGE	Upregulated	0.0762633	52	-0.150193	0.0421306	-3.56493	0.000368848	0.00484096	BCL2L11, CDKN1A, CHEK2, CLU, NACC2, E2F1, EPHA2, EP300, HIPK1, SIRT1, PHLDA3, ABL1, ZNF385A, CIDEB, SFN, HIPK2, HIC1, HMOX1, IFI16, MCL1, MIF, MLH1, ATM, PML, DDIT4, USP47, ACKR3, BAK1, CCAR2, BAX, BCL2, BCL2A1, BCL2L1, BCL3, RPL26, MOAP1, AEN, SKIL, SNAI2, SNAI1, BRCA1, TNF, TNFRSF1A, TNFRSF1B, TP53, TP73, TMEM109, BAG6, CASP2, CASP9, DYRK2, CD44	c5.go.bp.v7.4
GOBP_POSITIVE_REGULATION_OF_GLUCOSE_METABOLIC_PROCESS	Upregulated	0.0326606	19	-0.203226	0.0570704	-3.56096	0.000374448	0.00490441	ARPP19, PPARGC1A, AKT1, ESRRB, SIRT1, KAT2A, HMGB1, IGF1, IGF2, IRS1, PHKG2, PMAIP1, PPARA, PTPN2, SRC, DYRK2, SLC25A12, IRS2, KAT2B	c5.go.bp.v7.4
GOBP_CELL_CELL_ADHESION_MEDIATED_BY_CADHERIN	Upregulated	0.0114203	6	-0.291712	0.0819282	-3.56058	0.000374993	0.00490441	MAD2L2, CTNND1, DENND6A, FOXA2, NOTCH1, VEGFA	c5.go.bp.v7.4
GOBP_CELLULAR_RESPONSE_TO_EXTRACELLULAR_STIMULUS	Upregulated	0.10914	81	-0.128396	0.0360876	-3.55791	0.000378816	0.00492533	CDKN1A, CDKN2B, MYBBP1A, ATG7, RRAGA, FAM107A, LRRK2, SESN3, C12orf66, SIK1, EIF4G1, RNF152, ATG14, USP33, FOXO1, SIRT1, FOS, SESN1, TNRC6A, ARHGAP35, HFE, HMOX1, FOXA2, HNRNPA1, HSPA8, ICAM1, IFI16, FAS, INHBB, JUN, KCNB1, LPL, LYN, ATF4, NR4A2, PHEX, PIK3C3, PIM1, PMAIP1, SLC38A2, MIOS, PPARA, MED1, AVPR1A, PRKAA1, PRKAA2, AXL, PRKD1, MAPK1, MAPK3, WDR45B, RRAGD, RALB, BCL2, SLC2A1, BMPR2, SNAI…	c5.go.bp.v7.4
GOBP_NEURON_DEATH	Upregulated	0.152372	124	-0.111307	0.031352	-3.55024	0.000389979	0.00505621	BCL2L11, SIGMAR1, ADARB1, CEBPB, ATG7, PPARGC1A, CIT, EGLN2, EGLN3, CLU, LRRK2, CREB1, ATF2, CSF1, CTNNB1, AP2B1, DCC, DHCR24, EIF4G1, EPHA7, ERBB3, AKT1, RRAS2, TRIM2, NCSTN, SIRT1, FOS, BACE1, SLC7A11, ABL1, GDNF, TNFRSF21, HIPK2, TBK1, GSK3B, HIF1A, HMOX1, APAF1, XIAP, RILPL1, FAS, FASLG, IL10, IL13, INPP5A, JUN, KCNB1, KRAS, LRP1, ARRB1, MCL1, MECP2, MYB, MYBL2, NAIP, ATF4, ATM, NF1, NONO, NT…	c5.go.bp.v7.4
GOBP_CELL_MIGRATION	Upregulated	0.337896	371	-0.0757681	0.0213813	-3.54366	0.000399802	0.0051746	ADA, CD24, ABI2, PLXNC1, WASF2, RNF41, TRIB1, DLC1, ADARB1, VAV3, CAP1, SEMA6B, SEMA3C, GIPC1, PLK2, ZNF268, PPARGC1A, FERMT2, IL24, CEP43, FAM107A, STRAP, DUSP10, PDCD10, CD300A, PHB2, CTHRC1, NUS1, LRRK2, CRKL, CSF1, CSF1R, CCN2, CXADR, SH3RF2, CYP1B1, AMOT, AMOTL1, MOSPD2, DCC, GADD45A, RHOV, JAG1, HBEGF, DUSP1, AGTR1, AGTR2, LPAR1, EDN1, EFNA1, EFNB1, EGFR, EGR3, EPHA2, TMEM201, FBXO45, CTTN,…	c5.go.bp.v7.4
GOBP_PROTEIN_DNA_COMPLEX_SUBUNIT_ORGANIZATION	Upregulated	0.129942	101	-0.118459	0.0334354	-3.54291	0.000400938	0.00518034	CDK7, CENPA, CENPF, BAZ2A, H4-16, H3C14, H2BU1, TAF8, CREB1, SPTY2D1, ESR1, BPTF, POGZ, PSME4, HEY2, H2BC1, H1-2, H1-3, H1-4, H1-5, H2AX, H2BC5, H2BC3, H3-3A, H3-3B, H1-1, HELLS, HMGB1, HMGA1, H3C15, MCM2, MCM3, MCM4, MCM5, MCM6, MCM7, H2BC18, MYC, NAP1L1, NASP, ATRX, INO80, H4C15, MACROH2A2, BDP1, CENPN, RAD23B, RAD51, RAD52, RBBP4, RPA2, H3C13, SMARCA4, SMARCC1, SMARCC2, TAF11, TCF4, HNF1B, TP5…	c5.go.bp.v7.4
GOBP_RESPONSE_TO_ESTRADIOL	Upregulated	0.0652855	43	-0.156354	0.0441651	-3.54022	0.000405044	0.00522437	BCL2L11, ARPC1B, TXNIP, PPARGC1A, CCN2, CTNNB1, CYP19A1, DNMT3A, DNMT3B, DUSP1, EEF2, EGFR, ESR1, ETS1, EZH2, GJA1, STRN3, H2AZ1, IL10, ITGA2, MAP1B, PAM, PDGFRB, MBD3, PTEN, CCND1, BMP7, SRD5A1, STAT3, STAT5B, STXBP1, TFPI, TGFB1, CALR, NCOA3, CASP3, CASP8, LCOR, NCOA1, CFLAR, CCNA2, MBD4, MBD2	c5.go.bp.v7.4
GOBP_REGULATION_OF_CELL_CYCLE_ARREST	Upregulated	0.0665027	44	-0.156801	0.044297	-3.53975	0.00040575	0.00522446	CDK2, CDK4, CDKN1A, CDKN1B, MYBBP1A, PLK2, ZNF268, CHEK2, SDE2, GADD45A, ARID3A, E2F1, E2F4, EP300, ZNF385A, GATA6, SFN, CNOT7, PRMT1, ID2, MDM4, MIF, ATM, CNOT4, CRLF3, PLAGL1, PML, CNOT6, BAX, CCND1, RPL26, SOX4, BRCA1, TFAP4, TP53, TP73, E2F8, HMGA2, CALR, FZD9, CASP2, CRADD, CDK1, CDC25C	c5.go.bp.v7.4
GOBP_VESICLE_ORGANIZATION	Upregulated	0.10806	80	-0.129139	0.0365264	-3.5355	0.000412318	0.00529991	CNIH1, STX6, STAM2, SEC24B, VAV3, SEC23B, SEC23A, CTSC, SEC24A, CPLX2, RAB32, AP2M1, CLCN3, VPS37A, CREB1, VTI1A, EXOC8, VPS37D, ZDHHC15, EPS15, PPP6R1, SEC31A, SEPTIN8, VPS8, SNAPIN, CD2AP, STX12, ZNF385A, FASLG, INSIG1, AREG, KIF5B, BLOC1S3, NSF, GPR143, PRKN, RAB14, TRAPPC2L, RAB8B, TMED9, PPP6R3, SAR1A, RAB22A, ALS2, RAB1A, RAB5B, KLHL12, BCL2, SORT1, KIF13A, STX1A, STX3, STXBP1, VAMP1, VAMP2…	c5.go.bp.v7.4
GOBP_RESPONSE_TO_INTERLEUKIN_15	Upregulated	0.00951151	5	-0.311342	0.0881742	-3.53099	0.000419387	0.00538154	ACSL4, GRB2, SHC1, STAT3, STAT5B	c5.go.bp.v7.4
GOBP_MALE_GAMETE_GENERATION	Upregulated	0.115504	87	-0.125647	0.0355902	-3.53039	0.000420334	0.00538445	BCL2L11, ACTR1A, CRTAP, PRDX4, KHDRBS1, IFTAP, LRRK2, CRKL, PIWIL4, SLC2A14, ODF4, SIX5, DDX6, DNMT3A, E2F1, PHC2, PLD6, ERCC1, ETV5, FANCA, DZIP1, PSME4, SYNE1, SIRT1, NUP62, OSBP2, CFAP65, H2BC1, TTLL1, GORASP2, GJA1, AFF4, RACGAP1, H2AX, H3-3A, H3-3B, H1-1, HOXA9, HOXA11, DNAJA1, TMEM119, IGF2R, SLCO4C1, INPP5B, AR, KIT, SHISA6, SMAD4, MLH1, ATM, NOTCH1, OVOL1, PAFAH1B2, ACOX1, SPA17, ATRX, AN…	c5.go.bp.v7.4
GOBP_POSITIVE_REGULATION_OF_ENDOTHELIAL_CELL_CHEMOTAXIS	Upregulated	0.0115743	6	-0.280445	0.0794499	-3.52984	0.000421209	0.00538644	PRKD2, KDR, MET, PRKD1, TMSB4X, VEGFA	c5.go.bp.v7.4
GOBP_FC_RECEPTOR_MEDIATED_STIMULATORY_SIGNALING_PATHWAY	Upregulated	0.0496764	31	-0.173252	0.0490915	-3.52916	0.000422292	0.00539107	ARPC3, ARPC1B, WASF2, VAV3, CD226, WIPF2, PLPP4, ABL1, GRB2, HSP90AA1, LYN, MYO1C, PAK1, NCKIPSD, PIK3CA, PLCG1, PLCG2, PRKCE, MAPK1, MAPK3, PTPRJ, RAC1, RAP1A, ACTB, ELMO2, SRC, SYK, ACTG1, WIPF1, YES1, WASL	c5.go.bp.v7.4
GOBP_MESENCHYMAL_CELL_DIFFERENTIATION	Upregulated	0.104821	77	-0.13057	0.0370051	-3.52843	0.000423454	0.00539669	SPRY1, MAD2L2, SEMA6B, SEMA3C, FERMT2, STRAP, VASN, OSR1, CTNNB1, DDX5, JAG1, EDN1, EDNRA, EFNA1, EFNB1, EZH2, FOXC1, CLASP2, FLNA, TASOR, FN1, HEY2, BAMBI, GCNT2, GDNF, PDCD4, BCL9L, CRB2, GSK3B, HGF, HIF1A, FOXA2, HNRNPAB, IL6, MIR21, SMAD2, SMAD3, SMAD4, SMAD7, KITLG, NOTCH1, PAX2, LEF1, WNT16, SEMA4C, MAPK1, MAPK3, SEMA3G, RTN4, PTEN, KLHL12, BCL2, S100A4, BMP7, SNAI2, PHACTR4, SNAI1, SOX11, …	c5.go.bp.v7.4
GOBP_POSITIVE_REGULATION_OF_DEACETYLASE_ACTIVITY	Upregulated	0.00768157	4	-0.325457	0.0923466	-3.5243	0.000430086	0.00542951	LRRK2, PRKD2, PRKD1, VEGFA	c5.go.bp.v7.4
GOBP_POSITIVE_REGULATION_OF_PROTEIN_DEACETYLATION	Upregulated	0.020167	11	-0.238466	0.0676669	-3.52411	0.000430383	0.00542951	AKAP8, LRRK2, NIPBL, PRKD2, NDN, ZBTB7B, PRKD1, BCL6, SREBF1, TP53, VEGFA	c5.go.bp.v7.4
GOBP_REGULATION_OF_DEACETYLASE_ACTIVITY	Upregulated	0.00768157	4	-0.325457	0.0923466	-3.5243	0.000430086	0.00542951	LRRK2, PRKD2, PRKD1, VEGFA	c5.go.bp.v7.4
GOBP_REGULATION_OF_HISTONE_DEACETYLASE_ACTIVITY	Upregulated	0.00768157	4	-0.325457	0.0923466	-3.5243	0.000430086	0.00542951	LRRK2, PRKD2, PRKD1, VEGFA	c5.go.bp.v7.4
GOBP_POSITIVE_REGULATION_OF_HISTONE_DEACETYLASE_ACTIVITY	Upregulated	0.00768157	4	-0.325457	0.0923466	-3.5243	0.000430086	0.00542951	LRRK2, PRKD2, PRKD1, VEGFA	c5.go.bp.v7.4
GOBP_REGULATION_OF_CARDIOCYTE_DIFFERENTIATION	Upregulated	0.0202499	11	-0.232953	0.0660611	-3.52632	0.000426821	0.00542951	FRS2, EGFR, HEY2, GATA4, GATA6, KAT2A, DLL1, SMAD4, SOX6, TGFB1, TGFB2	c5.go.bp.v7.4
GOBP_POSITIVE_REGULATION_OF_KERATINOCYTE_PROLIFERATION	Upregulated	0.0063276	3	-0.286468	0.0813505	-3.5214	0.000434795	0.00547593	AREG, MIR21, NOTCH2	c5.go.bp.v7.4
GOBP_CYTOKINE_PRODUCTION	Upregulated	0.220924	203	-0.0929065	0.0263899	-3.52054	0.000436207	0.00548448	CD24, G3BP1, ATP6AP2, NUTF2, AKAP8, TRAIP, KLF2, BTN2A2, NOD1, CEBPB, CEBPG, POLR3F, IGF2BP1, IGF2BP3, IGF2BP2, CD226, NFAT5, MALT1, BTNL3, BTN2A1, GLMN, TUSC2, CHUK, CIDEA, CGAS, CLU, CREB1, ATF2, CREBBP, MAPK14, CSF1R, IL23R, CTNNB1, CYP1B1, ZFPM1, DDX3X, EPHA2, SERPINB1, EP300, EREG, CARD8, MAPKBP1, DTX4, ICOSLG, FN1, DICER1, SIRT1, SUZ12, CD2AP, KPNA6, PLD3, ABL1, PRKD2, TSKU, TRAF3IP1, GATA4…	c5.go.bp.v7.4
GOBP_VASCULAR_ENDOTHELIAL_GROWTH_FACTOR_RECEPTOR_2_SIGNALING_PATHWAY	Upregulated	0.00333925	2	-0.427648	0.121508	-3.51949	0.000437918	0.00549675	KDR, VEGFA	c5.go.bp.v7.4
GOBP_MITOCHONDRIAL_MEMBRANE_ORGANIZATION	Upregulated	0.0689893	46	-0.154577	0.043986	-3.51423	0.000446652	0.00559699	BCL2L11, YWHAQ, IMMT, ATF2, APOOL, E2F1, CLN8, TIMM10B, TIMM13, DMAC2L, SFN, TMEM14A, GSK3B, HK2, HSPA1A, HSPA4, HSP90AA1, MTX3, MT-ATP6, OPA1, OXA1L, ATP5MC3, PMAIP1, PPP3R1, AGK, BAK1, BAX, BCL2, BCL2L1, MOAP1, SLC9A1, BNIP3, TP53, TP53BP2, TP73, YWHAB, YWHAE, YWHAH, YWHAZ, CALM1, CALM3, FZD9, CASP8, NOL3, TOMM70, MFN2	c5.go.bp.v7.4
GOBP_CELL_AGING	Upregulated	0.0726578	49	-0.152084	0.0432953	-3.51272	0.000449195	0.00561944	CDK6, CDKN1A, ZMPSTE24, CDKN2A, CDKN2B, PLK2, CHEK1, CHEK2, CGAS, MAPK14, ERCC1, SIRT1, NUP62, ABL1, MAGEA2B, PDCD4, H2AX, HLA-G, HMGA1, ICAM1, ID2, KRAS, LMNA, MIR21, MAGEA2, MIF, MNT, ATM, YBX1, OPA1, NOX4, FZR1, WNT16, PML, MARCHF5, MAP2K1, PTEN, BCL2, BCL6, SOD1, SPI1, SRF, TP53, TWIST1, WNT1, CTC1, HMGA2, CALR, MAPKAPK5	c5.go.bp.v7.4
GOBP_RECEPTOR_DIFFUSION_TRAPPING	Upregulated	0.00439688	2	-0.296247	0.0844471	-3.50807	0.000457084	0.00570859	SHISA6, CACNG8	c5.go.bp.v7.4
GOBP_GLOMERULAR_EPITHELIAL_CELL_DEVELOPMENT	Upregulated	0.00628426	3	-0.292273	0.0833555	-3.50634	0.000460064	0.00573623	JAG1, NOTCH2, PODXL	c5.go.bp.v7.4
GOBP_REGULATION_OF_EXTRINSIC_APOPTOTIC_SIGNALING_PATHWAY	Upregulated	0.0880752	62	-0.139473	0.0397912	-3.50512	0.000462164	0.00575283	YAP1, RBCK1, ZMYND11, DDX3X, AGTR2, CTTN, AKT1, EYA4, FGG, GDNF, GSK3B, HGF, HMOX1, HSPA1A, HSPA1B, ICAM1, IGF1, FAS, FASLG, IL4, INHBA, ITGA6, AR, LTBR, MCL1, NOS3, PAK2, TNFRSF12A, PMAIP1, PML, PPP1CA, MAPK7, PTEN, BIRC6, RAF1, BCL2, BCL2L1, RPS6KB1, SKIL, SNAI2, SRC, BRCA1, STK4, TCF7L2, PRDX2, TGFBR1, THBS1, TNF, TNFAIP3, TRAF1, TRAF2, SCG2, CASP8, PEA15, TNFSF10, TNFRSF10B, TNFRSF10A, CFLAR,…	c5.go.bp.v7.4
GOBP_REGULATION_OF_BMP_SIGNALING_PATHWAY	Upregulated	0.0441617	27	-0.182636	0.0521388	-3.50288	0.000466067	0.00579177	ZNF423, SPART, FKBP8, ABL1, BAMBI, GATA4, CRB2, HIPK2, HOXA13, XIAP, CCN1, ITGA3, SMAD2, SMAD4, SMAD7, NOTCH1, NOTCH2, CRIM1, TRIM33, SKI, SKIL, BMPR2, SOX11, WNT1, GDF5, NOG, ACVRL1	c5.go.bp.v7.4
GOBP_REGULATION_OF_HORMONE_SECRETION	Upregulated	0.0810712	56	-0.144776	0.041336	-3.50242	0.000466857	0.00579196	RAPGEF4, CREB1, CYP19A1, AGTR1, AGTR2, EDN1, EGFR, EPHA5, ACSL4, FGG, FKBP1B, SIRT4, GDF9, GJA1, GNAS, HFE, HIF1A, FOXA2, HNF4A, IL6, INHBA, INHBB, IRS1, ITPR1, ITPR2, KCNB1, KIF5B, LRP1, SMAD4, MYB, PRKN, RAB8B, PPARD, CAMK2N1, CHD7, PRKCE, PSMD9, NLGN2, RAC1, RAP1A, REST, RFX3, CCL5, SLC2A1, SOX4, SOX11, SREBF1, STX1A, TCF7L2, TIAM1, TNF, RAB11FIP1, IRS2, APLN, MIDN, CLOCK	c5.go.bp.v7.4
GOBP_POSITIVE_REGULATION_OF_CARBOHYDRATE_METABOLIC_PROCESS	Upregulated	0.0441875	27	-0.181306	0.0517813	-3.50137	0.000468697	0.00580517	ARPP19, PPARGC1A, AKT1, ESRRB, SIRT1, KAT2A, HIF1A, HMGB1, IGF1, IGF2, IRS1, LHCGR, NFKB1, PDGFB, PHKG2, PMAIP1, PPARA, PRKAA1, PRKAA2, PRKCE, PTPN2, SRC, DYRK2, SLC25A12, IRS2, KAT2B, ENTPD5	c5.go.bp.v7.4
GOBP_CELL_ACTIVATION	Upregulated	0.331787	361	-0.0755701	0.0216056	-3.49771	0.000475161	0.0058755	A1BG, ADA, CD24, TOM1, HUWE1, ATP6AP2, RNF41, CDKN1A, IKZF1, BTN2A2, NDRG1, PPIE, VAV3, MAD2L2, CAP1, CEBPB, ATG7, CEBPG, PRDX4, CD226, GNA13, CTSC, CPLX2, PGRMC1, MALT1, GLMN, DUSP10, CD300A, PHB2, TUSC2, CGAS, CLU, LRRK2, CANT1, ARL8A, KLF6, MAPK14, CSF1, CCN2, IL23R, CTPS1, CTSS, CXADR, CYBB, ABCA13, MOSPD2, DGKH, AP2A2, ZFPM1, DDX3X, CYB5R3, DIAPH1, DSG1, DSP, EDN1, EEF2, EFNB1, EGFR, AHR, EG…	c5.go.bp.v7.4
GOBP_SENSORY_SYSTEM_DEVELOPMENT	Upregulated	0.132951	104	-0.11732	0.0335531	-3.49654	0.00047723	0.00589135	ABI2, CDK4, ANGPTL7, SPRY1, FRS2, SLC25A25, FOXN4, COL8A1, SIX5, CYP1A1, CYP1B1, TENT2, JAG1, EPHA2, HIPK1, CLN8, RAB3GAP1, RAB18, FOXC1, SIPA1L3, FLT1, AGTPBP1, SLC7A11, FKBP8, NIPBL, CLIC4, TSKU, GLI3, DLL1, CRB2, HIPK2, ARHGAP35, HDAC1, HIF1A, HMGB1, FASLG, INHBA, BLOC1S3, LHX1, SMAD3, MAF, MEIS1, MEIS3P1, MITF, MYF5, ATF4, NF1, NF2, NOTCH2, NTRK2, OPA1, PAX2, PBX2, PBX3, CDON, FZR1, WNT16, PD…	c5.go.bp.v7.4
GOBP_POSITIVE_REGULATION_OF_SMALL_MOLECULE_METABOLIC_PROCESS	Upregulated	0.060203	39	-0.161365	0.0461992	-3.49282	0.000483912	0.00596399	ARPP19, PPARGC1A, CLYBL, ENO1, AKT1, ESRRB, SIRT1, KAT2A, HIF1A, HMGB1, IGF1, IGF2, IL4, IRS1, LHCGR, NOS3, PHKG2, PMAIP1, TREM2, PPARA, PPARD, AVPR1A, PRKAA1, PRKAA2, PRKCE, PTPN2, MID1IP1, ELOVL5, SRC, SREBF1, TMSB4X, TNF, TWIST1, DYRK2, SLC25A12, IRS2, KAT2B, ENTPD5, LPGAT1	c5.go.bp.v7.4
GOBP_CELL_CYCLE_CHECKPOINT	Upregulated	0.0971573	70	-0.133134	0.0382214	-3.48323	0.000501526	0.00616078	CDK2, CDKN1A, CDKN1B, MAD2L2, CENPF, PLK2, CHEK1, FOXN3, CHEK2, ATF2, MAPK14, GADD45A, DNA2, ARID3A, DUSP1, E2F1, E2F4, EP300, FANCD2, INTS7, ZNF385A, TIPRL, SFN, CNOT7, H2AX, APC, PRMT1, IK, MIR21, MDM4, MRE11, ATM, CNOT4, MRNIP, WAC, FZR1, PLAGL1, PLK1, PML, SPDL1, PPP1R10, PROX1, CNOT6, CCAR2, BAX, CCND1, BCL2L1, RPA2, RPL26, CLSPN, DCLRE1B, SOX4, SOX11, BRCA1, TP53, WEE1, NABP2, DDX39B, E2F8,…	c5.go.bp.v7.4
GOBP_EPITHELIAL_TO_MESENCHYMAL_TRANSITION	Upregulated	0.0834569	58	-0.141666	0.0406697	-3.48333	0.000501336	0.00616078	SPRY1, MAD2L2, FERMT2, STRAP, VASN, CTNNB1, DDX5, JAG1, EFNA1, EZH2, FOXC1, CLASP2, FLNA, TASOR, HEY2, BAMBI, GCNT2, PDCD4, BCL9L, CRB2, GSK3B, HGF, HIF1A, FOXA2, HNRNPAB, IL6, MIR21, SMAD2, SMAD3, SMAD4, SMAD7, NOTCH1, LEF1, WNT16, RTN4, PTEN, KLHL12, S100A4, BMP7, SNAI2, SNAI1, TCF7L2, TCOF1, TGFB1, TGFB2, TGFBR1, TGFBR2, TGFBR3, TIAM1, TWIST1, HMGA2, FAM83D, AXIN2, ACVR1, PHLDB2, NOLC1, DLG5, …	c5.go.bp.v7.4
GOBP_RESPONSE_TO_ESTROGEN	Upregulated	0.0356829	21	-0.193297	0.0555449	-3.48001	0.00050757	0.00622404	CD24, ARPC1B, DTYMK, EP300, ESR1, WBP2, GATA6, PELP1, GLI3, HMOX1, AR, LDHA, ARSB, PDGFRB, MAPK1, CCND1, SRD5A1, BRCA1, TGFBR2, CA2, KMT2D	c5.go.bp.v7.4
GOBP_REGULATION_OF_PEPTIDYL_TYROSINE_PHOSPHORYLATION	Upregulated	0.105944	78	-0.128636	0.0369688	-3.4796	0.000508339	0.00622404	CD24, IL24, CEP43, CD300A, SOCS4, CSF1R, IL23R, DOCK3, HBEGF, EFNA1, EGFR, EPHA4, EPHA7, ERBB3, EREG, SUZ12, ABL1, RICTOR, CNOT7, HGF, ICAM1, IGF1, IGF2, IL4, IL6, IL6R, IL13, ITGA5, ITGB3, AREG, KIT, LRP4, LYN, KITLG, MIF, NF2, NTF3, NTRK2, NOX4, PAK2, PDGFB, ERRFI1, TREM2, PRKCE, PRKCZ, PRNP, DUSP22, PTPN1, PTPN2, RAP2C, PTPRJ, SNX6, RAP2B, BDNF, CCL5, SHC1, SRC, STAT3, BTC, SYK, TAL1, TGFB1, T…	c5.go.bp.v7.4
GOBP_CARDIAC_CHAMBER_DEVELOPMENT	Upregulated	0.0799319	55	-0.143835	0.0413508	-3.47841	0.00051059	0.0062312	ZMPSTE24, SEMA3C, FRS2, ADAMTS6, ZFPM1, AP2B1, JAG1, DSP, FOXC1, PLXND1, ZFPM2, HEY2, FZD2, HECTD1, GATA4, GATA6, HIF1A, HOXA13, NDST1, CCN1, SMAD4, SMAD7, MDM4, NOTCH1, NOTCH2, SUFU, PKP2, MED1, CHD7, PROX1, SALL4, HEG1, ROBO1, SHOX2, BMP7, BMPR2, SOX4, SOX11, SRF, TGFB1, TGFB2, TGFBR1, TGFBR2, TGFBR3, TP53, TPM1, ZBTB14, PTCD2, NPRL3, DCTN5, ACVR1, NOG, HAND1, MATR3, SNX17	c5.go.bp.v7.4
GOBP_REGULATION_OF_MESENCHYMAL_CELL_PROLIFERATION	Upregulated	0.0150692	8	-0.26295	0.0755912	-3.47858	0.000510262	0.0062312	MYC, NFIB, CTNNBIP1, SHOX2, STAT1, TGFBR2, VEGFA, IRS2	c5.go.bp.v7.4
GOBP_EXECUTION_PHASE_OF_APOPTOSIS	Upregulated	0.0484096	30	-0.170441	0.0490539	-3.47457	0.000517925	0.00631042	DLC1, BLCAP, CIDEA, AIFM3, DFFA, AKT1, DICER1, CASP14, CIDEB, HMGB1, APAF1, FASLG, IL6, KPNA1, PAK2, PTGIS, BAX, BCL2L1, TP53, TP53BP2, FZD3, CASP1, CASP2, CASP3, CASP6, CASP7, CASP8, CASP9, CASP10, CFLAR	c5.go.bp.v7.4
GOBP_POSITIVE_REGULATION_OF_PROTEOLYSIS	Upregulated	0.14187	113	-0.112807	0.0324863	-3.47245	0.000522023	0.00635	BCL2L11, LPCAT3, TRIB1, TNIP1, NOD1, DLC1, ARIH2, ZER1, CTSC, PLK2, MALT1, ADRM1, EGLN3, CLU, LRRK2, SOCS4, CSNK1E, CCN2, SH3RF2, RNF217, TMTC3, DAPK1, DDX3X, DVL1, EFNA1, EFNA3, ENO1, EPHA4, AKT1, CARD8, PSME4, FBXW11, FMR1, FN1, NCSTN, SIRT1, BCL2L13, RNF144B, ARIH1, HECTD1, CIDEB, DISC1, GSK3B, SENP1, UBQLN2, UBQLN1, HMGB1, APAF1, HSPA1A, HSPA1B, ACER2, IFI16, CCN1, FAS, FASLG, LYN, MIR21, ARR…	c5.go.bp.v7.4
GOBP_IN_UTERO_EMBRYONIC_DEVELOPMENT	Upregulated	0.133972	105	-0.11617	0.0334594	-3.47196	0.000522981	0.00635133	ADA, BCL2L11, KLF2, YAP1, CEBPB, ADCY9, TAF8, AMOT, DAD1, DBN1, EDN1, EDNRA, PLPP4, AKT1, BPTF, FOXC1, TASOR, ZFPM2, HEY2, FUT8, TTLL1, SIN3A, CHTOP, GATA6, KAT2A, RRP7A, GLI3, GRB2, HIF1A, PRMT1, IGF1, IGF2, CCN1, IL10, INPP5B, AR, SMAD2, SMAD3, SMAD4, MBNL1, NASP, NOTCH1, NOTCH2, FURIN, CHST11, LEF1, PDGFB, PDGFRA, PKD1, PLCG1, MBD3, ATP7A, NLE1, POU5F1, WDR74, MED1, TENT5C, CHD7, MAPK1, MAP2K1…	c5.go.bp.v7.4
GOBP_POSITIVE_REGULATION_OF_RESPONSE_TO_ENDOPLASMIC_RETICULUM_STRESS	Upregulated	0.0282556	16	-0.205322	0.0591823	-3.46932	0.000528124	0.0064034	BCL2L11, SERINC3, SIRT1, UBQLN2, UBQLN1, ATXN3, RNFT1, PMAIP1, TMEM33, PTPN1, PTPN2, BAK1, BAX, BAG6, USP13, HERPUD1	c5.go.bp.v7.4
GOBP_ALPHA_BETA_T_CELL_DIFFERENTIATION	Upregulated	0.0589035	38	-0.163222	0.0470538	-3.46883	0.000529092	0.00640475	ADA, MALT1, IL23R, ZFPM1, ABL1, TMEM98, PLA2G2D, FOXP1, GLI3, HMGB1, IL4, IL6, IL6R, IRF4, MIR21, SMAD7, MYB, FOXP3, ZBTB7B, LEF1, ATP7A, PRKCZ, BCL2, BCL3, BCL6, RORA, RORC, RPL22, CCL19, STAT3, SYK, TGFBR2, ZAP70, RUNX1, RUNX3, SOCS1, RIPK2, TNFSF8	c5.go.bp.v7.4
GOBP_RESPONSE_TO_ACID_CHEMICAL	Upregulated	0.057619	37	-0.164072	0.0473395	-3.46586	0.000534939	0.00645833	KLF2, CEBPB, RRAGA, PPARGC1A, CHUK, CREB1, ATF2, SESN3, CCN2, CYBB, DNMT3A, EDN1, ALAD, CPEB3, AKR1B1, SESN1, ICAM1, IPO5, LYN, NTRK2, OPA1, PDGFRA, PIK3CA, BCL11A, ATP7A, AVPR1A, MEAK7, RRAGD, RPS6KB1, TMBIM6, TNF, CASTOR2, VEGFA, CPEB4, CASP3, SESN2, SOCS1	c5.go.bp.v7.4
GOBP_MAMMARY_GLAND_ALVEOLUS_DEVELOPMENT	Upregulated	0.0167792	9	-0.255088	0.0736035	-3.46571	0.000535245	0.00645833	PHB2, ESR1, HIF1A, HOXA5, ID2, AR, CCND1, VEGFA, TNFRSF11A	c5.go.bp.v7.4
GOBP_MORPHOGENESIS_OF_AN_EPITHELIUM	Upregulated	0.192879	169	-0.0979565	0.0283075	-3.46044	0.000545781	0.00654274	SPRY1, DLC1, YAP1, SEC24B, SEMA3C, DEAF1, FRS2, FERMT2, GLMN, PDCD10, PHB2, CTHRC1, AP2M1, CLTC, FOXN4, BBS5, OSR1, TRIM71, CSF1, CSF1R, CTNNB1, AP2A1, AP2A2, AP2B1, PRICKLE2, JAG1, HBEGF, DVL1, DVL3, AGTR2, EDN1, EDNRA, EPHA2, EPHA4, EPHA7, ESR1, CLASP2, PLXND1, FLNA, PSME4, ABL1, FZD2, NPNT, PRKD2, CLIC4, TRAF3IP1, KLHL3, GATA4, KAT2A, GDNF, GJA1, FOXP1, GLI3, DLL1, GRB2, ARHGAP35, GRSF1, HGF, …	c5.go.bp.v7.4
GOBP_ATRIOVENTRICULAR_VALVE_DEVELOPMENT	Upregulated	0.0251285	14	-0.214238	0.0619118	-3.46037	0.00054593	0.00654274	ZFPM1, EFNA1, HEY2, GATA4, CCN1, SMAD4, MDM4, NOTCH1, BMPR2, SOX4, TGFB2, TGFBR2, TWIST1, ACVR1	c5.go.bp.v7.4
GOBP_SENSORY_ORGAN_DEVELOPMENT	Upregulated	0.171828	145	-0.103422	0.0298821	-3.46101	0.000544647	0.00654274	BCL2L11, ABI2, CDK4, ANGPTL7, SPRY1, SEC24B, FRS2, SLC25A25, CTHRC1, LRIG3, FOXN4, COL8A1, OSR1, SIX5, CYP1A1, CYP1B1, TENT2, DLX5, DLX6, JAG1, DVL1, EDN1, EGFR, EPHA2, EPHA4, HIPK1, CLN8, ESRRB, FOXG1, RAB3GAP1, RAB18, FOXC1, SIPA1L3, FLT1, AGTPBP1, SMCHD1, HEY2, SLC7A11, FKBP8, FZD2, NIPBL, CLIC4, TSKU, LRIG1, GLI3, DLL1, CRB2, HIPK2, ARHGAP35, HDAC1, HIF1A, HMGB1, HOXA1, HOXA13, FASLG, INHBA, …	c5.go.bp.v7.4
GOBP_GLAND_MORPHOGENESIS	Upregulated	0.0615013	40	-0.159263	0.0460243	-3.4604	0.000545863	0.00654274	CEBPB, SEMA3C, FRS2, PHB2, CSF1, CSF1R, EPHA2, ESR1, PLXND1, GLI3, HGF, HOXA13, IGFBP5, IL6, AR, MSN, NOTCH1, NOTCH2, PGR, PLAG1, PML, MED1, BTBD7, PROX1, BAX, BCL2, CCL11, BMP7, SRC, TGFB1, TGFB2, TGFBR2, TGM2, TNF, TNFAIP3, ESRP2, CAPN1, CFLAR, NOG, NTN1	c5.go.bp.v7.4
GOBP_ENDOTHELIAL_CELL_MIGRATION	Upregulated	0.0971624	70	-0.132939	0.0384214	-3.46003	0.000546613	0.00654274	GIPC1, PLK2, PDCD10, NUS1, CYP1B1, AMOT, GADD45A, AGTR2, EDN1, EFNA1, EGR3, EPHA2, AKT1, ETS1, PLXND1, SIRT1, ABL1, PRKD2, FOXP1, GPI, HIF1A, HMGB1, HMOX1, ITGB3, KDR, RHOA, RHOB, MIR21, MECP2, MET, NF1, NOS3, NOTCH1, PDGFB, PDPK1, PIK3CA, PIK3CG, PLCG1, RIN2, SYNJ2BP, PRKD1, MAP2K3, PROX1, CORO1B, PTEN, PTPRM, RAC1, ROBO1, RRAS, S100A2, S100P, BMPR2, SP1, SRF, TGFB1, TGFBR1, THBS1, TMSB4X, TNF, …	c5.go.bp.v7.4
GOBP_RESPONSE_TO_VIRUS	Upregulated	0.12796	99	-0.117926	0.0341056	-3.45767	0.000551419	0.00658972	G3BP1, CDK6, ZMPSTE24, ADARB1, ATG7, POLR3F, CFL1, TRAF3IP2, ZMYND11, SERINC3, HNRNPUL1, PHB2, CHUK, CGAS, AP1S1, CLU, MAPK14, IL23R, DTX3L, CYP1A1, IFNLR1, DDX3X, PDE12, ENO1, RRP1B, FLNA, FMR1, PUM2, ELMOD2, SIN3A, TRAF3IP1, TBK1, CNOT7, HIF1A, HMGA1, BIRC2, BIRC3, HSP90AA1, IFI16, IFNAR1, IFNAR2, IFNB1, IFNGR1, IFNGR2, IKBKB, IL4, IL6, ILF3, ITGB8, STMN1, MIR21, CXCL9, MOV10, PCBP2, FOXP3, PMA…	c5.go.bp.v7.4
GOBP_HORMONE_TRANSPORT	Upregulated	0.0960443	69	-0.133608	0.0387407	-3.44877	0.000569846	0.00679907	RAPGEF4, CREB1, CYP19A1, AGTR1, AGTR2, EDN1, EGFR, EPHA5, ACSL4, FGG, FKBP1B, SIRT4, GDF9, GJA1, GNAS, HFE, HIF1A, FOXA2, HNF4A, IL6, INHBA, INHBB, IRS1, ITPR1, ITPR2, KCNB1, KIF5B, LRP1, LYN, SMAD2, SMAD4, MYB, PRKN, CYB5R4, RAB8B, PPARD, CAMK2N1, CHD7, PRKCE, PSMD9, NLGN2, PTPRN2, RAB1A, RAC1, RAF1, RAP1A, REST, RFX3, CCL5, SLC2A1, SOX4, SOX11, SREBF1, STX1A, STXBP3, HNF1B, TCF7L2, BTK, TIAM1, …	c5.go.bp.v7.4
GOBP_ERYTHROCYTE_HOMEOSTASIS	Upregulated	0.0665372	44	-0.155267	0.0450412	-3.44723	0.000573091	0.0068269	CDK6, IKZF1, KLF2, CEBPG, MAPK14, ZFPM1, ETS1, RCOR1, RBFOX2, HIPK2, TMOD3, HIF1A, HMOX1, HOXA5, PRMT1, HSPA1A, HSPA1B, INHBA, IREB2, KIT, LYN, SMAD5, SLC11A2, KLF13, PKNOX1, MED1, AXL, PTPN2, BCL6, SPI1, BPGM, SRF, ZFP36L1, STAT1, STAT3, STAT5B, TAL1, TGFBR3, VEGFA, MPIG6B, CASP3, DYRK3, ACVR1B, PTBP3	c5.go.bp.v7.4
GOBP_CARDIAC_CHAMBER_MORPHOGENESIS	Upregulated	0.0602379	39	-0.159725	0.0463444	-3.44648	0.000574677	0.00683491	SEMA3C, ZFPM1, JAG1, DSP, FOXC1, ZFPM2, HEY2, FZD2, GATA4, GATA6, HIF1A, CCN1, SMAD4, SMAD7, NOTCH1, NOTCH2, PKP2, MED1, CHD7, PROX1, HEG1, ROBO1, SHOX2, BMP7, BMPR2, SOX4, SOX11, SRF, TGFB1, TGFB2, TGFBR1, TGFBR2, TGFBR3, TP53, TPM1, PTCD2, ACVR1, NOG, HAND1	c5.go.bp.v7.4
GOBP_DEVELOPMENTAL_MATURATION	Upregulated	0.0822844	57	-0.142481	0.0413757	-3.44359	0.000580827	0.00689401	ATP6AP2, CDKN1A, KLF2, RAB32, TUSC2, CLCN3, LRRK2, GPAT4, ZDHHC15, PLD6, EREG, AKR1B1, ANKS1A, SNAPIN, DISC1, HIF1A, HOXA5, IGF1, RHOA, BLOC1S3, MAP1B, MECP2, RERE, NEUROD2, NFIA, NR4A2, OPA1, PAX2, PGR, BCL11A, SYBU, AXL, PTEN, BCL2, RFX3, CCL19, NOM1, STXBP1, TAL1, BTK, TGFB2, C3, TYMS, VEGFA, WNT1, WNT10B, YWHAZ, FZD5, WDR77, PICALM, ROPN1L, B4GALT6, B4GALT5, ACVRL1, WASHC5, CDC20, PTBP3	c5.go.bp.v7.4
GOBP_B_CELL_PROLIFERATION	Upregulated	0.0442182	27	-0.179701	0.0521936	-3.44297	0.00058216	0.00689401	ADA, CDKN1A, VAV3, CD300A, CTPS1, AHR, IKZF3, ABL1, TNFRSF21, IFNB1, IL4, IL10, IL13, LYN, MIF, ATM, LEF1, BAX, BCL2, BCL6, BTK, TFRC, CASP3, IRS2, CD40, CD40LG, CD70	c5.go.bp.v7.4
GOBP_RESPIRATORY_SYSTEM_DEVELOPMENT	Upregulated	0.0869524	61	-0.139014	0.0403775	-3.44285	0.00058241	0.00689401	ADA, SPRY1, KLF2, YAP1, SEC24B, CREB1, CCN2, DLX5, EGFR, EIF4E, EP300, SMCHD1, ZFPM2, SLC7A11, GATA6, GLI3, HMGB1, HOXA5, ATXN1L, IGFBP5, IL13, ITGA3, KRAS, LOX, SMAD2, NFIB, NOTCH1, LEF1, PDGFRA, PDGFRB, SIX4, PGR, PHEX, PKD1, ATP7A, ERRFI1, PPP1CA, TMEM38B, CHD7, MAPK1, MAPK3, MAP2K1, PROX1, HEG1, SKI, BMPR2, SOX11, SREBF1, SRF, TGFBR2, THRB, TNF, VEGFA, WNT7B, WNT2B, BAG6, AIMP2, ESRP2, DLG5, …	c5.go.bp.v7.4
GOBP_VENOUS_BLOOD_VESSEL_MORPHOGENESIS	Upregulated	0.00761525	4	-0.330616	0.0960453	-3.4423	0.00058361	0.00689729	NOTCH1, PROX1, HEG1, VEGFA	c5.go.bp.v7.4
GOBP_PROSTATE_GLAND_GROWTH	Upregulated	0.00978413	5	-0.290422	0.0843812	-3.44179	0.0005847	0.00689927	ESR1, AR, PLAG1, PSAP, PTEN	c5.go.bp.v7.4
GOBP_REGULATION_OF_MYELOID_LEUKOCYTE_DIFFERENTIATION	Upregulated	0.0602264	39	-0.160269	0.0466389	-3.43637	0.000596473	0.00702711	CDK6, TRIB1, CEBPB, TOB2, PPARGC1B, CREB1, ZBTB46, CSF1, IL23R, ZFPM1, TMEM64, FOS, FOXP1, GNAS, IL4, INHBA, JUN, LYN, KITLG, MITF, MYC, NOTCH2, LEF1, ATP6AP1, TREM2, CTNNBIP1, PTPN2, ZFP36L1, TAL1, TGFB1, KLF10, GPR137B, TNF, CA2, NDFIP1, CASP8, UBASH3B, RUNX1, RASSF2	c5.go.bp.v7.4
GOBP_REGULATION_OF_VASCULAR_ASSOCIATED_SMOOTH_MUSCLE_CELL_PROLIFERATION	Upregulated	0.0385764	23	-0.188278	0.0548578	-3.43211	0.000605891	0.00712684	CDKN1A, CDKN1B, DNMT1, EDN1, GJA1, PDCD4, GNAI2, HMOX1, IGF1, IGFBP5, IL10, JUN, MIR21, MEF2D, PAK1, PDGFB, PTEN, SOD2, TNF, TPM1, DDX39B, APLN, MFN2	c5.go.bp.v7.4
GOBP_POSITIVE_REGULATION_OF_MULTICELLULAR_ORGANISM_GROWTH	Upregulated	0.0168459	9	-0.250571	0.0730254	-3.43128	0.000607739	0.00713736	CREB1, CSF1, NIPBL, IGF2, CHD7, GPAM, BCL2, STAT5B, EZR	c5.go.bp.v7.4
GOBP_B_CELL_LINEAGE_COMMITMENT	Upregulated	0.00574248	3	-0.349425	0.101879	-3.42979	0.000611082	0.00715415	BCL2, TCF3, TP53	c5.go.bp.v7.4
GOBP_SIGNAL_TRANSDUCTION_INVOLVED_IN_CELL_CYCLE_CHECKPOINT	Upregulated	0.0576758	37	-0.161342	0.0470369	-3.43011	0.000610366	0.00715415	CDK2, CDKN1A, CDKN1B, PLK2, CHEK1, CHEK2, GADD45A, ARID3A, E2F1, E2F4, EP300, ZNF385A, SFN, CNOT7, PRMT1, MIR21, MDM4, ATM, CNOT4, FZR1, PLAGL1, PLK1, PML, CNOT6, BAX, RPL26, SOX4, SOX11, BRCA1, TP53, E2F8, CASP2, CDC14B, CRADD, CDK1, CDC5L, CDC25C	c5.go.bp.v7.4
GOBP_REGULATION_OF_DNA_TEMPLATED_TRANSCRIPTION_INITIATION	Upregulated	0.0327597	19	-0.19747	0.0576017	-3.4282	0.000614656	0.00718475	CREB1, CTNNB1, ERCC1, ESR1, HEY2, HMGB1, JUN, MITF, MED1, CTNNBIP1, SRF, HNF1B, TP53, TWIST1, WNT10B, FOSL1, BCLAF1, MED24, MED13	c5.go.bp.v7.4
GOBP_POSITIVE_REGULATION_OF_B_CELL_PROLIFERATION	Upregulated	0.0201465	11	-0.239781	0.069965	-3.42716	0.000617019	0.00720112	ADA, CDKN1A, VAV3, IL4, IL13, MIF, BCL2, BCL6, TFRC, IRS2, CD40	c5.go.bp.v7.4
GOBP_MESENCHYMAL_CELL_PROLIFERATION	Upregulated	0.0185438	10	-0.242564	0.0708156	-3.42529	0.000621263	0.00723936	OSR1, MYC, NFIB, CTNNBIP1, SHOX2, BMP7, STAT1, TGFBR2, VEGFA, IRS2	c5.go.bp.v7.4
GOBP_NEGATIVE_REGULATION_OF_OSSIFICATION	Upregulated	0.0115818	6	-0.279874	0.0818192	-3.42064	0.000631952	0.00735246	HIF1A, LRP4, SMAD7, NOTCH1, BCL2, KREMEN1	c5.go.bp.v7.4
GOBP_EMBRYONIC_AXIS_SPECIFICATION	Upregulated	0.016922	9	-0.245166	0.0717296	-3.41792	0.00063827	0.00740295	FRS2, PLD6, TASOR, LHX1, SMAD2, SMAD4, WNT1, FZD5, WDR77	c5.go.bp.v7.4
GOBP_REGULATION_OF_CELL_DIVISION	Upregulated	0.0628093	41	-0.156417	0.0457601	-3.4182	0.000637627	0.00740295	TXNIP, GIPC1, PLK2, CIT, EREG, ESRRB, ZFYVE26, ORC6, NUP62, SFN, DLL1, RACGAP1, MACC1, IGF2, RHOA, MYC, YBX1, PDGFB, PIK3C3, PIN1, PLK1, POU5F1, PRPF40A, PRKCE, BIRC6, BCL2L1, KIF13A, BTC, TAL1, TGFB1, TGFB2, UVRAG, VEGFA, E2F8, CALM1, CALM3, NCOA3, RAB11FIP4, CDC14B, BECN1, KLHL21	c5.go.bp.v7.4
GOBP_POSITIVE_REGULATION_OF_CELL_ACTIVATION	Upregulated	0.117695	89	-0.121333	0.0355363	-3.41433	0.000646715	0.00748928	ADA, CD24, CDKN1A, VAV3, MAD2L2, CD226, CTSC, MALT1, DUSP10, LRRK2, CCN2, IL23R, EFNB1, EGR3, AKT1, KLRK1, FLOT2, ICOSLG, HAVCR1, GLI3, ATP11C, GRB2, CD274, SH3KBP1, HLA-A, HLA-G, HMGB1, IGF1, IGF2, IL4, IL6, IL10, IL13, BLOC1S3, LAMP1, LYN, MIR21, CD46, MIF, MLH1, MPL, MYB, PAK1, PAK2, FOXP3, ZBTB7B, KMT5B, LEF1, CYRIB, PDGFRB, PDPK1, PIK3CA, PLA2G4A, TREM2, AXL, PRKCZ, GPAM, RAC1, BCL2, BCL6, C…	c5.go.bp.v7.4
GOBP_REGULATION_OF_IRE1_MEDIATED_UNFOLDED_PROTEIN_RESPONSE	Upregulated	0.0154311	8	-0.234683	0.0687584	-3.41316	0.000649494	0.00750984	BCL2L11, FICD, DNAJB9, BFAR, TMEM33, PTPN1, BAK1, BAX	c5.go.bp.v7.4
GOBP_REGULATION_OF_CELL_DEVELOPMENT	Upregulated	0.16824	141	-0.103486	0.0303247	-3.41259	0.000650839	0.00751377	PLXNC1, TRIB1, YAP1, SEMA6B, SEMA3C, FERMT2, DUSP10, LRRK2, CRABP2, CRKL, CTNNB1, DBN1, DCC, E2F1, EIF4G2, EPHA4, EPHA7, ETV5, EZH2, FGG, FOXG1, RAB21, SPEN, SPART, PLXND1, FLNA, FN1, DICER1, HEY2, MACF1, DAAM2, ABL1, TMEM98, GDI1, NPTN, DISC1, GLI3, GOLGA4, SIGLEC15, DLL1, GSK3B, HDAC1, HIF1A, HOXA11, HOXB3, IGF1, IKBKB, IL6, KIT, RHOA, L1CAM, LDLR, ARHGDIA, LRP1, LRP4, LTA, LYN, CAPRIN1, SMAD4,…	c5.go.bp.v7.4
GOBP_CELLULAR_CARBOHYDRATE_METABOLIC_PROCESS	Upregulated	0.105993	78	-0.12682	0.0371794	-3.41102	0.0006546	0.00754555	ZMPSTE24, BPNT1, FAM3C, NCOA2, ARPP19, PPARGC1A, SOGA1, SIK1, EP300, AKT1, ESRRB, EXT2, AKR1B1, SIRT1, KAT2A, B4GALT1, GOT1, PGM2L1, GSK3B, GYG1, HK2, HMGB1, FOXA2, ACACB, NDST1, IGF1, IGF2, IGFBP3, FOXK2, IMPA1, INPP5A, INPP5B, IRS1, LEPR, LHCGR, IDNK, MECP2, MST1, OCRL, PRKN, SIRT7, PHKA1, PHKG2, PLA2G4A, PMAIP1, DDIT4, PPARA, BPNT2, PPP1CA, PPP1CC, PPP1R2, PPP1R3A, PRKCE, TIGAR, PTEN, PTPN2, P…	c5.go.bp.v7.4
GOBP_DORSAL_AORTA_DEVELOPMENT	Upregulated	0.00575459	3	6.50668	1.90963	3.4073	0.000663553	0.00762525	HEY2, SRF, ACVRL1	c5.go.bp.v7.4
GOBP_DORSAL_AORTA_MORPHOGENESIS	Upregulated	0.00575459	3	6.50668	1.90963	3.4073	0.000663553	0.00762525	HEY2, SRF, ACVRL1	c5.go.bp.v7.4
GOBP_POSITIVE_REGULATION_OF_DEVELOPMENTAL_GROWTH	Upregulated	0.0775605	53	-0.145161	0.0426831	-3.40091	0.000679206	0.00779316	YAP1, CRABP2, CREB1, MAPK14, CSF1, DBN1, EDN1, EIF4G2, AKT1, FN1, ZFPM2, HEY2, MACF1, NIPBL, GATA6, GDI1, DISC1, GOLGA4, DLL1, ACACB, IGF1, IGF2, L1CAM, LRP1, SMAD7, MAP1B, NOTCH1, PAK1, ITSN2, PRKN, TRPV2, PIM1, PIN1, PPARD, CHD7, MAPK1, PROX1, GPAM, CPNE5, BCL2, RPS6KB1, BDNF, BMPR2, SRF, STAT5B, SYT1, TGFBR2, TGFBR3, VEGFA, EZR, DDX39B, NDEL1, NTN1	c5.go.bp.v7.4
GOBP_CHEMOKINE_C_X_C_MOTIF_LIGAND_2_PRODUCTION	Upregulated	0.0118147	6	-0.260411	0.0766154	-3.39894	0.000684094	0.00783722	FOXP1, HMGB1, LPL, LRP1, TNF, KLF4	c5.go.bp.v7.4
GOBP_LONG_CHAIN_FATTY_ACYL_COA_METABOLIC_PROCESS	Upregulated	0.00955065	5	-0.308525	0.09084	-3.39636	0.000690558	0.00788712	ACSL1, ACSL4, ACSL6, ELOVL5, ELOVL4	c5.go.bp.v7.4
GOBP_LONG_CHAIN_FATTY_ACYL_COA_BIOSYNTHETIC_PROCESS	Upregulated	0.00955065	5	-0.308525	0.09084	-3.39636	0.000690558	0.00788712	ACSL1, ACSL4, ACSL6, ELOVL5, ELOVL4	c5.go.bp.v7.4
GOBP_POSITIVE_REGULATION_OF_CELL_SUBSTRATE_ADHESION	Upregulated	0.0563299	36	-0.1648	0.04856	-3.39374	0.000697178	0.0079506	CDK6, FERMT2, COL8A1, CRKL, CSF1, CCDC80, ECM2, FGG, FLNA, FN1, ABL1, NPNT, DISC1, GSK3B, CCN1, ITGA6, ITGA3, ITGA5, KDR, SMAD3, P4HB, PDGFB, RIN2, PRKCE, PRKCZ, CCL28, PTPRJ, RAC1, PLEKHA2, ROCK1, RRAS, RSU1, STK4, VEGFA, DOCK5, CALR	c5.go.bp.v7.4
GOBP_NEGATIVE_REGULATION_OF_MOLECULAR_FUNCTION	Upregulated	0.283435	287	-0.0795887	0.0234873	-3.38859	0.000710354	0.00808852	DNAJB6, HIPK3, TRIB1, SPRY1, CDKN1A, CDKN1B, CDKN2A, TRAIP, CDKN2B, CDKN2C, TRDN, ADARB1, MAD2L2, IPO7, CEBPG, ARFGEF1, RBCK1, TXNIP, CERS1, ARPP19, PPARGC1A, WWP2, CIT, CEP43, FICD, FZD10, DUSP10, CD300A, STK38, PHB2, CHUK, LRRK2, SOCS4, OSR1, CPEB2, CRMP1, SMCR8, CRY2, CSNK1E, CSNK2A1, SIK1, DUSP18, DTX3L, SH3RF2, CYP1B1, AMOT, ZFPM1, GADD45A, DDX3X, DFFA, ZNF431, DHCR24, DLG2, DUSP1, DUSP6, DU…	c5.go.bp.v7.4
GOBP_RESPONSE_TO_GROWTH_HORMONE	Upregulated	0.0204134	11	-0.221117	0.0652734	-3.38755	0.000713053	0.00810691	AKT1, IGFBP5, LYN, PHEX, MBD5, PRLR, PTPN1, RBBP4, SRD5A1, STAT3, STAT5B	c5.go.bp.v7.4
GOBP_POSITIVE_REGULATION_OF_NEURON_MATURATION	Upregulated	0.00366915	2	-0.393153	0.116161	-3.38456	0.000720836	0.00817056	OPA1, BCL2	c5.go.bp.v7.4
GOBP_POSITIVE_REGULATION_OF_CELL_MATURATION	Upregulated	0.00366915	2	-0.393153	0.116161	-3.38456	0.000720836	0.00817056	OPA1, BCL2	c5.go.bp.v7.4
GOBP_POSITIVE_REGULATION_OF_AUTOPHAGY	Upregulated	0.0678773	45	-0.149888	0.0443722	-3.37798	0.000738241	0.00832999	BCL2L11, NOD1, PLK2, PHB2, LRRK2, SMCR8, SESN3, DAPK1, RNF152, RAB3GAP1, FOXO1, LARP1, SIRT1, RAB3GAP2, SESN1, TBK1, GSK3B, HIF1A, HMGB1, HMOX1, IL4, KDR, PAFAH1B2, PRKN, WAC, PRKAA1, PRKAA2, PRKD1, MAPK3, TP53INP2, RALB, ROCK1, BNIP3, SUPT5H, MAP3K7, UVRAG, FYCO1, SESN2, IKBKG, BECN1, RIPK2, LACRT, MTDH, TP53INP1, BAG3	c5.go.bp.v7.4
GOBP_RESPONSE_TO_INSULIN	Upregulated	0.11564	87	-0.120744	0.035743	-3.37813	0.000737835	0.00832999	CDK4, ATP6V1G3, CPEB2, SOGA1, SESN3, RAB12, AKT1, FOXO1, SIRT1, SLC39A14, SNX5, GNAI2, GOT1, GOT2, GRB2, GRB10, GSK3B, APC, ICAM1, IGF1R, IGF2, IL10, INHBB, INPPL1, INSIG1, IRS1, SLC27A1, LPL, LYN, MYO1C, OPA1, PAK1, ZBTB7B, PDPK1, RAB8B, ATP6V1B2, ATP6V1C1, ATP6V1E1, PIK3CA, PKM, ATP6AP1, ERRFI1, PPARA, PPAT, VPS13C, PRKAA1, ZDHHC7, PRKCZ, PTEN, PTPN1, MEAK7, PTPN2, RPS6KB1, SORT1, SRSF4, SHC1, …	c5.go.bp.v7.4
GOBP_POSITIVE_REGULATION_OF_GLIAL_CELL_PROLIFERATION	Upregulated	0.0169638	9	-0.242083	0.071648	-3.37878	0.000736107	0.00832999	E2F1, ETV5, IL6, LTA, LYN, MYB, PLAG1, PPP1CC, TNF	c5.go.bp.v7.4
GOBP_OVARIAN_FOLLICLE_DEVELOPMENT	Upregulated	0.0355635	21	-0.199883	0.0591813	-3.37746	0.000739621	0.00833299	CEBPB, EREG, ESR1, FOXC1, ICAM1, INHBA, INHBB, KIT, LHCGR, ARRB1, SMAD4, KITLG, ATM, BAX, BCL2, SOD1, SRC, TAF4, VEGFA, VGF, ZFX	c5.go.bp.v7.4
GOBP_VASCULAR_WOUND_HEALING	Upregulated	0.00976531	5	-0.291978	0.0865123	-3.37498	0.000746297	0.00839556	KDR, TNF, TNFAIP3, VEGFA, ADIPOR2	c5.go.bp.v7.4
GOBP_RESPONSE_TO_MURAMYL_DIPEPTIDE	Upregulated	0.0153839	8	-0.238833	0.0708608	-3.37046	0.000758629	0.00852148	NOD1, MAPK14, JAG1, NOTCH1, ERBIN, TNFAIP3, VIM, RIPK2	c5.go.bp.v7.4
GOBP_POSITIVE_REGULATION_OF_CELL_CELL_ADHESION	Upregulated	0.107119	79	-0.124603	0.0369983	-3.36781	0.000765933	0.00854707	ADA, CD24, NFAT5, MALT1, DUSP10, IL23R, EFNB1, EGR3, DENND6A, AKT1, ETS1, FGG, KLRK1, FLOT2, ICOSLG, GCNT2, GLI3, ANK3, GRB2, CD274, HLA-A, HLA-G, HMGB1, FOXA2, ICAM1, IGF1, IGF2, IL4, IL6, IL10, RHOA, LYN, MIR21, SMAD7, CD46, MYB, PAK1, PAK2, F11R, FOXP3, ZBTB7B, LEF1, CYRIB, PDPK1, PIK3CA, PODXL, PRKCZ, GPAM, RAC1, BCL6, CCL2, CCL5, CCL19, BMP7, SOX2, SOX4, SRC, STAT5B, SYK, TFRC, TGFBR2, TNF, …	c5.go.bp.v7.4
GOBP_RESPONSE_TO_STARVATION	Upregulated	0.0858782	60	-0.136298	0.0404698	-3.3679	0.00076568	0.00854707	CDKN1A, MYBBP1A, ATG7, RRAGA, PPARGC1A, LRRK2, SESN3, C12orf66, SIK1, RNF152, ATG14, USP33, FOXO1, LARP1, SIRT1, SESN1, TNRC6A, HFE, HNRNPA1, HSPA8, IFI16, FAS, FOXK2, INHBB, JUN, ATF4, PIK3C3, PMAIP1, SLC38A2, MIOS, PPARA, PRKAA1, PRKAA2, PRKD1, MAPK1, MAPK3, WDR45B, RRAGD, RALB, BCL2, SLC2A1, BMPR2, SRD5A1, SREBF1, SREBF2, KLF10, TP53, WNT2B, CAD, CPEB4, NPRL3, NUAK2, SEH1L, SESN2, PPM1D, AKR1C…	c5.go.bp.v7.4
GOBP_RESPONSE_TO_BMP	Upregulated	0.0788056	54	-0.142055	0.04218	-3.36782	0.000765899	0.00854707	LEFTY1, DDX5, DLX5, ZNF423, SPART, FKBP8, ABL1, BAMBI, GATA4, GATA6, GDF9, PDCD4, RGMB, CRB2, HIPK2, HFE, HIVEP1, HOXA13, XIAP, CCN1, ITGA3, MIR21, SMAD1, SMAD2, SMAD3, SMAD4, SMAD5, SMAD7, NOTCH1, NOTCH2, LEF1, CRIM1, TRIM33, MAPK3, RGMA, FAM83G, SKI, SKIL, BMP7, BMPR2, SOX11, TGFB1, TGFB2, TGFBR3, UBE2D1, UBE2D3, WNT1, ZNF8, GDF5, RUNX2, ACVR1, NOG, ACVR2B, ACVRL1	c5.go.bp.v7.4
GOBP_REGULATION_OF_CHROMATIN_ORGANIZATION	Upregulated	0.092734	66	-0.132903	0.0394558	-3.3684	0.000764288	0.00854707	ZMPSTE24, AKAP8, PPARGC1A, CHEK1, LRRK2, SPTY2D1, CTNNB1, DNMT1, DNMT3B, MTF2, PHF8, TASOR, FMR1, SIRT1, WBP2, EID1, NIPBL, PRKD2, SIN3A, CHTOP, PHF19, KAT2A, BRD7, H1-2, H1-3, H1-4, H1-5, H1-1, HMGA1, HNRNPU, IGF2, JARID2, ARRB1, SMAD4, MECP2, MKI67, MLLT6, MYB, ATM, FOXP3, ZBTB7B, SIRT6, ATRX, MAP1S, PRKD1, MAPK3, MIER1, BCL6, NSD1, SKI, SPI1, BRCA1, SREBF1, TAL1, TP53, TWIST1, UBE2B, VEGFA, SE…	c5.go.bp.v7.4
GOBP_POSITIVE_REGULATION_OF_CHROMOSOME_ORGANIZATION	Upregulated	0.0846843	59	-0.138384	0.0410933	-3.36756	0.00076662	0.00854707	AKAP8, PPARGC1A, LRRK2, CTNNB1, DNMT1, DNMT3B, ERCC1, FEN1, MTF2, TASOR, FMR1, SIRT1, WBP2, NIPBL, PRKD2, SIN3A, CHTOP, PHF19, KAT2A, BRD7, H1-5, HNRNPA1, JARID2, ARRB1, SMAD4, MECP2, MRE11, MYB, ATM, FOXP3, ZBTB7B, SIRT6, PML, ATRX, PPP1R10, PRKD1, MAPK1, MAPK3, MAP2K7, MIER1, BCL6, BRCA1, SREBF1, TAL1, TCP1, TP53, CCT3, VEGFA, NABP2, HMBOX1, TNKS2, OGT, MAPKAPK5, TNKS, RPS6KA4, CCT6A, MACROH2A1…	c5.go.bp.v7.4
GOBP_TROPHOBLAST_CELL_MIGRATION	Upregulated	0.0116048	6	-0.27809	0.0826038	-3.36656	0.000769403	0.00856533	GJA1, AGO2, ARHGDIB, VEGFA, CALR, ACVR1B	c5.go.bp.v7.4
GOBP_POSITIVE_REGULATION_OF_HISTONE_H3_K9_METHYLATION	Upregulated	0.011925	6	-0.249842	0.074233	-3.36565	0.000771919	0.00858057	SIRT1, H1-5, JARID2, MECP2, MYB, BRCA1	c5.go.bp.v7.4
GOBP_NEGATIVE_REGULATION_OF_ERK1_AND_ERK2_CASCADE	Upregulated	0.035718	21	-0.191269	0.0568636	-3.36365	0.000777533	0.00863016	SPRY1, TNIP1, DUSP10, DUSP1, DUSP6, DUSP9, ABL1, LYN, MIR21, ARRB1, SMAD4, PIN1, ERRFI1, SYNJ2BP, CAMK2N1, CHRNA9, PTEN, PTPN1, PTPN2, EZR, KLF4	c5.go.bp.v7.4
GOBP_REGULATION_OF_LYMPHOCYTE_APOPTOTIC_PROCESS	Upregulated	0.0313233	18	-0.196847	0.058585	-3.36003	0.000787749	0.0087306	ADA, TSC22D3, EFNA1, FOXP1, CD274, HIF1A, IL10, LYN, PTEN, GPAM, BAX, BCL6, CCL5, BTK, TP53, IRS2, BCL10, CD27	c5.go.bp.v7.4
GOBP_PRI_MIRNA_TRANSCRIPTION_BY_RNA_POLYMERASE_II	Upregulated	0.0484104	30	-0.170398	0.0507396	-3.35829	0.000792706	0.00877254	DDX5, ETS1, FOS, NR3C1, HIF1A, IL10, JUN, SMAD1, SMAD3, SMAD4, NFIB, PDGFB, POU5F1, PPARA, PPARD, SMARCA4, SPI1, SREBF2, SRF, STAT3, TEAD1, TGFB1, TGFB2, TNF, TP53, YY1, FOSL1, APLN, KLF4, HDAC4	c5.go.bp.v7.4
GOBP_BLOOD_VESSEL_ENDOTHELIAL_CELL_MIGRATION	Upregulated	0.064104	42	-0.153898	0.0458633	-3.35559	0.000800465	0.00884531	PLK2, PDCD10, NUS1, AMOT, GADD45A, AGTR2, EFNA1, EGR3, EPHA2, AKT1, ETS1, SIRT1, ABL1, PRKD2, HIF1A, HMGB1, HMOX1, KDR, RHOA, MECP2, NF1, NOS3, NOTCH1, PDGFB, PDPK1, PLCG1, PRKD1, MAP2K3, ROBO1, SP1, SRF, TGFB1, THBS1, TMSB4X, TNF, VEGFA, PIK3R3, STARD13, KLF4, ACVRL1, CD40, HDAC9	c5.go.bp.v7.4
GOBP_EMBRYONIC_DIGIT_MORPHOGENESIS	Upregulated	0.029792	17	-0.201323	0.0600395	-3.35318	0.000807438	0.00890921	BCL2L11, OSR1, CREBBP, GLI3, HDAC1, HOXA11, LRP4, SMAD4, NOTCH1, CHST11, BPNT2, BAX, TWIST1, LNPK, FZD6, TMEM107, NOG	c5.go.bp.v7.4
GOBP_PROGRAMMED_CELL_DEATH_INVOLVED_IN_CELL_DEVELOPMENT	Upregulated	0.0117318	6	-0.267724	0.0798701	-3.352	0.000810894	0.00893416	FASLG, KIT, KITLG, BAX, BCL2, CASP2	c5.go.bp.v7.4
GOBP_CD8_POSITIVE_ALPHA_BETA_T_CELL_DIFFERENTIATION	Upregulated	0.0116769	6	-0.272321	0.081271	-3.35078	0.000814442	0.00896005	ZBTB7B, BCL2, RUNX1, RUNX3, SOCS1, TNFSF8	c5.go.bp.v7.4
GOBP_GLIAL_CELL_PROLIFERATION	Upregulated	0.0372052	22	-0.186744	0.0557891	-3.34733	0.000824617	0.00905868	CLU, CREB1, CSF1, CSF1R, E2F1, EEF2, ETV5, DICER1, IL6, LEPR, LTA, LYN, MYB, NF2, NOTCH1, PLAG1, TREM2, PPP1CC, SKI, SOX4, SOX11, TNF	c5.go.bp.v7.4
GOBP_REGULATION_OF_CELLULAR_RESPONSE_TO_TRANSFORMING_GROWTH_FACTOR_BETA_STIMULUS	Upregulated	0.0678766	45	-0.149921	0.0447954	-3.3468	0.000826204	0.00906281	SPRY1, CDKN2B, GIPC1, STRAP, CIDEA, VASN, CREBBP, EP300, PEG10, SIRT1, BAMBI, GOT1, BCL9L, HIPK2, HSPA1A, IL4, ITGA3, LOX, MIR21, SMAD2, SMAD3, SMAD4, SMAD7, MEN1, CHST11, TRIM33, PDPK1, PIN1, PPARA, RNF111, SNX6, SKI, SKIL, SOX11, TGFB1, TGFBR1, TGFBR2, TGFBR3, THBS1, TP53, UBA52, WNT1, CFLAR, NREP, ONECUT2	c5.go.bp.v7.4
GOBP_REGULATION_OF_SKELETAL_MUSCLE_TISSUE_DEVELOPMENT	Upregulated	0.020374	11	-0.224103	0.0669826	-3.34568	0.000829518	0.00908584	DLL1, IGF2, MYF5, CDON, PRKAA1, BCL2, RPS6KB1, SHOX2, TGFB1, TWIST1, WNT10B	c5.go.bp.v7.4
GOBP_TRANSCRIPTION_INITIATION_FROM_RNA_POLYMERASE_II_PROMOTER	Upregulated	0.0938727	67	-0.131898	0.0394345	-3.34473	0.000832378	0.00910383	MED6, CDK4, CDK7, CDKN1A, YAP1, PPARGC1A, MED8, TAF8, CREB1, CREBBP, CCN2, E2F2, E2F3, NR2F6, ERCC1, ESR1, ESRRB, ESRRG, HEY2, NR6A1, NR3C1, NRBP1, NRBF2, HMGB1, HNF4A, HNF4G, AR, MAZ, MECP2, NR3C2, NOTCH1, NOTCH2, NR4A2, MED15, PGR, POLR2A, POLR2D, POLR2F, PPARA, PPARD, MED1, CTNNBIP1, PTEN, BAX, CCND1, RORA, RORC, RXRA, RXRB, SRF, TAF4, TAF5, TAF11, HNF1B, TEAD1, TEAD4, THRB, TP53, WNT10B, MAML…	c5.go.bp.v7.4
GOBP_POSITIVE_REGULATION_OF_LOCOMOTION	Upregulated	0.187819	163	-0.0962686	0.0287976	-3.34294	0.000837745	0.00914915	SEMA6B, SEMA3C, PLK2, ZNF268, FERMT2, CEP43, FAM107A, PDCD10, NUS1, CRKL, CSF1, CSF1R, SH3RF2, MOSPD2, HBEGF, LPAR1, EDN1, EGFR, AKT1, ETS1, RRAS2, MAPRE1, ZNF609, CLASP2, FLNA, FLT1, SYNE2, FN1, SIRT1, ABL1, NIPBL, PRKD2, GCNT2, FOXP1, AGO2, GNAI2, GPI, CAVIN1, FAM83H, CD274, HGF, HIF1A, HMGB1, HMOX1, APC, ICAM1, IGF1, IGF1R, IGFBP5, CCN1, IL4, IL6, IL6R, CXCL8, ITGA6, ITGA2, ITGA3, ITGA5, ITGB1…	c5.go.bp.v7.4
GOBP_MUSCLE_HYPERTROPHY	Upregulated	0.0524362	33	-0.166047	0.049702	-3.34085	0.00084405	0.00920458	PDLIM5, AGTR2, EDN1, EZH2, FOXO1, HEY2, GATA4, GATA6, IGF1, IGFBP5, JARID2, LMNA, MIR21, SMAD3, SMAD4, MEF2A, NOTCH1, PAK1, PIN1, ERRFI1, PPARA, RGS4, ROCK1, SLC9A1, TIAM1, TNFRSF1A, TNFRSF1B, TRPC3, YY1, DDX39B, BECN1, ROCK2, HDAC4	c5.go.bp.v7.4
GOBP_POSITIVE_REGULATION_OF_LEUKOCYTE_CELL_CELL_ADHESION	Upregulated	0.0927643	66	-0.13166	0.0394456	-3.33777	0.000853423	0.00929324	ADA, CD24, NFAT5, MALT1, DUSP10, IL23R, EFNB1, EGR3, AKT1, ETS1, KLRK1, FLOT2, ICOSLG, GLI3, GRB2, CD274, HLA-A, HLA-G, HMGB1, ICAM1, IGF1, IGF2, IL4, IL6, RHOA, LYN, MIR21, CD46, MYB, PAK1, PAK2, FOXP3, ZBTB7B, LEF1, CYRIB, PDPK1, PIK3CA, PRKCZ, GPAM, RAC1, BCL6, CCL2, CCL5, CCL19, SOX4, SRC, STAT5B, SYK, TFRC, TGFBR2, TNF, VCAM1, YES1, ZAP70, CD276, RUNX1, RUNX3, SOCS1, TNFSF9, RIPK2, BCL10, CD…	c5.go.bp.v7.4
GOBP_GLANDULAR_EPITHELIAL_CELL_DIFFERENTIATION	Upregulated	0.0251936	14	-0.209826	0.0629415	-3.33367	0.000866067	0.00941722	CDK6, GPAT4, GATA6, DLL1, GSK3B, HNF4A, HOXA5, IL13, NOTCH1, PDPK1, PROX1, RFX3, WDR77, CLOCK	c5.go.bp.v7.4
GOBP_LYMPHOCYTE_ACTIVATION	Upregulated	0.204782	183	-0.0921891	0.0276672	-3.33208	0.000871021	0.00945142	ADA, CD24, RNF41, CDKN1A, IKZF1, BTN2A2, VAV3, MAD2L2, CEBPB, CEBPG, MALT1, GLMN, DUSP10, CD300A, PHB2, TUSC2, CGAS, KLF6, IL23R, CTPS1, CXADR, ZFPM1, EFNB1, AHR, EGR3, TXLNA, EP300, ERBB2, ERCC1, AKT1, EZH2, FANCA, FANCD2, ADGRG3, IKZF3, FKBP1B, KLRK1, FLOT2, TMEM131L, ICOSLG, NCSTN, ABL1, TMEM98, PLA2G2D, KAT2A, FOXP1, TNFRSF21, GLI3, DLL1, ATP11C, GRB2, TBK1, CD274, SH3KBP1, HELLS, HFE, HHEX, …	c5.go.bp.v7.4
GOBP_NEGATIVE_REGULATION_OF_RESPONSE_TO_STIMULUS	Upregulated	0.368157	422	-0.0685405	0.0205763	-3.33104	0.000874266	0.00945142	ADA, TMEM170B, HIPK3, TRAP1, LPCAT3, CDK6, TRIB1, SPRY1, STAM2, RGS19, TRAIP, TNIP1, DLC1, YAP1, MAD2L2, SEMA6B, SEMA3C, PLK2, ZMYND11, TRAFD1, WWP2, CIT, STRAP, CHEK2, DUSP10, CD300A, STK38, PHB2, CIDEA, VASN, CGAS, CTHRC1, CLU, LRRK2, SOCS4, CRY2, MAPK14, SESN3, C12orf66, CSNK2A1, CTNND1, DUSP18, SH3RF2, GRK2, DCC, DDX3X, TMEM64, RCAN1, HBEGF, DUSP1, DUSP6, DUSP9, DVL1, DVL3, AGTR2, LPAR1, EDN1…	c5.go.bp.v7.4
GOBP_HEAD_DEVELOPMENT	Upregulated	0.225055	208	-0.088012	0.0264182	-3.33149	0.000872848	0.00945142	BCL2L11, ATP6AP2, CDK6, DLC1, SEC24B, TACC3, CENPF, IGF2BP1, FRS2, PPARGC1A, YWHAQ, CLP1, LRRK2, COX6B1, CREB1, CRKL, SLC32A1, CSF1R, CSNK1E, CTNNB1, CTNND1, CEP120, DDX10, TENT2, DLX5, DLX6, AGTR2, E2F1, LPAR1, EDNRA, FBXO45, EP300, EPHA5, EPHA7, EPHB3, AK4, ETS1, EZH2, FANCD2, BPTF, FOXG1, BTBD3, RAB3GAP1, RAB18, FOXC1, MAST1, ZNF423, PHF8, KDM6B, FLNA, SYNE2, ADGRL2, AGTPBP1, FBXW11, SATB2, SR…	c5.go.bp.v7.4
GOBP_BONE_DEVELOPMENT	Upregulated	0.0847377	59	-0.136109	0.0408587	-3.33122	0.000873691	0.00945142	WASF2, ZMPSTE24, FOXN3, FREM1, ZFPM1, DLX5, EP300, EXT2, FOXC1, ZNF385A, TSKU, KAT2A, GJA1, FOXP1, GLI3, GNAS, SIGLEC15, HOXA11, TMEM119, IGF1, INPPL1, INSIG1, KIT, RHOA, LOX, SMAD1, SMAD5, MEF2D, MEIS1, MMP16, NAB2, NOTCH2, RAB23, PHEX, ATP6AP1, MED1, BPNT2, TMEM38B, BBX, SHOX2, SKI, BMPR2, SRC, SRD5A1, SRF, TAL1, TFAP2A, TGFBR2, TP53, TWIST1, WNT1, CTC1, TRIM45, MPIG6B, AXIN2, SLC10A7, TMEM107,…	c5.go.bp.v7.4
GOBP_CARDIAC_SEPTUM_DEVELOPMENT	Upregulated	0.0666505	44	-0.150036	0.0450843	-3.3279	0.000884147	0.00954445	SEMA3C, FRS2, ADAMTS6, ZFPM1, AP2B1, JAG1, PLXND1, ZFPM2, HEY2, FZD2, HECTD1, GATA4, GATA6, HOXA13, NDST1, CCN1, SMAD4, SMAD7, MDM4, NOTCH1, NOTCH2, SUFU, CHD7, PROX1, SALL4, HEG1, ROBO1, BMP7, BMPR2, SOX4, SOX11, TGFB2, TGFBR1, TGFBR2, TGFBR3, TP53, ZBTB14, NPRL3, DCTN5, ACVR1, NOG, HAND1, MATR3, SNX17	c5.go.bp.v7.4
GOBP_OSSIFICATION	Upregulated	0.149697	121	-0.106532	0.0320324	-3.32576	0.000890942	0.00959013	CDH11, CDK6, ZMPSTE24, YAP1, SYNCRIP, CEBPB, MYBBP1A, TOB2, FERMT2, CTHRC1, CLTC, OSR1, PPARGC1B, MAPK14, CSF1, CCN2, DDX5, TMEM64, DLX5, JAG1, EGFR, EPHA2, AKT1, EXT2, RRAS2, ITGA11, FOXC1, SATB2, NPNT, BAMBI, NIPBL, OSTF1, GLI3, GNAS, IGSF10, H3-3A, H3-3B, HGF, HIF1A, HNRNPC, HNRNPU, TMEM119, IGF1, IGF2, IGFBP3, IGFBP5, CCN1, IL6, IL6R, INPPL1, RHOA, LOX, LRP3, LRP4, MIR21, SMAD1, SMAD3, SMAD5,…	c5.go.bp.v7.4
GOBP_REGENERATION	Upregulated	0.0823886	57	-0.13806	0.0415098	-3.32596	0.00089031	0.00959013	CDK4, CDKN1A, CDKN1B, YAP1, CEBPB, DUSP10, EGFR, EPHA4, EZH2, FKBP1B, FLNA, GATA4, GLI3, HFE, HGF, HMOX1, IGF1, IGF2R, IL6, IL10, KPNA1, LRP1, MAP1B, NNMT, NOTCH1, PKM, PPARD, MED1, PPAT, AXL, BIN3, MAP2K1, RGMA, PTEN, BAK1, PTPN12, RAP1A, CCND1, BCL2, BCL9, SOX2, TARBP2, TGFBR2, TGFBR3, TYMS, WNT1, WNT10B, CAD, NDEL1, FZD9, KREMEN1, RUNX1, CFLAR, CCNA2, KLF4, NREP, KIAA0319	c5.go.bp.v7.4
GOBP_SKELETAL_SYSTEM_DEVELOPMENT	Upregulated	0.173745	147	-0.0992593	0.0298563	-3.32456	0.000894758	0.00961057	CDH11, WASF2, IRX5, ZMPSTE24, DEAF1, DMRT2, FOXN3, OSR1, PPARGC1B, MAPK14, NCAN, CCN2, CTNNB1, FREM1, ZFPM1, DLX5, DLX6, EDN1, EPHA2, EP300, EXT2, FOXC1, SATB2, SLC39A14, NIPBL, ZNF385A, TSKU, KAT2A, GJA1, FOXP1, GLI3, GNAS, SIGLEC15, ANKRD11, HIF1A, HOXA1, HOXA3, HOXA4, HOXA5, HOXA9, HOXA11, HOXA13, HOXB3, HOXB5, HOXB8, HOXD3, NDST1, TMEM119, IGF1, IGF2, CCN1, INPPL1, INSIG1, ITGB8, KIT, RHOA, L…	c5.go.bp.v7.4
GOBP_REGULATION_OF_DNA_BINDING_TRANSCRIPTION_FACTOR_ACTIVITY	Upregulated	0.161905	134	-0.102803	0.0309279	-3.32396	0.000896695	0.00961057	RNF41, TRIB1, CDKN2A, TRAIP, NOD1, MAD2L2, CEBPG, RBCK1, PPARGC1A, MALT1, WWP2, PHB2, CHUK, CLU, RHEBL1, PPARGC1B, ATF2, MAPK14, CTNNB1, SIK1, CYP1B1, ZNF431, EDN1, EP300, EPHA5, AKT1, ESR1, EZH2, FANCA, FANCD2, ADGRG3, CARD8, PPRC1, ERC1, TAB2, FLNA, FLOT2, SIRT1, FOS, FZD2, TAB3, PRKD2, SLCO3A1, HIPK2, ANXA4, HMOX1, FOXA2, HSPA1A, HSPA1B, ICAM1, ID2, IKBKB, IL6, IL10, AR, JUN, KIT, KRAS, MIR21,…	c5.go.bp.v7.4
GOBP_NEGATIVE_REGULATION_OF_MULTICELLULAR_ORGANISMAL_PROCESS	Upregulated	0.255622	248	-0.0824795	0.0248111	-3.3243	0.000895592	0.00961057	ADA, CD24, NUTF2, CDK6, ANGPTL7, TRIB1, SPRY1, AKAP8, TRAIP, KLF2, BTN2A2, MAD2L2, SEMA6B, SEMA3C, PRDX4, CTSC, TOB2, PLK2, FRS2, ADAMTS5, STRAP, DUSP10, PDCD10, PHB2, TUSC2, CIDEA, VASN, COL4A2, OSR1, ATF2, ZBTB46, IL23R, CTNNB1, AMOT, GRK2, CYP51A1, ZFPM1, DCC, GADD45A, AGTR2, E2F2, EDN1, EFNA1, EFNA3, EGFR, EPHA2, SERPINB1, EPHA7, ERBB2, FGG, FKBP1B, CARD8, EPN2, FOXC1, MAPKBP1, FOXO1, ZNF423,…	c5.go.bp.v7.4
GOBP_PROTEIN_LOCALIZATION_TO_MITOCHONDRION	Upregulated	0.0812068	56	-0.139051	0.0418537	-3.32231	0.000901989	0.00965347	BCL2L11, HUWE1, TIMM17B, ARIH2, TOMM40, YWHAQ, LRRK2, CHCHD4, GRPEL2, E2F1, AKT1, PMPCA, SIRT4, TIMM10B, TIMM13, SFN, HK2, DNAJA1, HSPA4, HSP90AA1, OXA1L, PRKN, PMAIP1, GDAP1, MARCHF5, PPP3R1, PRKAA1, AGK, MFF, USP36, BAX, BCL2, MOAP1, SREBF1, SREBF2, TP53, TP53BP2, TP73, UBE2D3, YWHAB, YWHAE, YWHAH, YWHAZ, FZD5, CALM1, GRPEL1, CALM3, BAP1, CASP8, TOMM40L, AIP, AIFM1, BAG4, BAG3, TOMM70, MFN2	c5.go.bp.v7.4
GOBP_DENTATE_GYRUS_DEVELOPMENT	Upregulated	0.00963137	5	-0.302537	0.0910968	-3.32105	0.000906074	0.00968334	CDK6, LMX1A, LEF1, PROX1, PTEN	c5.go.bp.v7.4
GOBP_REGULATION_OF_DNA_LIGATION	Upregulated	0.0062374	3	-0.29825	0.0898996	-3.31759	0.000917322	0.00977562	HMGB1, RAD51, XRCC1	c5.go.bp.v7.4
GOBP_POSITIVE_REGULATION_OF_DNA_LIGATION	Upregulated	0.0062374	3	-0.29825	0.0898996	-3.31759	0.000917322	0.00977562	HMGB1, RAD51, XRCC1	c5.go.bp.v7.4
GOBP_CHEMICAL_HOMEOSTASIS_WITHIN_A_TISSUE	Upregulated	0.00557303	3	-0.363987	0.109769	-3.31594	0.000922727	0.00980529	VEGFA, LPCAT1, HOMER1	c5.go.bp.v7.4
GOBP_REGULATION_OF_AXON_GUIDANCE	Upregulated	0.00557303	3	-0.363987	0.109769	-3.31594	0.000922727	0.00980529	YTHDF1, ZSWIM5, VEGFA	c5.go.bp.v7.4
GOBP_CELL_GROWTH	Upregulated	0.17284	146	-0.0997536	0.0300938	-3.31476	0.000926625	0.00983274	NME6, CDKN1A, CDKN1B, CDKN2A, CDKN2C, ARIH2, MAD2L2, SLC9A6, SEMA6B, SEMA3C, PDLIM5, CEP43, FAM107A, EGLN2, DCUN1D3, DCBLD2, CRABP2, CRKL, CSNK2A1, CTNNB1, DBN1, DCC, DDX3X, HBEGF, AGTR1, DVL1, AGTR2, EDN1, EGFR, EIF4G1, EIF4G2, CTTN, ENO1, EPHA7, ERBB2, AKT1, ALCAM, ADNP2, RAB21, SPART, FN1, EXOSC2, SIRT1, MACF1, FXN, ABL1, SIN3A, GATA4, GDF9, GDI1, GJA1, DISC1, TMEM97, GOLGA4, SFN, GSK3B, H1-5,…	c5.go.bp.v7.4
GOBP_REGULATION_OF_OXIDATIVE_STRESS_INDUCED_CELL_DEATH	Upregulated	0.0457472	28	-0.169836	0.0512799	-3.31193	0.000936023	0.00991598	TRAP1, ATG7, LRRK2, AKT1, SIRT1, SLC7A11, GATA4, GPR37, UBQLN1, HGF, HIF1A, IL10, MIR21, MCL1, MET, ATF4, NONO, P4HB, PRKN, MAPK7, MEAK7, PYCR1, REST, SOD1, SOD2, WNT1, NME5, NOL3	c5.go.bp.v7.4
GOBP_NEGATIVE_REGULATION_OF_CELL_CELL_ADHESION_MEDIATED_BY_CADHERIN	Upregulated	0.00545576	3	-0.373565	0.112805	-3.3116	0.00093712	0.00991598	MAD2L2, NOTCH1, VEGFA	c5.go.bp.v7.4
GOBP_REGULATION_OF_CELLULAR_CATABOLIC_PROCESS	Upregulated	0.265842	262	-0.0805577	0.0243296	-3.31109	0.000938817	0.0099199	BCL2L11, LRPPRC, RNF41, TRIB1, ZMPSTE24, NOD1, ARIH2, ZER1, SYNCRIP, ATG7, IGF2BP1, IGF2BP3, IGF2BP2, CELF1, RRAGA, CTSC, GIPC1, PLK2, GLMN, PHB2, CIDEA, CLU, LRRK2, SOCS4, TRIM71, SOGA1, SMCR8, MAPK14, SESN3, CSNK1E, CSNK2A1, EXOC8, DTX3L, SH3RF2, RNF217, TMTC3, DAPK1, TENT2, DCP2, DFFA, DVL1, E2F1, EEF1A2, EFNA1, EIF4G1, EIF4G2, ABCA2, PDE12, CTTN, EP300, EPHA4, AKT1, ERCC4, ALAD, ESRRB, TPCN2,…	c5.go.bp.v7.4
REACTOME_SMALL_INTERFERING_RNA_SIRNA_BIOGENESIS	Downregulated	0.00511583	2	1.91721	0.430187	4.45668	8.89057e-06	0.00118837	AGO1, TARBP2	c2.cp.reactome.v7.4
REACTOME_TRANSCRIPTIONAL_REGULATION_BY_RUNX1	Downregulated	0.143117	55	0.816489	0.199337	4.09601	4.4092e-05	0.00544027	CREBBP, KMT2C, HIPK2, CBFB, TCF3, ITCH, SMARCA2, AGO1, PSMD8, EP300, NFATC2, CSNK2A1, TJP1, CDK6, H2AZ2, CCND3, LIFR, HDAC1, RBBP5, CCND2, GPAM, ELF1, H2BC11, RUNX2, PSMF1, SMARCA4, LGALS3, H3-3B, PSMB7, YAP1, SMARCC2, CBX4, UBC, MOV10, H2BC5, RUNX1, PF4, KMT2D, BMI1, UBB, PSMD2, SOCS4, CBX6, CLDN5, H2BC21, PSMD13, ARID2, WDR5, H4-16, H2AC18, H3C15, UBA52, H4C15, H2BC8, H4C2	c2.cp.reactome.v7.4
REACTOME_ACTIVATION_OF_NOXA_AND_TRANSLOCATION_TO_MITOCHONDRIA	Upregulated	0.00534742	3	-0.382134	0.0467642	-8.17152	4.21981e-16	3.38429e-13	E2F1, TP53, PMAIP1	c2.cp.reactome.v7.4
REACTOME_RNA_POLYMERASE_II_TRANSCRIPTION	Upregulated	0.373386	444	-0.151521	0.0188626	-8.03288	1.29164e-15	6.90599e-13	CASP10, CREBBP, DLX6, MED24, ZNF200, ELOA, BRCA1, MAMLD1, RUNX3, MRE11, RRAGD, FAS, AIFM2, HDAC9, RFC2, FOXP3, RAD51, KMT2C, SLC2A3, U2AF2, HIPK2, TAF11, SPI1, ATXN3, HDAC4, PSME4, RORA, TCF3, MBD3, SREBF1, AFF4, UBE2D1, MLH1, TIGAR, TP73, SMARCA2, SESN1, CNOT4, TCF7, PGR, CCNT2, GSK3B, ZNF416, ZNF264, BAX, PTPN4, MAPKAPK5, ANAPC5, BIRC5, ZNF268, TNRC6A, ESR1, AGO1, CDC23, CBX5, FKBP5, SIRT1, ABL…	c2.cp.reactome.v7.4
REACTOME_NOTCH2_INTRACELLULAR_DOMAIN_REGULATES_TRANSCRIPTION	Upregulated	0.00912925	5	-0.336494	0.0464623	-7.24231	5.406e-13	2.16781e-10	MAMLD1, EP300, CREB1, NOTCH2, MAML2	c2.cp.reactome.v7.4
REACTOME_CELLULAR_RESPONSES_TO_EXTERNAL_STIMULI	Upregulated	0.255144	254	-0.157437	0.0220461	-7.14127	1.12104e-12	3.5963e-10	FKBP4, CREBBP, E2F2, MRE11, RRAGD, MAP2K3, PSME4, DNAJA2, RORA, UBE2D1, SLC46A1, MAP2K7, CAPZB, KEAP1, SESN1, HSP90AA1, PGR, GSK3B, NCOA1, SEH1L, DNAJA1, NOX4, MAPKAPK5, ANAPC5, TNRC6A, AGO1, CDC23, FKBP5, SIRT1, MAPK1, HMOX1, TNRC6B, ST13, EP300, PSMA3, HIF1A, RAE1, CSNK2A1, E2F1, MAPK3, MT4, NPRL3, ABCC1, TUBB4A, FZR1, CDK6, DNAJB6, GRB10, EZH2, CA9, BAG1, CUL2, UBE2S, RPL28, PSMD3, PSMD11, YWH…	c2.cp.reactome.v7.4
REACTOME_PECAM1_INTERACTIONS	Upregulated	0.00931283	5	-0.324887	0.0499017	-6.51055	8.5634e-11	1.96224e-08	PLCG1, YES1, SRC, LYN, ITGB3	c2.cp.reactome.v7.4
REACTOME_TRANSCRIPTIONAL_REGULATION_BY_TP53	Upregulated	0.150054	125	-0.177976	0.0275964	-6.44926	1.27921e-10	2.49719e-08	CASP10, CREBBP, ELOA, BRCA1, MRE11, RRAGD, FAS, AIFM2, RFC2, HIPK2, TAF11, MBD3, MLH1, TIGAR, TP73, SESN1, CNOT4, CCNT2, BAX, MAPKAPK5, BIRC5, TNRC6A, AGO1, POLR2F, TNRC6B, EP300, NELFCD, CSNK2A1, E2F1, RBBP8, NDRG1, TNFRSF10A, GPI, CASP2, YWHAE, CDKN1B, CHD4, PRKAB1, MAPK14, CNOT6, BCL6, STEAP3, ATF2, ARID3A, HDAC1, GADD45A, RPA2, PLAGL1, SGK1, APAF1, TNFRSF10B, CDK2, AGO2, CDKN1A, AGO3, COX6B1,…	c2.cp.reactome.v7.4
REACTOME_CELLULAR_SENESCENCE	Upregulated	0.142617	117	-0.178754	0.0277773	-6.43528	1.40116e-10	2.49719e-08	E2F2, MRE11, MAP2K3, UBE2D1, MAP2K7, MAPKAPK5, ANAPC5, TNRC6A, AGO1, CDC23, MAPK1, TNRC6B, E2F1, MAPK3, FZR1, CDK6, EZH2, UBE2S, NFKB1, CDKN1B, MAPK14, E2F3, LMNB1, RNF2, CDKN2C, CDK2, H1-3, H1-1, H2BC11, CDKN1A, AGO3, H3-3B, KDM6B, PHC2, ETS1, CDK4, IL6, HMGA1, TP53, CCNA2, H2BC1, CDKN2B, CDKN2A, ATM, HMGA2, MOV10, H2BC5, H4C8, RBBP4, H3-3A, H2AZ1, MAPK7, H3-4, BMI1, H1-4, STAT3, CXCL8, FOS, IFN…	c2.cp.reactome.v7.4
REACTOME_ABERRANT_REGULATION_OF_MITOTIC_G1_S_TRANSITION_IN_CANCER_DUE_TO_RB1_DEFECTS	Upregulated	0.019486	12	-0.330106	0.0519972	-6.34854	2.45487e-10	3.9376e-08	E2F2, E2F1, CDK6, CCND1, CDKN1B, E2F3, CCND3, CCND2, CDK2, CDKN1A, CDK4, CCNE2	c2.cp.reactome.v7.4
REACTOME_DISEASES_OF_MITOTIC_CELL_CYCLE	Upregulated	0.0290113	18	-0.289747	0.0457987	-6.32654	2.82693e-10	4.12217e-08	E2F2, UBE2D1, ATRX, ANAPC5, CDC23, E2F1, FZR1, CDK6, UBE2S, CCND1, CDKN1B, E2F3, CCND3, CCND2, CDK2, CDKN1A, CDK4, CCNE2	c2.cp.reactome.v7.4
REACTOME_CELL_CYCLE_MITOTIC	Upregulated	0.215732	200	-0.145422	0.0242191	-6.00443	2.11764e-09	2.83058e-07	DBF4, E2F2, SPDL1, RFC2, POLD1, MCM10, KIF2A, PSME4, UBE2D1, SMC1A, HMMR, FBXW11, NDE1, MCM2, MCM6, HSP90AA1, GSK3B, TNPO1, SEH1L, ANAPC5, BIRC5, ORC6, CDC23, ABL1, MAPK1, MCM5, EP300, PSMA3, GINS1, MYBL2, RAE1, CSNK2A1, MAPRE1, E2F1, LPIN2, STAG2, MAPK3, UBE2I, MCM4, TUBB4A, FZR1, CDK6, UBE2S, PSMD3, PSMD11, YWHAE, NCAPG, CCND1, CEP164, NUP98, PSMD9, CDKN1B, MCM3, E2F3, CCND3, LMNB1, NUP155, CEN…	c2.cp.reactome.v7.4
REACTOME_CYCLIN_D_ASSOCIATED_EVENTS_IN_G1	Upregulated	0.0361084	23	-0.276849	0.0463923	-5.96756	2.65003e-09	3.26973e-07	E2F2, ABL1, E2F1, CDK6, CCND1, CDKN1B, E2F3, CCND3, CCND2, CDKN2C, CDK2, CDKN1A, E2F5, CDK7, CDK4, CDKN2B, CDKN2A, CCNE2, SRC, E2F4, PPP2R2A, UBA52, LYN	c2.cp.reactome.v7.4
REACTOME_CELL_CYCLE	Upregulated	0.235551	225	-0.137172	0.0234938	-5.83865	5.74604e-09	5.57929e-07	DBF4, E2F2, BRCA1, MRE11, SPDL1, RFC2, RAD51, SYNE2, POLD1, MCM10, KIF2A, PSME4, UBE2D1, SMC1A, HMMR, FBXW11, NDE1, MCM2, MCM6, MLH1, HSP90AA1, GSK3B, TNPO1, ATRX, SEH1L, ANAPC5, BIRC5, ORC6, CLSPN, CDC23, ABL1, MAPK1, POLR2F, MCM5, EP300, PSMA3, GINS1, MYBL2, RAE1, DIDO1, CSNK2A1, MAPRE1, E2F1, LPIN2, RBBP8, STAG2, MAPK3, UBE2I, MCM4, TUBB4A, FZR1, CDK6, UBE2S, PSMD3, PSMD11, YWHAE, NCAPG, PPP6R…	c2.cp.reactome.v7.4
REACTOME_ACTIVATION_OF_BH3_ONLY_PROTEINS	Upregulated	0.0262853	16	-0.289732	0.0496527	-5.83517	5.86591e-09	5.57929e-07	TP73, E2F1, YWHAE, YWHAH, YWHAQ, TP53, PMAIP1, AKT1, TP53BP2, BCL2L11, YWHAZ, YWHAB, BCL2, SFN, PPP3R1, DYNLL2	c2.cp.reactome.v7.4
REACTOME_ENDOSOMAL_VACUOLAR_PATHWAY	Upregulated	0.00886937	5	6.45012	1.45546	4.43166	9.63995e-06	0.000328989	LNPEP, CTSS, HLA-C, HLA-G, HLA-A	c2.cp.reactome.v7.4
REACTOME_PI3K_AKT_SIGNALING_IN_CANCER	Upregulated	0.0569798	37	-0.190195	0.0433407	-4.38836	1.17606e-05	0.000377281	HGF, KITLG, ERBB3, GSK3B, ESR1, PDGFB, MET, AREG, CDKN1B, HBEGF, PDGFRB, STRN, PIK3R3, CREB1, PIK3CA, CDKN1A, EREG, CASP9, PDGFRA, KLB, RAC1, PDPK1, ERBB2, AKT1, EGFR, FOXO1, KIT, RICTOR, FRS2, IRS1, PTEN, BTC, RPS6KB2, GRB2, IRS2, SRC, CHUK	c2.cp.reactome.v7.4
REACTOME_FOXO_MEDIATED_TRANSCRIPTION	Upregulated	0.0490194	31	-0.201424	0.0458657	-4.39161	1.15871e-05	0.000377281	CREBBP, ATXN3, SREBF1, SIRT1, EP300, PPARGC1A, CDKN1B, SOD2, NR3C1, BCL6, KAT2B, HDAC1, GADD45A, FASLG, CDKN1A, BTG1, YWHAQ, KLF4, SMAD4, AKT1, FOXO1, BCL2L11, YWHAZ, YWHAB, SMAD3, SIN3A, SMAD2, SFN, FOXG1, PLXNA4, TXNIP	c2.cp.reactome.v7.4
REACTOME_BH3_ONLY_PROTEINS_ASSOCIATE_WITH_AND_INACTIVATE_ANTI_APOPTOTIC_BCL_2_MEMBERS	Upregulated	0.00890213	5	-0.349945	0.0797056	-4.39047	1.16477e-05	0.000377281	PMAIP1, BCL2L11, STAT3, BCL2L1, BCL2	c2.cp.reactome.v7.4
REACTOME_ESTROGEN_DEPENDENT_NUCLEAR_EVENTS_DOWNSTREAM_OF_ESR_MEMBRANE_SIGNALING	Upregulated	0.0260371	15	-0.245716	0.056067	-4.38255	1.20768e-05	0.000379827	MAPK1, MAPK3, AREG, CCND1, CDKN1B, SRF, HBEGF, CREB1, EREG, AKT1, EGFR, UHMK1, FOS, BCL2, BTC	c2.cp.reactome.v7.4
REACTOME_SIGNALING_BY_ERBB2_ECD_MUTANTS	Upregulated	0.0183284	10	-0.256269	0.0591358	-4.33357	1.50865e-05	0.00046536	HSP90AA1, ERBIN, PIK3CA, PLCG1, KRAS, ERBB2, EGFR, SHC1, GRB2, NRAS	c2.cp.reactome.v7.4
REACTOME_CYCLIN_A_CDK2_ASSOCIATED_EVENTS_AT_S_PHASE_ENTRY	Upregulated	0.0393256	24	-0.217423	0.050336	-4.31944	1.60801e-05	0.00048665	PSMA3, E2F1, FZR1, PSMD3, PSMD11, CCND1, PSMD9, CDKN1B, CDK2, CDKN1A, E2F5, CDK7, CDK4, MYC, AKT1, CCNA2, RBBP4, CDC25A, WEE1, PSMD2, CCNE2, LIN9, E2F4, UBA52	c2.cp.reactome.v7.4
REACTOME_SIGNALING_BY_NOTCH	Upregulated	0.141193	113	-0.132331	0.0309565	-4.27473	1.96509e-05	0.000583705	PLXND1, CREBBP, MAMLD1, TACC3, HDAC9, YBX1, HDAC4, SEL1L, SIRT6, B4GALT1, TNRC6A, AGO1, TNRC6B, EP300, PSMA3, HIF1A, JAG1, E2F1, MIB1, PSMD3, PSMD11, KAT2A, DTX4, CCND1, PSMD9, CCNC, E2F3, KAT2B, STAT1, HDAC1, CREB1, AGO2, H2BC11, AGO3, H3-3B, NUMB, NOTCH2, HEY2, MYC, ARRB1, TLE3, FURIN, TP53, AKT1, H2BC1, EGFR, NOTCH1, MOV10, H2BC5, H4C8, RUNX1, NCSTN, H3-3A, H2AZ1, YWHAZ, SMAD3, PSMD2, TBL1XR1,…	c2.cp.reactome.v7.4
REACTOME_SIGNALLING_TO_ERKS	Upregulated	0.0263205	15	-0.231802	0.0544478	-4.25733	2.12359e-05	0.000619315	CRKL, MAPK1, MAPK3, MAPK14, RAP1A, KRAS, RALB, SHC3, SHC1, FRS2, YWHAB, MAP2K1, GRB2, SRC, NRAS	c2.cp.reactome.v7.4
REACTOME_TP53_REGULATES_METABOLIC_GENES	Upregulated	0.0519117	33	-0.189601	0.0452239	-4.19249	2.82792e-05	0.000801975	RRAGD, TIGAR, SESN1, TNRC6A, AGO1, TNRC6B, GPI, YWHAE, PRKAB1, AGO2, AGO3, COX6B1, YWHAH, SESN2, PRKAA1, YWHAQ, LRPPRC, TP53, AKT1, SESN3, MOV10, RRAGA, PRKAA2, YWHAZ, YWHAB, PRDX2, DDIT4, PTEN, CYCS, SFN, NDUFA4, TXNRD1, MT-CO1	c2.cp.reactome.v7.4
REACTOME_TRANSCRIPTION_OF_E2F_TARGETS_UNDER_NEGATIVE_CONTROL_BY_P107_RBL1_AND_P130_RBL2_IN_COMPLEX_WITH_HDAC1	Upregulated	0.0163883	9	-0.278514	0.0664598	-4.19072	2.84991e-05	0.000801975	MYBL2, E2F1, HDAC1, E2F5, CCNA2, RBBP4, CDK1, LIN9, E2F4	c2.cp.reactome.v7.4
REACTOME_TP53_REGULATES_TRANSCRIPTION_OF_CELL_DEATH_GENES	Upregulated	0.039623	24	-0.204847	0.0489588	-4.18408	2.93412e-05	0.000811437	CASP10, CREBBP, FAS, AIFM2, TP73, BAX, BIRC5, NDRG1, TNFRSF10A, CASP2, BCL6, STEAP3, APAF1, TNFRSF10B, CASP1, RABGGTB, CASP6, TP53, PMAIP1, TP53BP2, IGFBP3, ATM, TP53INP1, CRADD	c2.cp.reactome.v7.4
REACTOME_INTERLEUKIN_4_AND_INTERLEUKIN_13_SIGNALING	Upregulated	0.0817129	57	-0.163337	0.0392331	-4.16325	3.21362e-05	0.00087367	HGF, VIM, TNFRSF1B, RORA, FSCN1, HSP90AA1, BIRC5, ICAM1, HMOX1, HIF1A, CCL22, TGFB1, CCL2, HSPA8, CCND1, NANOG, VEGFA, IL4, BCL6, FN1, STAT1, FASLG, TWIST1, IL13RA2, CDKN1A, IL6, IL10, MYC, PIM1, IRF4, TP53, AKT1, POU2F1, RORC, MCL1, ZEB1, ITGB1, FOXO1, IL6R, IL23R, VCAM1, HSP90B1, STAT3, IL13, CXCL8, FOS, BCL2L1, BCL2, CCL11, SAA1, SOX2, NDN, SOCS3, SOCS1, MAOA, TNF, CEBPD	c2.cp.reactome.v7.4
REACTOME_RHO_GTPASE_EFFECTORS	Upregulated	0.17305	147	-0.118369	0.0284824	-4.15587	3.31861e-05	0.000887176	BTK, SPDL1, MYLK, RHOA, PRKCZ, ROCK1, KIF2A, PFN2, NDE1, ACTB, PIK3C3, SEH1L, CTTN, BIRC5, ABL1, MAPK1, MAPRE1, MAPK3, TUBB4A, WASL, DVL1, PFN1, YWHAE, NUP98, ARPC3, CDKN1B, MAPK14, SRF, CENPA, WIPF1, CDC20, CENPF, CIT, H2BC11, KLC1, KTN1, PIN1, YWHAH, ARPC1B, CLIP1, DIAPH1, H3-3B, WASF3, MYH10, MYH11, MEN1, YWHAQ, ROCK2, DYNC1LI2, RAC1, TUBB2A, ABI2, NCOA2, PDPK1, KIF2C, S100A8, RHOB, H2BC1, PAK…	c2.cp.reactome.v7.4
KEGG_PATHWAYS_IN_CANCER	Upregulated	0.17	148	-0.19	0.03	-7.28	4.15e-13	7.72e-11	JUN, STAT3, STAT1, HGF, BIRC5, FN1, BIRC3, IGF1, XIAP, PML, IGF1R, FZD6, LEF1, FZD9, CTBP2, HIF1A, ABL1, WNT2B, AKT1, WNT10B, LAMC2, NRAS, LAMC1, AXIN2, STAT5B, NFKB2, NFKB1, TPM3, MYC, CSF1R, CCDC6, KRAS, TGFB2, TRAF3, TGFB1, TRAF2, TGFBR2, TRAF1, TGFBR1, HSP90B1, MET, RALB, FOXO1, BIRC2, APC, SUFU, WNT16, PLCG1, PLCG2, CASP9, CASP8, KITLG, BAX, MAP2K1, FZD3, KIT, CASP3, CUL2, GRB2, WNT10A, SMAD…	c2.cp.kegg.v7.4
KEGG_PROSTATE_CANCER	Upregulated	0.07	51	-0.24	0.03	-7.01	2.77e-12	2.58e-10	CASP9, SOS2, E2F1, CHUK, RAF1, IGF1, IGF1R, CREBBP, LEF1, PDGFRB, ERBB2, MAP2K1, PDPK1, IKBKB, CREB1, AKT1, NRAS, GRB2, MAPK3, TCF7, NFKB1, TCF7L2, MAPK1, IKBKG, EP300, EGFR, GSK3B, KRAS, CDKN1B, CDKN1A, CTNNB1, HSP90AA1, AR, HSP90B1, CREB3L2, CCND1, PTEN, PIK3R3, BCL2, PDGFB, TCF7L1, FOXO1, PDGFRA, CDK2, TP53, E2F3, E2F2, PIK3CA, CCNE2, ATF4, PIK3CG	c2.cp.kegg.v7.4
KEGG_SMALL_CELL_LUNG_CANCER	Upregulated	0.06	42	-0.25	0.04	-6.55	6.77e-11	3.15e-09	CASP9, E2F1, CHUK, FN1, BIRC3, XIAP, ITGA3, COL4A2, RXRB, IKBKB, RXRA, AKT1, LAMC2, ITGB1, LAMC1, NFKB1, MYC, IKBKG, APAF1, CDKN1B, TRAF3, CDKN2B, TRAF2, TRAF1, ITGA6, CCND1, PTEN, ITGA2, PIK3R3, BCL2, BCL2L1, BIRC2, CDK2, CDK4, TP53, E2F3, E2F2, PIK3CA, CCNE2, CYCS, CDK6, PIK3CG	c2.cp.kegg.v7.4
KEGG_CELL_CYCLE	Upregulated	0.09	63	-0.22	0.03	-6.58	5.44e-11	3.15e-09	DBF4, CREBBP, ABL1, ATM, ANAPC5, MYC, CDC14B, SMC1A, TGFB2, TGFB1, GADD45A, PLK1, STAG2, MCM4, ORC6, CCND1, MCM3, MCM6, MCM5, YWHAB, CCNA2, MCM7, CHEK1, MCM2, CDC25C, CDC25A, CDC20, YWHAZ, CCND2, YWHAH, YWHAE, CCND3, SFN, E2F1, CDK1, ESPL1, SMAD3, SMAD4, SMAD2, YWHAQ, CHEK2, CDC23, EP300, GSK3B, CDKN2A, CDKN1B, CDKN1A, CDKN2B, CDKN2C, FZR1, CDK2, E2F5, CDK4, WEE1, E2F4, E2F3, TP53, E2F2, CCNE2, C…	c2.cp.kegg.v7.4
KEGG_FOCAL_ADHESION	Upregulated	0.1	71	-0.21	0.03	-6.38	1.94e-10	7.23e-09	JUN, HGF, FN1, IGF1, BIRC3, XIAP, IGF1R, DIAPH1, ITGA11, ROCK1, FLT1, AKT1, LAMC2, LAMC1, FLNA, MYLK, MET, BIRC2, THBS1, ACTN4, MAP2K1, GRB2, PPP1CC, ACTG1, CTNNB1, ACTB, ROCK2, PTEN, RAP1A, PIK3R3, RAP1B, VAV3, ITGA3, ITGA5, PDGFRB, COL4A2, PDPK1, ITGB3, ITGB1, VCL, SHC3, VEGFA, ITGB8, CCND1, BCL2, PDGFB, PDGFRA, PAK1, CRKL, CCND2, CCND3, SOS2, RAF1, SHC1, PAK2, RHOA, ERBB2, KDR, PPP1CA, MAPK3, …	c2.cp.kegg.v7.4
KEGG_PANCREATIC_CANCER	Upregulated	0.06	38	-0.25	0.04	-6.33	2.84e-10	8.8e-09	CASP9, E2F1, STAT3, CHUK, RAF1, STAT1, RAD51, ERBB2, MAP2K1, IKBKB, AKT1, SMAD3, MAPK3, SMAD4, NFKB1, RAC1, SMAD2, MAPK1, IKBKG, EGFR, KRAS, CDKN2A, TGFB2, TGFB1, VEGFA, TGFBR2, TGFBR1, CCND1, PIK3R3, RALB, BCL2L1, CDK4, TP53, E2F3, E2F2, PIK3CA, CDK6, PIK3CG	c2.cp.kegg.v7.4
KEGG_P53_SIGNALING_PATHWAY	Upregulated	0.06	38	-0.24	0.04	-6.26	4.25e-10	1.13e-08	CASP9, CASP8, SFN, IGF1, CDK1, ZMAT3, IGFBP3, TP73, PPM1D, MDM4, BAX, CASP3, PMAIP1, SESN2, ATM, SESN3, CHEK2, APAF1, CDKN2A, RRM2, CDKN1A, GADD45A, TNFRSF10B, CCND1, PTEN, CDK2, CHEK1, SESN1, CDK4, TP53, CCNE2, FAS, CDK6, CYCS, STEAP3, CCND2, THBS1, CCND3	c2.cp.kegg.v7.4
KEGG_ADHERENS_JUNCTION	Upregulated	0.06	40	-0.23	0.04	-5.91	3.7e-09	8.6e-08	SNAI2, IGF1R, RHOA, CREBBP, LEF1, ACTN4, SNAI1, ERBB2, WASF2, PTPRJ, WASL, MAP3K7, SMAD3, MAPK3, TCF7, SMAD4, ACTG1, WASF3, PTPRB, RAC1, TCF7L2, SMAD2, MAPK1, CSNK2A1, EP300, EGFR, VCL, CTNNB1, CTNND1, TGFBR2, PTPRM, TGFBR1, ACTB, MET, SRC, TCF7L1, YES1, LMO7, ACP1, PTPN1	c2.cp.kegg.v7.4
KEGG_BLADDER_CANCER	Upregulated	0.04	22	-0.26	0.05	-5.66	1.68e-08	3.47e-07	E2F1, RAF1, EGFR, CDKN2A, KRAS, CDKN1A, VEGFA, CXCL8, CCND1, ERBB2, MAP2K1, CDK4, RASSF1, TP53, E2F3, E2F2, NRAS, MAPK3, DAPK1, THBS1, MYC, MAPK1	c2.cp.kegg.v7.4
KEGG_COLORECTAL_CANCER	Upregulated	0.06	39	-0.22	0.04	-5.56	2.91e-08	5.42e-07	JUN, CASP9, RAF1, BIRC5, RHOA, LEF1, MLH1, MAP2K1, BAX, AKT1, CASP3, AXIN2, SMAD3, MAPK3, SMAD4, TCF7, RAC1, MYC, TCF7L2, SMAD2, MAPK1, GSK3B, KRAS, CTNNB1, TGFB2, TGFB1, TGFBR2, TGFBR1, CCND1, PIK3R3, BCL2, TCF7L1, APC, TP53, PIK3CA, CYCS, FOS, PIK3CG, DCC	c2.cp.kegg.v7.4
KEGG_CHRONIC_MYELOID_LEUKEMIA	Upregulated	0.06	43	-0.22	0.04	-5.53	3.35e-08	5.66e-07	SOS2, E2F1, CHUK, RAF1, SHC1, CTBP2, MAP2K1, IKBKB, ABL1, AKT1, NRAS, GRB2, STAT5B, SMAD3, MAPK3, SMAD4, NFKB1, MYC, MAPK1, RUNX1, IKBKG, CDKN2A, KRAS, CBL, SHC3, CDKN1B, CDKN1A, TGFB2, TGFB1, TGFBR2, TGFBR1, CCND1, PIK3R3, BCL2L1, CDK4, TP53, E2F3, E2F2, PIK3CA, CDK6, CRKL, HDAC1, PIK3CG	c2.cp.kegg.v7.4
KEGG_MELANOMA	Upregulated	0.05	29	-0.24	0.04	-5.47	4.88e-08	7.56e-07	E2F1, RAF1, HGF, IGF1, IGF1R, PDGFRB, MAP2K1, AKT1, NRAS, MAPK3, MAPK1, EGFR, CDKN2A, KRAS, CDKN1A, MET, CCND1, PTEN, PIK3R3, PDGFB, PDGFRA, CDK4, TP53, E2F3, E2F2, PIK3CA, CDK6, MITF, PIK3CG	c2.cp.kegg.v7.4
KEGG_GLIOMA	Upregulated	0.05	34	-0.23	0.04	-5.37	8.51e-08	1.22e-06	SOS2, E2F1, RAF1, SHC1, CALM1, IGF1, IGF1R, PDGFRB, MAP2K1, AKT1, NRAS, GRB2, MAPK3, MAPK1, EGFR, KRAS, CDKN2A, SHC3, CDKN1A, CCND1, PTEN, PIK3R3, PDGFB, PDGFRA, CDK4, TP53, E2F3, E2F2, PIK3CA, CDK6, PLCG1, PLCG2, CALM3, PIK3CG	c2.cp.kegg.v7.4
KEGG_NON_SMALL_CELL_LUNG_CANCER	Upregulated	0.05	31	-0.22	0.04	-4.88	1.13e-06	1.5e-05	CASP9, SOS2, E2F1, RAF1, ERBB2, MAP2K1, RXRB, PDPK1, RXRA, RASSF1, AKT1, NRAS, GRB2, MAPK3, MAPK1, EGFR, KRAS, CDKN2A, RASSF5, STK4, CCND1, PIK3R3, CDK4, TP53, E2F3, E2F2, PIK3CA, CDK6, PLCG1, PLCG2, PIK3CG	c2.cp.kegg.v7.4
KEGG_ENDOMETRIAL_CANCER	Upregulated	0.05	29	-0.21	0.04	-4.85	1.27e-06	1.58e-05	CASP9, SOS2, RAF1, LEF1, ERBB2, MLH1, MAP2K1, PDPK1, AKT1, NRAS, GRB2, AXIN2, MAPK3, TCF7, MYC, MAPK1, TCF7L2, EGFR, GSK3B, KRAS, CTNNB1, CCND1, PTEN, PIK3R3, TCF7L1, APC, TP53, PIK3CA, PIK3CG	c2.cp.kegg.v7.4
KEGG_NEUROTROPHIN_SIGNALING_PATHWAY	Upregulated	0.08	57	-0.17	0.04	-4.56	5.2e-06	6.04e-05	JUN, FRS2, CALM1, PDPK1, TP73, MAP3K1, IKBKB, ABL1, AKT1, NRAS, SH2B1, NFKB1, MAPK14, KRAS, SHC3, BDNF, YWHAB, BCL2, IRS2, SORT1, CRKL, PLCG1, PLCG2, YWHAZ, ARHGDIA, CALM3, YWHAH, ARHGDIB, YWHAE, SOS2, RAF1, SHC1, RIPK2, RHOA, MAP2K1, BAX, MAP2K7, GRB2, MAPK3, RPS6KA4, MAPK7, RAC1, MAPK1, YWHAQ, PRDM4, GSK3B, NTF3, RAP1A, PIK3R3, RAP1B, TP53, PIK3CA, FASLG, ATF4, IRS1, NTRK2, PIK3CG	c2.cp.kegg.v7.4
KEGG_ERBB_SIGNALING_PATHWAY	Upregulated	0.06	38	-0.19	0.04	-4.45	8.97e-06	9.82e-05	JUN, SOS2, RAF1, BTC, SHC1, PAK2, ERBB2, ERBB3, MAP2K1, MAP2K7, ABL1, AKT1, RPS6KB1, RPS6KB2, NRAS, GRB2, AREG, STAT5B, MAPK3, MYC, MAPK1, EGFR, GSK3B, KRAS, CBL, SHC3, CDKN1B, CDKN1A, EREG, SRC, PIK3R3, PAK1, PIK3CA, CRKL, PLCG1, PLCG2, HBEGF, PIK3CG	c2.cp.kegg.v7.4
KEGG_CYSTEINE_AND_METHIONINE_METABOLISM	Upregulated	0.02	10	-0.27	0.06	-4.37	1.28e-05	0.000132	AMD1, DNMT1, DNMT3A, DNMT3B, LDHB, GOT2, GOT1, MTAP, LDHA, AHCYL2	c2.cp.kegg.v7.4
KEGG_VEGF_SIGNALING_PATHWAY	Upregulated	0.04	24	-0.21	0.05	-4.1	4.28e-05	0.000419	CASP9, RAF1, PPP3R1, NOS3, PLA2G4A, MAP2K1, KDR, AKT1, NRAS, NFAT5, MAPK3, RAC1, MAPK1, MAPK14, KRAS, VEGFA, SRC, PIK3R3, PIK3CA, PLCG1, PLA2G2D, PLCG2, PLA2G12A, PIK3CG	c2.cp.kegg.v7.4
KEGG_RENAL_CELL_CARCINOMA	Upregulated	0.05	35	-0.18	0.05	-3.88	0.000108	0.00101	JUN, SOS2, RAF1, HGF, PAK2, SLC2A1, CREBBP, ELOC, MAP2K1, HIF1A, AKT1, NRAS, CUL2, GRB2, MAPK3, ETS1, EGLN2, EGLN3, RAC1, MAPK1, EP300, KRAS, TGFB2, TGFB1, FH, VEGFA, MET, RAP1A, PIK3R3, RAP1B, PDGFB, PAK1, PIK3CA, CRKL, PIK3CG	c2.cp.kegg.v7.4
KEGG_MTOR_SIGNALING_PATHWAY	Upregulated	0.03	19	-0.21	0.06	-3.74	0.000187	0.00165	IGF1, EIF4E, RICTOR, HIF1A, PDPK1, AKT1, RPS6KB1, RPS6KB2, CAB39, MAPK3, MAPK1, EIF4E2, VEGFA, PRKAA2, PRKAA1, PIK3R3, DDIT4, PIK3CA, PIK3CG	c2.cp.kegg.v7.4
KEGG_TIGHT_JUNCTION	Upregulated	0.05	35	-0.17	0.05	-3.58	0.000349	0.00295	RRAS2, CTTN, AKT1, NRAS, CSNK2A1, KRAS, PARD6B, MAGI1, GNAI2, VAPA, YES1, MAGI3, MYH11, MYH10, CGN, TJP2, RHOA, ACTN4, F11R, PRKCE, PRKCZ, ACTG1, TJAP1, SPTAN1, PPP2R2A, CTNNB1, RRAS, RAB3B, ACTB, SRC, PTEN, CDK4, AMOTL1, EPB41L2, EPB41	c2.cp.kegg.v7.4
KEGG_T_CELL_RECEPTOR_SIGNALING_PATHWAY	Upregulated	0.06	41	-0.16	0.04	-3.54	0.00041	0.00332	JUN, ZAP70, MALT1, PDPK1, PPP3R1, IKBKB, MAP3K7, AKT1, NRAS, NFAT5, NFKB1, MAPK14, KRAS, MAP3K14, CD3D, PAK1, PLCG1, SOS2, CHUK, RAF1, TNF, PAK2, RHOA, MAP2K1, MAP2K7, GRB2, MAPK3, IL10, MAPK1, IKBKG, GSK3B, CBL, CD40LG, PIK3R3, CDK4, PIK3CA, BCL10, IL4, FOS, PIK3CG, VAV3	c2.cp.kegg.v7.4
KEGG_APOPTOSIS	Upregulated	0.06	40	-0.16	0.05	-3.47	0.000525	0.00407	CASP10, CASP9, CASP8, CASP7, CHUK, TNF, TNFSF10, BIRC3, XIAP, PPP3R1, CFLAR, BAX, IKBKB, CASP6, AKT1, CASP3, TNFRSF1A, ATM, NFKB1, IKBKG, CAPN1, APAF1, TNFRSF10A, TRAF2, TNFRSF10B, MAP3K14, PIK3R3, BCL2, BCL2L1, BIRC2, PRKACB, TP53, PIK3CA, FAS, DFFA, CYCS, FASLG, PRKAR2A, PIK3CG, AIFM1	c2.cp.kegg.v7.4
KEGG_ENDOCYTOSIS	Upregulated	0.08	54	-0.14	0.04	-3.22	0.00129	0.00962	GRK2, EPN2, IGF1R, HLA-G, FLT1, VPS37D, RAB11FIP1, AP2A2, ARRB1, AP2B1, AP2A1, CSF1R, HSPA8, PARD6B, LDLR, ARAP2, MET, RAB11B, PDGFRA, ACAP2, RAB22A, EHD1, RNF41, ARF6, USP8, HLA-C, HLA-A, HSPA1B, ERBB3, RAB11FIP4, EPS15, HSPA1A, TFRC, KDR, KIT, GIT2, PRKCZ, PSD3, VPS37A, EGFR, VPS37B, CBL, SH3KBP1, RAB5B, EHD2, AP2M1, SRC, VPS4B, STAM2, VPS45, CLTB, CLTC, GRK4, ASAP1	c2.cp.kegg.v7.4

## Sheet: B_Validated_miRNA-Target_data
database	mature_mirna_id	target_symbol	target_entrez	target_ensembl	experiment	pubmed_id
mirecords	hsa-miR-128-3p	E2F3	1871	ENSG00000112242	Western blot//Luciferase activity assay	18810376
mirecords	hsa-miR-128-3p	BMI1	648	ENSG00000168283	Luciferase activity assay	19010882
mirecords	hsa-miR-128-3p	ADORA2B	136	ENSG00000170425	Luciferase activity assay	20388705
mirecords	hsa-miR-128-3p	LDLR	3949	ENSG00000130164		20042474
mirecords	hsa-miR-128-3p	LDLR	3949	ENSG00000130164		20042474
mirecords	hsa-miR-128-3p	TXNIP	10628	ENSG00000265972		20042474
mirecords	hsa-miR-128-3p	TXNIP	101060503	ENSG00000117289		20042474
mirecords	hsa-miR-128-3p	DBI	1622	ENSG00000155368		20042474
mirecords	hsa-miR-128-3p	AGO1	26523	ENSG00000092847	Western blot	20042474
mirecords	hsa-miR-128-3p	MLL		ENSG00000118058		19749093
mirecords	hsa-miR-128-3p	AF4				19749093
mirecords	hsa-miR-128-3p	RELN	5649	ENSG00000189056	Western blot	19713529
mirecords	hsa-miR-128-3p	DCX	1641	ENSG00000077279	Western blot	19713529
mirecords	hsa-miR-128-3p	NTRK3	4916	ENSG00000140538	Luciferase activity assay	19370765
mirecords	hsa-miR-148b-3p	DNMT3B	1789	ENSG00000088305	Western blot	18367714
mirecords	hsa-miR-148b-3p	DNMT3B	1789	ENSG00000088305	Western blot	18367714
mirecords	hsa-miR-148b-3p	CCKBR	887	ENSG00000110148	Western blot	21205300
mirecords	hsa-miR-148b-3p	DNMT1	1786	ENSG00000130816		21205300
mirecords	hsa-miR-148b-3p	DNMT1	1786	ENSG00000130816		21205300
mirecords	hsa-miR-148b-3p	WNT10B	7480	ENSG00000169884		21205300
mirecords	hsa-miR-148b-3p	NOG	9241	ENSG00000183691		21205300
mirecords	hsa-miR-148b-3p	ROBO1	6091	ENSG00000169855		21205300
mirecords	hsa-miR-19b-3p	BCL2L11	10018	ENSG00000153094	Western blot	18728182
mirecords	hsa-miR-19b-3p	SOCS1	8651	ENSG00000185338		18728182
mirecords	hsa-miR-19b-3p	CTGF	1490	ENSG00000118523		20305691
mirecords	hsa-miR-19b-3p	ESR1	2099	ENSG00000091831	Luciferase activity assay	19706389
mirecords	hsa-miR-19b-3p	FMR1	2332	ENSG00000102081		20435064
mirecords	hsa-miR-19b-3p	FMR1	2332	ENSG00000102081		20435064
mirecords	hsa-miR-200a-3p	ZEB2	9839	ENSG00000169554		18376396
mirecords	hsa-miR-200a-3p	ZEB1	6935	ENSG00000148516		18376396
mirecords	hsa-miR-200a-3p	ZEB1	100996668	ENSG00000148516		18376396
mirecords	hsa-miR-200a-3p	ZEB1	6935	ENSG00000148516		18376396
mirecords	hsa-miR-200a-3p	ZEB1	100996668	ENSG00000148516		18376396
mirecords	hsa-miR-200a-3p	ZEB1	6935	ENSG00000148516		18376396
mirecords	hsa-miR-200a-3p	ZEB1	100996668	ENSG00000148516		18376396
mirecords	hsa-miR-200a-3p	ZEB2	9839	ENSG00000169554		20037478
mirecords	hsa-miR-200a-3p	FOG2				20005803
mirecords	hsa-miR-200a-3p	ERBB2IP	55914	ENSG00000112851		20005803
mirecords	hsa-miR-200a-3p	BAP1	8314	ENSG00000163930		20005803
mirecords	hsa-miR-200a-3p	KLHL20	27252	ENSG00000076321		20005803
mirecords	hsa-miR-200a-3p	PTPRD	5789	ENSG00000153707		20005803
mirecords	hsa-miR-200a-3p	ELMO2	63916	ENSG00000062598		20005803
mirecords	hsa-miR-200a-3p	WDR37	22884	ENSG00000047056		20005803
mirecords	hsa-miR-200a-3p	CTNNBIP1	56998	ENSG00000178585	Western blot	19703993
mirecords	hsa-miR-200b-3p	ZEB1	6935	ENSG00000148516		18376396
mirecords	hsa-miR-200b-3p	ZEB1	100996668	ENSG00000148516		18376396
mirecords	hsa-miR-200b-3p	ZEB1	6935	ENSG00000148516		18376396
mirecords	hsa-miR-200b-3p	ZEB1	100996668	ENSG00000148516		18376396
mirecords	hsa-miR-200b-3p	ZEB1	6935	ENSG00000148516		18376396
mirecords	hsa-miR-200b-3p	ZEB1	100996668	ENSG00000148516		18376396
mirecords	hsa-miR-200b-3p	ZEB1	6935	ENSG00000148516		18376396
mirecords	hsa-miR-200b-3p	ZEB1	100996668	ENSG00000148516		18376396
mirecords	hsa-miR-200b-3p	ZEB1	6935	ENSG00000148516		18376396
mirecords	hsa-miR-200b-3p	ZEB1	100996668	ENSG00000148516		18376396
mirecords	hsa-miR-200b-3p	ZEB2	9839	ENSG00000169554		18376396
mirecords	hsa-miR-200b-3p	RERE	473	ENSG00000142599		17923093
mirecords	hsa-miR-200b-3p	ZEB2	9839	ENSG00000169554		20037478
mirecords	hsa-miR-200b-3p	FOG2				20005803
mirecords	hsa-miR-200b-3p	ERBB2IP	55914	ENSG00000112851		20005803
mirecords	hsa-miR-200b-3p	BAP1	8314	ENSG00000163930		20005803
mirecords	hsa-miR-200b-3p	KLHL20	27252	ENSG00000076321		20005803
mirecords	hsa-miR-200b-3p	PTPRD	5789	ENSG00000153707		20005803
mirecords	hsa-miR-200b-3p	ELMO2	63916	ENSG00000062598		20005803
mirecords	hsa-miR-200b-3p	WDR37	22884	ENSG00000047056		20005803
mirecords	hsa-miR-200b-3p	ERRFI1	54206	ENSG00000116285		19671845
mirecords	hsa-miR-200b-3p	WAVE3				19801681
mirecords	hsa-miR-200b-3p	BMI1	648	ENSG00000168283	Western blot	21725369
mirecords	hsa-miR-200c-3p	ZEB1	6935	ENSG00000148516	Western blot	18483486
mirecords	hsa-miR-200c-3p	ZEB1	100996668	ENSG00000148516	Western blot	18483486
mirecords	hsa-miR-200c-3p	ZEB1	6935	ENSG00000148516	Western blot	18483486
mirecords	hsa-miR-200c-3p	ZEB1	100996668	ENSG00000148516	Western blot	18483486
mirecords	hsa-miR-200c-3p	FOG2				20005803
mirecords	hsa-miR-200c-3p	ERBB2IP	55914	ENSG00000112851		20005803
mirecords	hsa-miR-200c-3p	BAP1	8314	ENSG00000163930		20005803
mirecords	hsa-miR-200c-3p	KLHL20	27252	ENSG00000076321		20005803
mirecords	hsa-miR-200c-3p	PTPRD	5789	ENSG00000153707		20005803
mirecords	hsa-miR-200c-3p	ELMO2	63916	ENSG00000062598		20005803
mirecords	hsa-miR-200c-3p	WDR37	22884	ENSG00000047056		20005803
mirecords	hsa-miR-200c-3p	ERRFI1	54206	ENSG00000116285		19671845
mirecords	hsa-miR-200c-3p	ZEB1	6935	ENSG00000148516	phenotypic analysis of target gene	19502803
mirecords	hsa-miR-200c-3p	ZEB1	100996668	ENSG00000148516	phenotypic analysis of target gene	19502803
mirecords	hsa-miR-200c-3p	JAG1	182	ENSG00000101384	Western blot//Luciferase activity assay	21224847
mirecords	hsa-miR-205-5p	ZEB2	9839	ENSG00000169554		18376396
mirecords	hsa-miR-205-5p	ZEB1	6935	ENSG00000148516		18376396
mirecords	hsa-miR-205-5p	ZEB1	100996668	ENSG00000148516		18376396
mirecords	hsa-miR-205-5p	VEGFA	7422	ENSG00000112715	ELISA	18320040
mirecords	hsa-miR-205-5p	INPPL1	3636	ENSG00000165458	Luciferase activity assay	19033458
mirecords	hsa-miR-205-5p	VEGFA	7422	ENSG00000112715	Luciferase activity assay	19238171
mirecords	hsa-miR-205-5p	ERBB3	2065	ENSG00000065361	Western blot//Luciferase activity assay	19238171
mirecords	hsa-miR-205-5p	ZEB2	9839	ENSG00000169554		19244118
mirecords	hsa-miR-205-5p	PRKCE	5581	ENSG00000171132	Immunostaining	19244118
mirecords	hsa-miR-205-5p	ERBB3	2065	ENSG00000065361	Western blot//Luciferase activity assay	19276373
mirecords	hsa-miR-205-5p	MED1	5469	ENSG00000125686	Western blot//Luciferase activity assay	20065103
mirecords	hsa-miR-205-5p	MED1	5469	ENSG00000125686	Western blot//Luciferase activity assay	20065103
mirecords	hsa-miR-205-5p	MED1	5469	ENSG00000125686	Western blot//Luciferase activity assay	20065103
mirecords	hsa-miR-210-3p	EFNA3	1944	ENSG00000143590	Western blot	18417479
mirecords	hsa-miR-210-3p	MNT	4335	ENSG00000070444	Western blot	19652553
mirecords	hsa-miR-210-3p	CASP8AP2	9994	ENSG00000118412	Luciferase activity assay	19721136
mirecords	hsa-miR-210-3p	VMP1	81671	ENSG00000062716	Western blot//Luciferase activity assay	22144109
mirecords	hsa-miR-210-3p	VMP1	406991	ENSG00000062716	Western blot//Luciferase activity assay	22144109
mirecords	hsa-miR-320a-3p	MCL1	4170	ENSG00000143384	Western blot//Luciferase activity assay	19070389
mirecords	hsa-miR-320a-3p	MCL1	4170	ENSG00000143384	Western blot//Luciferase activity assay	19070389
mirecords	hsa-miR-320a-3p	POLR3D	661	ENSG00000168495		18852463
mirecords	hsa-miR-342-3p	DNMT1	1786	ENSG00000130816	Western blot//Luciferase activity assay	21565830
mirecords	hsa-miR-342-3p	DNMT1	1786	ENSG00000130816	Western blot//Luciferase activity assay	21565830
mirecords	hsa-miR-34a-5p	DLL1	28514	ENSG00000198719		14697198
mirecords	hsa-miR-34a-5p	DLL1	28514	ENSG00000198719		14697198
mirecords	hsa-miR-34a-5p	DLL1	28514	ENSG00000198719		14697198
mirecords	hsa-miR-34a-5p	NOTCH1	4851	ENSG00000148400		14697198
mirecords	hsa-miR-34a-5p	NOTCH1	4851	ENSG00000148400		14697198
mirecords	hsa-miR-34a-5p	NOTCH1	4851	ENSG00000148400		14697198
mirecords	hsa-miR-34a-5p	NOTCH1	4851	ENSG00000148400		14697198
mirecords	hsa-miR-34a-5p	E2F3	1871	ENSG00000112242	Western blot//activity assay//Luciferase activity assay	17297439
mirecords	hsa-miR-34a-5p	NOTCH1	4851	ENSG00000148400		17150773
mirecords	hsa-miR-34a-5p	VEGFA	7422	ENSG00000112715	ELISA//activity assay//Luciferase activity assay	18320040
mirecords	hsa-miR-34a-5p	BCL2	596	ENSG00000171791	Western blot//activity assay//Luciferase activity assay	17656095
mirecords	hsa-miR-34a-5p	MYCN	4613	ENSG00000134323	Western blot//activity assay//Luciferase activity assay	18504438
mirecords	hsa-miR-34a-5p	MYCN	4613	ENSG00000134323	Western blot//activity assay//Luciferase activity assay	18504438
mirecords	hsa-miR-34a-5p	HMGA2	8091	ENSG00000149948		18803879
mirecords	hsa-miR-34a-5p	NOTCH1	4851	ENSG00000148400		18803879
mirecords	hsa-miR-34a-5p	BCL2	596	ENSG00000171791	Western blot	18803879
mirecords	hsa-miR-34a-5p	SIRT1	23411	ENSG00000096717	Luciferase activity assay	18755897
mirecords	hsa-miR-34a-5p	CDK6	1021	ENSG00000105810	Western blot	18834855
mirecords	hsa-miR-34a-5p	CCND1	595	ENSG00000110092	Western blot	18834855
mirecords	hsa-miR-34a-5p	E2F3	1871	ENSG00000112242	Western blot	18834855
mirecords	hsa-miR-34a-5p	BCL2	596	ENSG00000171791	Western blot	18834855
mirecords	hsa-miR-34a-5p	BCL2	596	ENSG00000171791	Western blot	20433755
mirecords	hsa-miR-34a-5p	MYC	4609	ENSG00000136997	Western blot	20212154
mirecords	hsa-miR-34a-5p	NOTCH1	4851	ENSG00000148400	Western blot	20351093
mirecords	hsa-miR-34a-5p	JAG1	182	ENSG00000101384	Western blot//Luciferase activity assay	20351093
mirecords	hsa-miR-34a-5p	MAP2K1	5604	ENSG00000169032	Western blot//Luciferase activity assay	20299489
mirecords	hsa-miR-34a-5p	MET	4233	ENSG00000105976	Western blot//Luciferase activity assay	19773441
mirecords	hsa-miR-34a-5p	MET	4233	ENSG00000105976	Western blot//Luciferase activity assay	19773441
mirecords	hsa-miR-34a-5p	Notch-1			Western blot//Luciferase activity assay	19773441
mirecords	hsa-miR-34a-5p	Notch-1			Western blot//Luciferase activity assay	19773441
mirecords	hsa-miR-34a-5p	NOTCH2	4853	ENSG00000134250	Western blot//Luciferase activity assay	19773441
mirecords	hsa-miR-34a-5p	NOTCH2	4853	ENSG00000134250	Western blot//Luciferase activity assay	19773441
mirecords	hsa-miR-34a-5p	MYB	4602	ENSG00000118513	Western blot//Luciferase activity assay	19584398
mirecords	hsa-miR-34a-5p	MYB	4602	ENSG00000118513	Western blot//Luciferase activity assay	19584398
mirecords	hsa-miR-34a-5p	MYB	4602	ENSG00000118513	Western blot//Luciferase activity assay	19584398
mirecords	hsa-miR-34a-5p	WNT1	7471	ENSG00000125084		19398721
mirecords	hsa-miR-34a-5p	AXIN2	8313	ENSG00000168646	Luciferase activity assay	19336450
mirecords	hsa-miR-34a-5p	AXIN2	8313	ENSG00000168646	Luciferase activity assay	19336450
mirecords	hsa-miR-34a-5p	AXIN2	8313	ENSG00000168646	Luciferase activity assay	19336450
mirecords	hsa-miR-34a-5p	AXIN2	8313	ENSG00000168646	Luciferase activity assay	19336450
mirecords	hsa-miR-34a-5p	CD44	960	ENSG00000026508	Western blot//Luciferase activity assay	21240262
mirecords	hsa-miR-34a-5p	CD44	960	ENSG00000026508	Western blot//Luciferase activity assay	21240262
mirecords	hsa-miR-34a-5p	AXL	558	ENSG00000167601	Western blot//Luciferase activity assay	21317930
mirecords	hsa-miR-34a-5p	EPHA5	2044	ENSG00000145242	Western blot	22079638
mirecords	hsa-miR-424-3p	LGALS3	3958	ENSG00000131981	Western blot	17889671
mirecords	hsa-miR-429	RERE	473	ENSG00000142599		17923093
mirecords	hsa-miR-429	RERE	473	ENSG00000142599		17923093
mirecords	hsa-miR-429	RERE	473	ENSG00000142599		17923093
mirecords	hsa-miR-429	FOG2				20005803
mirecords	hsa-miR-429	ERBB2IP	55914	ENSG00000112851		20005803
mirecords	hsa-miR-429	BAP1	8314	ENSG00000163930		20005803
mirecords	hsa-miR-429	KLHL20	27252	ENSG00000076321		20005803
mirecords	hsa-miR-429	PTPRD	5789	ENSG00000153707		20005803
mirecords	hsa-miR-429	ELMO2	63916	ENSG00000062598		20005803
mirecords	hsa-miR-429	WDR37	22884	ENSG00000047056		20005803
mirecords	hsa-miR-429	ERRFI1	54206	ENSG00000116285		19671845
mirecords	hsa-miR-98-5p	HMGA2	8091	ENSG00000149948	Western blot	17222355
mirecords	hsa-miR-98-5p	HMGA2	8091	ENSG00000149948	Western blot	17222355
mirecords	hsa-miR-98-5p	HMGA2	8091	ENSG00000149948	Western blot	17222355
mirecords	hsa-miR-98-5p	HMGA2	8091	ENSG00000149948	Western blot	17222355
mirecords	hsa-miR-98-5p	HMGA2	8091	ENSG00000149948	Western blot	17222355
mirecords	hsa-miR-98-5p	HMGA2	8091	ENSG00000149948	Western blot	17222355
mirecords	hsa-miR-98-5p	HMGA2	8091	ENSG00000149948	Western blot	17222355
mirecords	hsa-miR-98-5p	FUS1			Western blot	19671678
mirtarbase	hsa-let-7d-3p	PDE2A	5138	ENSG00000186642	PAR-CLIP	27292025
mirtarbase	hsa-let-7d-3p	SNRPD3	6634	ENSG00000100028	PAR-CLIP	22100165
mirtarbase	hsa-let-7d-3p	CAPN15	6650	ENSG00000103326	CLASH	23622248
mirtarbase	hsa-let-7d-3p	CAPN15	6650	ENSG00000282214	CLASH	23622248
mirtarbase	hsa-let-7d-3p	GTF3C4	9329	ENSG00000125484	PAR-CLIP	20371350
mirtarbase	hsa-let-7d-3p	QKI	9444	ENSG00000112531	PAR-CLIP	22012620
mirtarbase	hsa-let-7d-3p	FAM20B	9917	ENSG00000116199	HITS-CLIP	23313552
mirtarbase	hsa-let-7d-3p	CELF1	10658	ENSG00000149187	PAR-CLIP	26701625
mirtarbase	hsa-let-7d-3p	HOOK3	84376	ENSG00000168172	HITS-CLIP	23313552
mirtarbase	hsa-let-7d-3p	LINC00598	646982		HITS-CLIP	19536157
mirtarbase	hsa-miR-128-3p	A2M	2	ENSG00000175899	Microarray	17612493
mirtarbase	hsa-miR-128-3p	ABCA1	19	ENSG00000165029	Luciferase reporter assay//Microarray//qRT-PCR//Western blot	23990020
mirtarbase	hsa-miR-128-3p	ACADM	34	ENSG00000117054	Microarray	17612493
mirtarbase	hsa-miR-128-3p	ADD1	118	ENSG00000087274	PAR-CLIP	24398324
mirtarbase	hsa-miR-128-3p	ADORA2B	136	ENSG00000170425	PAR-CLIP	21572407
mirtarbase	hsa-miR-128-3p	ADORA2B	136	ENSG00000170425	Luciferase reporter assay//qRT-PCR//Western blot	26478435
mirtarbase	hsa-miR-128-3p	PARP1	142	ENSG00000143799	CLASH	23622248
mirtarbase	hsa-miR-128-3p	ALDH9A1	223	ENSG00000143149	CLASH	23622248
mirtarbase	hsa-miR-128-3p	APEX1	328	ENSG00000100823	PAR-CLIP	23592263
mirtarbase	hsa-miR-128-3p	APEX1	328	ENSG00000100823	PAR-CLIP	20371350
mirtarbase	hsa-miR-128-3p	ARF6	382	ENSG00000165527	Microarray	17612493
mirtarbase	hsa-miR-128-3p	ARHGAP5	394	ENSG00000100852	Microarray	17612493
mirtarbase	hsa-miR-128-3p	ZFHX3	463	ENSG00000140836	PAR-CLIP	22012620
mirtarbase	hsa-miR-128-3p	ZFHX3	463	ENSG00000140836	PAR-CLIP	26701625
mirtarbase	hsa-miR-128-3p	FXYD2	486	ENSG00000137731	Microarray	17612493
mirtarbase	hsa-miR-128-3p	ATP5F1A	498	ENSG00000152234	HITS-CLIP	23824327
mirtarbase	hsa-miR-128-3p	ATP6V1C1	528	ENSG00000155097	Microarray	17612493
mirtarbase	hsa-miR-128-3p	AZGP1	563	ENSG00000160862	Microarray	17612493
mirtarbase	hsa-miR-128-3p	BAX	581	ENSG00000087088	Luciferase reporter assay//qRT-PCR//Western blot	23526655
mirtarbase	hsa-miR-128-3p	BMI1	648	ENSG00000168283	Immunohistochemistry//In situ hybridization//Microarray//qRT-PCR//Western blot	19010882
mirtarbase	hsa-miR-128-3p	BMI1	648	ENSG00000168283	Luciferase reporter assay//Western blot	20574517
mirtarbase	hsa-miR-128-3p	BMI1	648	ENSG00000168283	Northern blot//Western blot	19941032
mirtarbase	hsa-miR-128-3p	BMI1	648	ENSG00000168283	Flow//qRT-PCR//Western blot	23019226
mirtarbase	hsa-miR-128-3p	BMI1	648	ENSG00000168283	Luciferase reporter assay	24903149
mirtarbase	hsa-miR-128-3p	BMI1	648	ENSG00000168283	Immunohistochemistry//Microarray//qRT-PCR//Western blot	26717043
mirtarbase	hsa-miR-128-3p	BMPR2	659	ENSG00000204217	Microarray	17612493
mirtarbase	hsa-miR-128-3p	BPGM	669	ENSG00000172331	Microarray	17612493
mirtarbase	hsa-miR-128-3p	BRCA2	675	ENSG00000139618	Microarray	17612493
mirtarbase	hsa-miR-128-3p	ZFP36L1	677	ENSG00000185650	PAR-CLIP	23592263
mirtarbase	hsa-miR-128-3p	ZFP36L1	677	ENSG00000185650	PAR-CLIP	24398324
mirtarbase	hsa-miR-128-3p	ZFP36L1	677	ENSG00000185650	PAR-CLIP	20371350
mirtarbase	hsa-miR-128-3p	KLF5	688	ENSG00000102554	Microarray	17612493
mirtarbase	hsa-miR-128-3p	BYSL	705	ENSG00000112578	Sequencing	20371350
mirtarbase	hsa-miR-128-3p	SERPING1	710	ENSG00000149131	HITS-CLIP	23824327
mirtarbase	hsa-miR-128-3p	CANX	821	ENSG00000127022	PAR-CLIP	23592263
mirtarbase	hsa-miR-128-3p	CANX	821	ENSG00000283777	PAR-CLIP	23592263
mirtarbase	hsa-miR-128-3p	CANX	821	ENSG00000127022	PAR-CLIP	24398324
mirtarbase	hsa-miR-128-3p	CANX	821	ENSG00000283777	PAR-CLIP	24398324
mirtarbase	hsa-miR-128-3p	CANX	821	ENSG00000127022	PAR-CLIP	20371350
mirtarbase	hsa-miR-128-3p	CANX	821	ENSG00000283777	PAR-CLIP	20371350
mirtarbase	hsa-miR-128-3p	CASP3	836	ENSG00000164305	Sequencing	20371350
mirtarbase	hsa-miR-128-3p	CASQ2	845	ENSG00000118729	Microarray	17612493
mirtarbase	hsa-miR-128-3p	RUNX1	861	ENSG00000159216	HITS-CLIP	23313552
mirtarbase	hsa-miR-128-3p	CCNT1	904	ENSG00000129315	PAR-CLIP	27292025
mirtarbase	hsa-miR-128-3p	CDH5	1003	ENSG00000179776	Microarray	17612493
mirtarbase	hsa-miR-128-3p	CDH6	1004	ENSG00000113361	PAR-CLIP	22100165
mirtarbase	hsa-miR-128-3p	CETN1	1068	ENSG00000177143	Microarray	17612493
mirtarbase	hsa-miR-128-3p	CCR4	1233	ENSG00000183813	HITS-CLIP	23824327
mirtarbase	hsa-miR-128-3p	MAPK14	1432	ENSG00000112062	Immunoblot//Luciferase reporter assay//qRT-PCR	23109423
mirtarbase	hsa-miR-128-3p	CSF1	1435	ENSG00000184371	Immunoblot//Luciferase reporter assay//qRT-PCR	22909061
mirtarbase	hsa-miR-128-3p	CSF1	1435	ENSG00000184371	Flow//qRT-PCR//Western blot	23019226
mirtarbase	hsa-miR-128-3p	CSF1	1435	ENSG00000184371	Luciferase reporter assay//Western blot	24415783
mirtarbase	hsa-miR-128-3p	CSRP2	1466	ENSG00000175183	PAR-CLIP	23592263
mirtarbase	hsa-miR-128-3p	CSRP2	1466	ENSG00000175183	PAR-CLIP	21572407
mirtarbase	hsa-miR-128-3p	CTSZ	1522	ENSG00000101160	Sequencing	20371350
mirtarbase	hsa-miR-128-3p	CYP2C9	1559	ENSG00000138109	EMSA//Luciferase reporter assay//qRT-PCR//Western blot	25704921
mirtarbase	hsa-miR-128-3p	DARS1	1615	ENSG00000115866	HITS-CLIP	23824327
mirtarbase	hsa-miR-128-3p	DCK	1633	ENSG00000156136	Microarray	17612493
mirtarbase	hsa-miR-128-3p	DCX	1641	ENSG00000077279	Luciferase reporter assay//qRT-PCR//Western blot	19713529
mirtarbase	hsa-miR-128-3p	DDX6	1656	ENSG00000110367	PAR-CLIP	23592263
mirtarbase	hsa-miR-128-3p	DDX6	1656	ENSG00000110367	PAR-CLIP	26701625
mirtarbase	hsa-miR-128-3p	DSC3	1825	ENSG00000134762	PAR-CLIP	27292025
mirtarbase	hsa-miR-128-3p	SLC26A2	1836	ENSG00000155850	HITS-CLIP	23824327
mirtarbase	hsa-miR-128-3p	E2F3	1871	ENSG00000112242	Luciferase reporter assay	18810376
mirtarbase	hsa-miR-128-3p	E2F3	1871	ENSG00000112242	Luciferase reporter assay	19013014
mirtarbase	hsa-miR-128-3p	EGFR	1956	ENSG00000146648	Western blot	22853714
mirtarbase	hsa-miR-128-3p	EIF5	1983	ENSG00000100664	PAR-CLIP	23446348
mirtarbase	hsa-miR-128-3p	EN2	2020	ENSG00000164778	PAR-CLIP	21572407
mirtarbase	hsa-miR-128-3p	EPB41L1	2036	ENSG00000088367	Microarray	17612493
mirtarbase	hsa-miR-128-3p	EPHB1	2047	ENSG00000154928	Luciferase reporter assay//qRT-PCR//Western blot	23835497
mirtarbase	hsa-miR-128-3p	EPHB2	2048	ENSG00000133216	Luciferase reporter assay//qRT-PCR//Western blot	23835497
mirtarbase	hsa-miR-128-3p	EYA4	2070	ENSG00000112319	Microarray	17612493
mirtarbase	hsa-miR-128-3p	ETF1	2107	ENSG00000120705	CLASH	23622248
mirtarbase	hsa-miR-128-3p	MTOR	2475	ENSG00000198793	Chromatin immunoprecipitation//Immunoblot//Luciferase reporter assay//Microarray//qRT-PCR	27893811
mirtarbase	hsa-miR-128-3p	FYN	2534	ENSG00000010810	Microarray	17612493
mirtarbase	hsa-miR-128-3p	XRCC6	2547	ENSG00000196419	CLASH	23622248
mirtarbase	hsa-miR-128-3p	GATA6	2627	ENSG00000141448	Microarray	17612493
mirtarbase	hsa-miR-128-3p	GBA	2629	ENSG00000262446	PAR-CLIP	23592263
mirtarbase	hsa-miR-128-3p	GBA	2629	ENSG00000177628	PAR-CLIP	23592263
mirtarbase	hsa-miR-128-3p	GCNT2	2651	ENSG00000111846	Microarray	17612493
mirtarbase	hsa-miR-128-3p	GCNT2	2651	ENSG00000285222	Microarray	17612493
mirtarbase	hsa-miR-128-3p	GDNF	2668	ENSG00000168621	Microarray	17612493
mirtarbase	hsa-miR-128-3p	B4GALT1	2683	ENSG00000086062	Microarray	17612493
mirtarbase	hsa-miR-128-3p	GLRX	2745	ENSG00000173221	Microarray	17612493
mirtarbase	hsa-miR-128-3p	GNAQ	2776	ENSG00000156052	Microarray	17612493
mirtarbase	hsa-miR-128-3p	GPI	2821	ENSG00000105220	PAR-CLIP	27292025
mirtarbase	hsa-miR-128-3p	GPI	2821	ENSG00000282019	PAR-CLIP	27292025
mirtarbase	hsa-miR-128-3p	MKNK2	2872	ENSG00000099875	Sequencing	20371350
mirtarbase	hsa-miR-128-3p	MKNK2	2872	ENSG00000099875	PAR-CLIP	23592263
mirtarbase	hsa-miR-128-3p	H3-3B	3021	ENSG00000132475	PAR-CLIP	24398324
mirtarbase	hsa-miR-128-3p	H3-3B	3021	ENSG00000132475	PAR-CLIP	20371350
mirtarbase	hsa-miR-128-3p	HAL	3034	ENSG00000084110	PAR-CLIP	22012620
mirtarbase	hsa-miR-128-3p	HINT1	3094	ENSG00000169567	HITS-CLIP	23824327
mirtarbase	hsa-miR-128-3p	HLA-DRA	3122	ENSG00000234794	PAR-CLIP	23592263
mirtarbase	hsa-miR-128-3p	HLA-DRA	3122	ENSG00000228987	PAR-CLIP	23592263
mirtarbase	hsa-miR-128-3p	HLA-DRA	3122	ENSG00000204287	PAR-CLIP	23592263
mirtarbase	hsa-miR-128-3p	HLA-DRA	3122	ENSG00000230726	PAR-CLIP	23592263
mirtarbase	hsa-miR-128-3p	HLA-DRA	3122	ENSG00000206308	PAR-CLIP	23592263
mirtarbase	hsa-miR-128-3p	HLA-DRA	3122	ENSG00000226260	PAR-CLIP	23592263
mirtarbase	hsa-miR-128-3p	HLA-DRA	3122	ENSG00000227993	PAR-CLIP	23592263
mirtarbase	hsa-miR-128-3p	HMGA1	3159	ENSG00000137309	PAR-CLIP	23592263
mirtarbase	hsa-miR-128-3p	HMOX1	3162	ENSG00000100292	Microarray	17612493
mirtarbase	hsa-miR-128-3p	HMOX1	3162	ENSG00000100292	PAR-CLIP	23592263
mirtarbase	hsa-miR-128-3p	HNRNPF	3185	ENSG00000169813	PAR-CLIP	20371350
mirtarbase	hsa-miR-128-3p	HOXA10	3206	ENSG00000253293	PAR-CLIP	23446348
mirtarbase	hsa-miR-128-3p	HOXA10	3206	ENSG00000253293	PAR-CLIP	21572407
mirtarbase	hsa-miR-128-3p	HOXA10	3206	ENSG00000253293	PAR-CLIP	20371350
mirtarbase	hsa-miR-128-3p	HOXB3	3213	ENSG00000120093	PAR-CLIP	21572407
mirtarbase	hsa-miR-128-3p	HOXC6	3223	ENSG00000197757	Sequencing	20371350
mirtarbase	hsa-miR-128-3p	NDST1	3340	ENSG00000070614	HITS-CLIP	23313552
mirtarbase	hsa-miR-128-3p	NDST1	3340	ENSG00000070614	HITS-CLIP	21572407
mirtarbase	hsa-miR-128-3p	FOXN2	3344	ENSG00000170802	PAR-CLIP	23592263
mirtarbase	hsa-miR-128-3p	FOXN2	3344	ENSG00000170802	PAR-CLIP	21572407
mirtarbase	hsa-miR-128-3p	IGF1	3479	ENSG00000017427	Chromatin immunoprecipitation//Immunoblot//Luciferase reporter assay//Microarray//qRT-PCR	27893811
mirtarbase	hsa-miR-128-3p	IGF2R	3482	ENSG00000197081	CLASH	23622248
mirtarbase	hsa-miR-128-3p	ILK	3611	ENSG00000166333	PAR-CLIP	23592263
mirtarbase	hsa-miR-128-3p	ISL1	3670	ENSG00000016082	Luciferase reporter assay	24055866
mirtarbase	hsa-miR-128-3p	ITPR1	3708	ENSG00000150995	Sequencing	20371350
mirtarbase	hsa-miR-128-3p	JAK1	3716	ENSG00000162434	Microarray	17612493
mirtarbase	hsa-miR-128-3p	KCNJ6	3763	ENSG00000157542	Microarray	17612493
mirtarbase	hsa-miR-128-3p	KIF5B	3799	ENSG00000170759	Sequencing	20371350
mirtarbase	hsa-miR-128-3p	KNG1	3827	ENSG00000113889	Microarray	17612493
mirtarbase	hsa-miR-128-3p	KPNB1	3837	ENSG00000108424	CLASH	23622248
mirtarbase	hsa-miR-128-3p	TNPO1	3842	ENSG00000083312	PAR-CLIP	23592263
mirtarbase	hsa-miR-128-3p	LBR	3930	ENSG00000143815	Sequencing	20371350
mirtarbase	hsa-miR-128-3p	LDLR	3949	ENSG00000130164	Microarray	17612493
mirtarbase	hsa-miR-128-3p	LDLR	3949	ENSG00000130164	HITS-CLIP	23313552
mirtarbase	hsa-miR-128-3p	LGALS3	3958	ENSG00000131981	Luciferase reporter assay//qRT-PCR//Western blot	28146425
mirtarbase	hsa-miR-128-3p	LIFR	3977	ENSG00000113594	Sequencing	20371350
mirtarbase	hsa-miR-128-3p	LIFR	3977	ENSG00000113594	PAR-CLIP	21572407
mirtarbase	hsa-miR-128-3p	LMNB1	4001	ENSG00000113368	Sequencing	20371350
mirtarbase	hsa-miR-128-3p	LNPEP	4012	ENSG00000113441	HITS-CLIP	23313552
mirtarbase	hsa-miR-128-3p	LOXL2	4017	ENSG00000134013	HITS-CLIP	19536157
mirtarbase	hsa-miR-128-3p	TM4SF1	4071	ENSG00000169908	Microarray	17612493
mirtarbase	hsa-miR-128-3p	SMAD2	4087	ENSG00000175387	Luciferase reporter assay	27087048
mirtarbase	hsa-miR-128-3p	MBL2	4153	ENSG00000165471	PAR-CLIP	22012620
mirtarbase	hsa-miR-128-3p	MKLN1	4289	ENSG00000128585	Sequencing	20371350
mirtarbase	hsa-miR-128-3p	MKLN1	4289	ENSG00000128585	PAR-CLIP	23592263
mirtarbase	hsa-miR-128-3p	MPI	4351	ENSG00000178802	HITS-CLIP	27418678
mirtarbase	hsa-miR-128-3p	MPP2	4355	ENSG00000108852	Microarray	17612493
mirtarbase	hsa-miR-128-3p	MYO1F	4542	ENSG00000142347	HITS-CLIP	23824327
mirtarbase	hsa-miR-128-3p	MYO1F	4542	ENSG00000142347	HITS-CLIP	23313552
mirtarbase	hsa-miR-128-3p	MYO1F	4542	ENSG00000142347	HITS-CLIP	27418678
mirtarbase	hsa-miR-128-3p	MYO9A	4649	ENSG00000066933	Sequencing	20371350
mirtarbase	hsa-miR-128-3p	NDUFC2	4718	ENSG00000151366	CLASH	23622248
mirtarbase	hsa-miR-128-3p	NEK2	4751	ENSG00000117650	Microarray	17612493
mirtarbase	hsa-miR-128-3p	NEK2	4751	ENSG00000117650	Luciferase reporter assay//qRT-PCR//Western blot//DNA methylation analysis	24046120
mirtarbase	hsa-miR-128-3p	NOP2	4839	ENSG00000111641	Sequencing	20371350
mirtarbase	hsa-miR-128-3p	NTRK3	4916	ENSG00000140538	Luciferase reporter assay	19370765
mirtarbase	hsa-miR-128-3p	NTRK3	4916	ENSG00000140538	Luciferase reporter assay	21143953
mirtarbase	hsa-miR-128-3p	PDE3A	5139	ENSG00000172572	Microarray	17612493
mirtarbase	hsa-miR-128-3p	PDE3A	5139	ENSG00000172572	HITS-CLIP	24906430
mirtarbase	hsa-miR-128-3p	PDE3A	5139	ENSG00000172572	HITS-CLIP	23824327
mirtarbase	hsa-miR-128-3p	PDE3A	5139	ENSG00000172572	HITS-CLIP	23313552
mirtarbase	hsa-miR-128-3p	PDE3A	5139	ENSG00000172572	HITS-CLIP	19536157
mirtarbase	hsa-miR-128-3p	PDE3A	5139	ENSG00000172572	HITS-CLIP	28735896
mirtarbase	hsa-miR-128-3p	PDE3B	5140	ENSG00000152270	Microarray	17612493
mirtarbase	hsa-miR-128-3p	PDK1	5163	ENSG00000152256	Luciferase reporter assay//qRT-PCR//Western blot	26949090
mirtarbase	hsa-miR-128-3p	PDPK1	5170	ENSG00000140992	Microarray	17612493
mirtarbase	hsa-miR-128-3p	PFKL	5211	ENSG00000141959	Luciferase reporter assay//qRT-PCR//Western blot	27186417
mirtarbase	hsa-miR-128-3p	PIK3C2B	5287	ENSG00000133056	Microarray	17612493
mirtarbase	hsa-miR-128-3p	PIK3R1	5295	ENSG00000145675	Chromatin immunoprecipitation//Immunoblot//Luciferase reporter assay//Microarray//qRT-PCR	27893811
mirtarbase	hsa-miR-128-3p	PKD1	5310	ENSG00000008710	HITS-CLIP	22927820
mirtarbase	hsa-miR-128-3p	PLA2G5	5322	ENSG00000127472	Microarray	17612493
mirtarbase	hsa-miR-128-3p	PLAG1	5324	ENSG00000181690	Sequencing	20371350
mirtarbase	hsa-miR-128-3p	PLAGL2	5326	ENSG00000126003	PAR-CLIP	24398324
mirtarbase	hsa-miR-128-3p	PLAGL2	5326	ENSG00000126003	PAR-CLIP	20371350
mirtarbase	hsa-miR-128-3p	POU5F1	5460	ENSG00000229094	Reporter assay	19409607
mirtarbase	hsa-miR-128-3p	POU5F1	5460	ENSG00000230336	Reporter assay	19409607
mirtarbase	hsa-miR-128-3p	POU5F1	5460	ENSG00000206454	Reporter assay	19409607
mirtarbase	hsa-miR-128-3p	POU5F1	5460	ENSG00000235068	Reporter assay	19409607
mirtarbase	hsa-miR-128-3p	POU5F1	5460	ENSG00000204531	Reporter assay	19409607
mirtarbase	hsa-miR-128-3p	POU5F1	5460	ENSG00000233911	Reporter assay	19409607
mirtarbase	hsa-miR-128-3p	POU5F1	5460	ENSG00000237582	Reporter assay	19409607
mirtarbase	hsa-miR-128-3p	PRKAA1	5562	ENSG00000132356	Microarray	17612493
mirtarbase	hsa-miR-128-3p	MAPK6	5597	ENSG00000069956	Microarray	17612493
mirtarbase	hsa-miR-128-3p	MAP2K1	5604	ENSG00000169032	Sequencing	20371350
mirtarbase	hsa-miR-128-3p	RELN	5649	ENSG00000189056	qRT-PCR//Western blot//Luciferase reporter assay	19713529
mirtarbase	hsa-miR-128-3p	PTEN	5728	ENSG00000171862	Luciferase reporter assay//qRT-PCR//Western blot	24132591
mirtarbase	hsa-miR-128-3p	PTEN	5728	ENSG00000284792	Luciferase reporter assay//qRT-PCR//Western blot	24132591
mirtarbase	hsa-miR-128-3p	PTEN	5728	ENSG00000171862	qRT-PCR	25250855
mirtarbase	hsa-miR-128-3p	PTEN	5728	ENSG00000284792	qRT-PCR	25250855
mirtarbase	hsa-miR-128-3p	PTGS2	5743	ENSG00000073756	Microarray	17612493
mirtarbase	hsa-miR-128-3p	RAP1B	5908	ENSG00000127314	PAR-CLIP	23592263
mirtarbase	hsa-miR-128-3p	RBBP4	5928	ENSG00000162521	HITS-CLIP	23824327
mirtarbase	hsa-miR-128-3p	RBBP5	5929	ENSG00000117222	Microarray	17612493
mirtarbase	hsa-miR-128-3p	RET	5979	ENSG00000165731	Flow//Luciferase reporter assay	23022987
mirtarbase	hsa-miR-128-3p	RFX3	5991	ENSG00000080298	Microarray	17612493
mirtarbase	hsa-miR-128-3p	RPL21	6144	ENSG00000122026	CLASH	23622248
mirtarbase	hsa-miR-128-3p	RPL28	6158	ENSG00000108107	Sequencing	20371350
mirtarbase	hsa-miR-128-3p	RPS24	6229	ENSG00000138326	CLASH	23622248
mirtarbase	hsa-miR-128-3p	RPS24	6229	ENSG00000138326	HITS-CLIP	23313552
mirtarbase	hsa-miR-128-3p	RPS24	6229	ENSG00000138326	PAR-CLIP	27292025
mirtarbase	hsa-miR-128-3p	RREB1	6239	ENSG00000124782	PAR-CLIP	23592263
mirtarbase	hsa-miR-128-3p	RREB1	6239	ENSG00000124782	PAR-CLIP	26701625
mirtarbase	hsa-miR-128-3p	RXRA	6256	ENSG00000186350	Luciferase reporter assay//Microarray//qRT-PCR//Western blot	23990020
mirtarbase	hsa-miR-128-3p	CCL17	6361	ENSG00000102970	Microarray	17612493
mirtarbase	hsa-miR-128-3p	SRSF1	6426	ENSG00000136450	PAR-CLIP	23592263
mirtarbase	hsa-miR-128-3p	SRSF1	6426	ENSG00000136450	PAR-CLIP	21572407
mirtarbase	hsa-miR-128-3p	SH3BGRL	6451	ENSG00000131171	Microarray	17612493
mirtarbase	hsa-miR-128-3p	SLC1A4	6509	ENSG00000115902	PAR-CLIP	22012620
mirtarbase	hsa-miR-128-3p	SLC5A3	6526	ENSG00000198743	Sequencing	20371350
mirtarbase	hsa-miR-128-3p	SLC16A1	6566	ENSG00000155380	Microarray	17612493
mirtarbase	hsa-miR-128-3p	SLC16A1	6566	ENSG00000281917	Microarray	17612493
mirtarbase	hsa-miR-128-3p	SLC16A1	6566	ENSG00000155380	PAR-CLIP	26701625
mirtarbase	hsa-miR-128-3p	SLC16A1	6566	ENSG00000281917	PAR-CLIP	26701625
mirtarbase	hsa-miR-128-3p	SNAI2	6591	ENSG00000019549	Flow//qRT-PCR//Western blot	23019226
mirtarbase	hsa-miR-128-3p	SNAI1	6615	ENSG00000124216	ChIP-seq//Immunohistochemistry//Luciferase reporter assay//qRT-PCR//Western blot	28424413
mirtarbase	hsa-miR-128-3p	SOS1	6654	ENSG00000115904	HITS-CLIP	23313552
mirtarbase	hsa-miR-128-3p	SOX2	6657	ENSG00000181449	Reporter assay	19409607
mirtarbase	hsa-miR-128-3p	SOX11	6664	ENSG00000176887	Microarray	17612493
mirtarbase	hsa-miR-128-3p	SP1	6667	ENSG00000185591	PAR-CLIP	20371350
mirtarbase	hsa-miR-128-3p	SP1	6667	ENSG00000185591	HITS-CLIP	23313552
mirtarbase	hsa-miR-128-3p	SPTAN1	6709	ENSG00000197694	Luciferase reporter assay//qRT-PCR//Western blot	27765930
mirtarbase	hsa-miR-128-3p	SREBF1	6720	ENSG00000072310	Luciferase reporter assay//Microarray//qRT-PCR//Western blot	23990020
mirtarbase	hsa-miR-128-3p	SREBF2	6721	ENSG00000198911	Luciferase reporter assay//Microarray//qRT-PCR//Western blot	23990020
mirtarbase	hsa-miR-128-3p	SRPRA	6734	ENSG00000182934	HITS-CLIP	23313552
mirtarbase	hsa-miR-128-3p	RO60	6738	ENSG00000116747	Microarray	17612493
mirtarbase	hsa-miR-128-3p	RO60	6738	ENSG00000116747	PAR-CLIP	20371350
mirtarbase	hsa-miR-128-3p	ITPRID2	6744	ENSG00000138434	Sequencing	20371350
mirtarbase	hsa-miR-128-3p	SSR1	6745	ENSG00000124783	HITS-CLIP	23824327
mirtarbase	hsa-miR-128-3p	SSX2	6757	ENSG00000241476	PAR-CLIP	27292025
mirtarbase	hsa-miR-128-3p	STK3	6788	ENSG00000104375	Microarray	17612493
mirtarbase	hsa-miR-128-3p	TAGLN	6876	ENSG00000149591	Microarray	17612493
mirtarbase	hsa-miR-128-3p	TBX3	6926	ENSG00000135111	Microarray	17612493
mirtarbase	hsa-miR-128-3p	TMBIM6	7009	ENSG00000139644	PAR-CLIP	23446348
mirtarbase	hsa-miR-128-3p	TMBIM6	7009	ENSG00000139644	PAR-CLIP	20371350
mirtarbase	hsa-miR-128-3p	TMBIM6	7009	ENSG00000139644	PAR-CLIP	26701625
mirtarbase	hsa-miR-128-3p	TMBIM6	7009	ENSG00000139644	PAR-CLIP	27292025
mirtarbase	hsa-miR-128-3p	NR2F2	7026	ENSG00000185551	HITS-CLIP	23824327
mirtarbase	hsa-miR-128-3p	TGFBR1	7046	ENSG00000106799	Luciferase reporter assay//Western blot	20054641
mirtarbase	hsa-miR-128-3p	TGFBR1	7046	ENSG00000106799	CLASH	23622248
mirtarbase	hsa-miR-128-3p	TGFBR1	7046	ENSG00000106799	PAR-CLIP	23592263
mirtarbase	hsa-miR-128-3p	TGFBR3	7049	ENSG00000069702	PAR-CLIP	23592263
mirtarbase	hsa-miR-128-3p	TSPAN6	7105	ENSG00000000003	Microarray	17612493
mirtarbase	hsa-miR-128-3p	CLDN5	7122	ENSG00000184113	Microarray	17612493
mirtarbase	hsa-miR-128-3p	TNNI1	7135	ENSG00000159173	Microarray	17612493
mirtarbase	hsa-miR-128-3p	HSP90B1	7184	ENSG00000166598	CLASH	23622248
mirtarbase	hsa-miR-128-3p	TSPYL1	7259	ENSG00000189241	PAR-CLIP	24398324
mirtarbase	hsa-miR-128-3p	TUB	7275	ENSG00000166402	Sequencing	20371350
mirtarbase	hsa-miR-128-3p	TUB	7275	ENSG00000166402	CLASH	23622248
mirtarbase	hsa-miR-128-3p	UBE2D1	7321	ENSG00000072401	Microarray	17612493
mirtarbase	hsa-miR-128-3p	UBE2G2	7327	ENSG00000184787	CLASH	23622248
mirtarbase	hsa-miR-128-3p	UBE2N	7334	ENSG00000177889	Microarray	17612493
mirtarbase	hsa-miR-128-3p	UGCG	7357	ENSG00000148154	PAR-CLIP	21572407
mirtarbase	hsa-miR-128-3p	UGCG	7357	ENSG00000148154	PAR-CLIP	20371350
mirtarbase	hsa-miR-128-3p	VEGFC	7424	ENSG00000150630	Microarray	17612493
mirtarbase	hsa-miR-128-3p	VEGFC	7424	ENSG00000150630	Flow//qRT-PCR//Western blot	25001183
mirtarbase	hsa-miR-128-3p	VEGFC	7424	ENSG00000150630	ELISA//Immunohistochemistry//Luciferase reporter assay//qRT-PCR//Western blot	26460960
mirtarbase	hsa-miR-128-3p	WEE1	7465	ENSG00000166483	GFP reporter assay//Luciferase reporter assay//qRT-PCR	21358821
mirtarbase	hsa-miR-128-3p	WEE1	7465	ENSG00000166483	Microarray	17612493
mirtarbase	hsa-miR-128-3p	WEE1	7465	ENSG00000166483	PAR-CLIP	23592263
mirtarbase	hsa-miR-128-3p	WEE1	7465	ENSG00000166483	PAR-CLIP	26701625
mirtarbase	hsa-miR-128-3p	WRN	7486	ENSG00000165392	PAR-CLIP	23592263
mirtarbase	hsa-miR-128-3p	YWHAZ	7534	ENSG00000164924	HITS-CLIP	23824327
mirtarbase	hsa-miR-128-3p	ZNF148	7707	ENSG00000163848	PAR-CLIP	23592263
mirtarbase	hsa-miR-128-3p	ZNF236	7776	ENSG00000130856	Microarray	17612493
mirtarbase	hsa-miR-128-3p	SLC39A7	7922	ENSG00000229802	Sequencing	20371350
mirtarbase	hsa-miR-128-3p	SLC39A7	7922	ENSG00000227402	Sequencing	20371350
mirtarbase	hsa-miR-128-3p	SLC39A7	7922	ENSG00000226614	Sequencing	20371350
mirtarbase	hsa-miR-128-3p	SLC39A7	7922	ENSG00000206288	Sequencing	20371350
mirtarbase	hsa-miR-128-3p	SLC39A7	7922	ENSG00000224399	Sequencing	20371350
mirtarbase	hsa-miR-128-3p	SLC39A7	7922	ENSG00000112473	Sequencing	20371350
mirtarbase	hsa-miR-128-3p	SLC39A7	7922	ENSG00000229802	PAR-CLIP	21572407
mirtarbase	hsa-miR-128-3p	SLC39A7	7922	ENSG00000227402	PAR-CLIP	21572407
mirtarbase	hsa-miR-128-3p	SLC39A7	7922	ENSG00000226614	PAR-CLIP	21572407
mirtarbase	hsa-miR-128-3p	SLC39A7	7922	ENSG00000206288	PAR-CLIP	21572407
mirtarbase	hsa-miR-128-3p	SLC39A7	7922	ENSG00000224399	PAR-CLIP	21572407
mirtarbase	hsa-miR-128-3p	SLC39A7	7922	ENSG00000112473	PAR-CLIP	21572407
mirtarbase	hsa-miR-128-3p	TUSC3	7991	ENSG00000104723	Sequencing	20371350
mirtarbase	hsa-miR-128-3p	DGS2	8026		PAR-CLIP	23592263
mirtarbase	hsa-miR-128-3p	CCDC6	8030	ENSG00000108091	Microarray	17612493
mirtarbase	hsa-miR-128-3p	SHOC2	8036	ENSG00000108061	PAR-CLIP	23592263
mirtarbase	hsa-miR-128-3p	SHOC2	8036	ENSG00000108061	PAR-CLIP	21572407
mirtarbase	hsa-miR-128-3p	SHOC2	8036	ENSG00000108061	PAR-CLIP	20371350
mirtarbase	hsa-miR-128-3p	PDHX	8050	ENSG00000110435	PAR-CLIP	23592263
mirtarbase	hsa-miR-128-3p	CLPP	8192	ENSG00000125656	Microarray	17612493
mirtarbase	hsa-miR-128-3p	FZD9	8326	ENSG00000188763	PAR-CLIP	23446348
mirtarbase	hsa-miR-128-3p	FZD9	8326	ENSG00000188763	PAR-CLIP	21572407
mirtarbase	hsa-miR-128-3p	FZD9	8326	ENSG00000188763	PAR-CLIP	20371350
mirtarbase	hsa-miR-128-3p	TAGLN2	8407	ENSG00000158710	PAR-CLIP	23592263
mirtarbase	hsa-miR-128-3p	TAGLN2	8407	ENSG00000158710	PAR-CLIP	26701625
mirtarbase	hsa-miR-128-3p	NCK2	8440	ENSG00000071051	Microarray	17612493
mirtarbase	hsa-miR-128-3p	DYRK3	8444	ENSG00000143479	PAR-CLIP	23592263
mirtarbase	hsa-miR-128-3p	IFITM1	8519	ENSG00000185885	PAR-CLIP	27292025
mirtarbase	hsa-miR-128-3p	GAS7	8522	ENSG00000007237	Microarray	17612493
mirtarbase	hsa-miR-128-3p	MAPKAPK5	8550	ENSG00000089022	HITS-CLIP	23824327
mirtarbase	hsa-miR-128-3p	AKR7A2	8574	ENSG00000053371	PAR-CLIP	23592263
mirtarbase	hsa-miR-128-3p	ALDH4A1	8659	ENSG00000159423	Microarray	17612493
mirtarbase	hsa-miR-128-3p	FADD	8772	ENSG00000168040	Luciferase reporter assay//qRT-PCR//Western blot	24316133
mirtarbase	hsa-miR-128-3p	CCNK	8812	ENSG00000090061	PAR-CLIP	21572407
mirtarbase	hsa-miR-128-3p	SGPL1	8879	ENSG00000166224	PAR-CLIP	23592263
mirtarbase	hsa-miR-128-3p	DDX18	8886	ENSG00000088205	CLASH	23622248
mirtarbase	hsa-miR-128-3p	EIF2S2	8894	ENSG00000125977	Sequencing//PAR-CLIP	20371350
mirtarbase	hsa-miR-128-3p	FUBP3	8939	ENSG00000107164	CLASH	23622248
mirtarbase	hsa-miR-128-3p	AP3D1	8943	ENSG00000065000	PAR-CLIP	23592263
mirtarbase	hsa-miR-128-3p	WASL	8976	ENSG00000106299	PAR-CLIP	23592263
mirtarbase	hsa-miR-128-3p	HIP1R	9026	ENSG00000130787	CLASH	23622248
mirtarbase	hsa-miR-128-3p	INA	9118	ENSG00000148798	Microarray	17612493
mirtarbase	hsa-miR-128-3p	RPS6KA5	9252	ENSG00000100784	Sequencing	20371350
mirtarbase	hsa-miR-128-3p	S1PR2	9294	ENSG00000267534	HITS-CLIP	23824327
mirtarbase	hsa-miR-128-3p	KLF4	9314	ENSG00000136826	Reporter assay	19409607
mirtarbase	hsa-miR-128-3p	KLF4	9314	ENSG00000136826	Flow//qRT-PCR//Western blot	23019226
mirtarbase	hsa-miR-128-3p	SLC22A14	9389	ENSG00000144671	Microarray	17612493
mirtarbase	hsa-miR-128-3p	ADAMTS4	9507	ENSG00000158859	Microarray	17612493
mirtarbase	hsa-miR-128-3p	LITAF	9516	ENSG00000189067	Sequencing	20371350
mirtarbase	hsa-miR-128-3p	LITAF	9516	ENSG00000189067	Microarray	17612493
mirtarbase	hsa-miR-128-3p	GDF15	9518	ENSG00000130513	PAR-CLIP	26701625
mirtarbase	hsa-miR-128-3p	VPS4B	9525	ENSG00000119541	Sequencing	20371350
mirtarbase	hsa-miR-128-3p	VPS4B	9525	ENSG00000119541	PAR-CLIP	21572407
mirtarbase	hsa-miR-128-3p	BAG2	9532	ENSG00000112208	Microarray	17612493
mirtarbase	hsa-miR-128-3p	BAG2	9532	ENSG00000112208	HITS-CLIP	19536157
mirtarbase	hsa-miR-128-3p	CREB5	9586	ENSG00000146592	PAR-CLIP	27292025
mirtarbase	hsa-miR-128-3p	ABCG1	9619	ENSG00000160179	Luciferase reporter assay//Microarray//qRT-PCR//Western blot	23990020
mirtarbase	hsa-miR-128-3p	RGS6	9628	ENSG00000182732	HITS-CLIP	19536157
mirtarbase	hsa-miR-128-3p	GCC2	9648	ENSG00000135968	Microarray	17612493
mirtarbase	hsa-miR-128-3p	PHF14	9678	ENSG00000106443	Microarray	17612493
mirtarbase	hsa-miR-128-3p	NUP93	9688	ENSG00000102900	PAR-CLIP	27292025
mirtarbase	hsa-miR-128-3p	SERTAD2	9792	ENSG00000179833	PAR-CLIP	20371350
mirtarbase	hsa-miR-128-3p	DAZAP2	9802	ENSG00000183283	PAR-CLIP	23592263
mirtarbase	hsa-miR-128-3p	DAZAP2	9802	ENSG00000183283	PAR-CLIP	24398324
mirtarbase	hsa-miR-128-3p	DAZAP2	9802	ENSG00000183283	PAR-CLIP	23446348
mirtarbase	hsa-miR-128-3p	DAZAP2	9802	ENSG00000183283	PAR-CLIP//HITS-CLIP	21572407
mirtarbase	hsa-miR-128-3p	DAZAP2	9802	ENSG00000183283	PAR-CLIP	20371350
mirtarbase	hsa-miR-128-3p	SUPT7L	9913	ENSG00000119760	Sequencing	20371350
mirtarbase	hsa-miR-128-3p	NCAPD2	9918	ENSG00000010292	PAR-CLIP	23446348
mirtarbase	hsa-miR-128-3p	SEC16A	9919	ENSG00000148396	PAR-CLIP	26701625
mirtarbase	hsa-miR-128-3p	KBTBD11	9920	ENSG00000176595	HITS-CLIP	19536157
mirtarbase	hsa-miR-128-3p	KBTBD11	9920	ENSG00000273645	HITS-CLIP	19536157
mirtarbase	hsa-miR-128-3p	GFPT2	9945	ENSG00000131459	Sequencing	20371350
mirtarbase	hsa-miR-128-3p	TNFSF15	9966	ENSG00000181634	HITS-CLIP	23824327
mirtarbase	hsa-miR-128-3p	NR1D2	9975	ENSG00000174738	PAR-CLIP	21572407
mirtarbase	hsa-miR-128-3p	SLC17A4	10050	ENSG00000146039	Microarray	17612493
mirtarbase	hsa-miR-128-3p	PPIF	10105	ENSG00000108179	PAR-CLIP	23592263
mirtarbase	hsa-miR-128-3p	DCAF7	10238	ENSG00000136485	PAR-CLIP	23592263
mirtarbase	hsa-miR-128-3p	DCAF7	10238	ENSG00000136485	PAR-CLIP	21572407
mirtarbase	hsa-miR-128-3p	DCAF7	10238	ENSG00000136485	PAR-CLIP	20371350
mirtarbase	hsa-miR-128-3p	AP3S2	10239	ENSG00000157823	PAR-CLIP	23446348
mirtarbase	hsa-miR-128-3p	AP3S2	10239	ENSG00000157823	PAR-CLIP	20371350
mirtarbase	hsa-miR-128-3p	STAG1	10274	ENSG00000118007	Microarray	17612493
mirtarbase	hsa-miR-128-3p	TUBB4B	10383	ENSG00000188229	CLASH	23622248
mirtarbase	hsa-miR-128-3p	ATP8A1	10396	ENSG00000124406	Microarray	17612493
mirtarbase	hsa-miR-128-3p	ZBTB18	10472	ENSG00000179456	Sequencing	20371350
mirtarbase	hsa-miR-128-3p	APPBP2	10513	ENSG00000062725	PAR-CLIP	23592263
mirtarbase	hsa-miR-128-3p	APPBP2	10513	ENSG00000062725	PAR-CLIP	24398324
mirtarbase	hsa-miR-128-3p	APPBP2	10513	ENSG00000062725	PAR-CLIP	22012620
mirtarbase	hsa-miR-128-3p	APPBP2	10513	ENSG00000062725	PAR-CLIP	26701625
mirtarbase	hsa-miR-128-3p	FBLN5	10516	ENSG00000140092	PAR-CLIP	23592263
mirtarbase	hsa-miR-128-3p	TGOLN2	10618	ENSG00000152291	PAR-CLIP	23592263
mirtarbase	hsa-miR-128-3p	TXNIP	10628	ENSG00000265972	Microarray	17612493
mirtarbase	hsa-miR-128-3p	TXNIP	10628	ENSG00000265972	PAR-CLIP	23446348
mirtarbase	hsa-miR-128-3p	TXNIP	10628	ENSG00000265972	PAR-CLIP	27292025
mirtarbase	hsa-miR-128-3p	RGS14	10636	ENSG00000169220	Microarray	17612493
mirtarbase	hsa-miR-128-3p	GNB5	10681	ENSG00000069966	Sequencing	20371350
mirtarbase	hsa-miR-128-3p	POP4	10775	ENSG00000105171	CLASH	23622248
mirtarbase	hsa-miR-128-3p	GPR83	10888	ENSG00000123901	Microarray	17612493
mirtarbase	hsa-miR-128-3p	PDIA5	10954	ENSG00000065485	PAR-CLIP	23592263
mirtarbase	hsa-miR-128-3p	LILRB5	10990	ENSG00000278437	Microarray	17612493
mirtarbase	hsa-miR-128-3p	LILRB5	10990	ENSG00000105609	Microarray	17612493
mirtarbase	hsa-miR-128-3p	LILRB5	10990	ENSG00000277414	Microarray	17612493
mirtarbase	hsa-miR-128-3p	LILRB5	10990	ENSG00000273991	Microarray	17612493
mirtarbase	hsa-miR-128-3p	LILRB5	10990	ENSG00000274311	Microarray	17612493
mirtarbase	hsa-miR-128-3p	SNRNP27	11017	ENSG00000124380	PAR-CLIP	23592263
mirtarbase	hsa-miR-128-3p	MID2	11043	ENSG00000080561	Microarray	17612493
mirtarbase	hsa-miR-128-3p	TOPBP1	11073	ENSG00000163781	HITS-CLIP	23313552
mirtarbase	hsa-miR-128-3p	TPPP	11076	ENSG00000171368	PAR-CLIP	21572407
mirtarbase	hsa-miR-128-3p	ADAMTS5	11096	ENSG00000154736	HITS-CLIP	23824327
mirtarbase	hsa-miR-128-3p	KAT7	11143	ENSG00000136504	PAR-CLIP	23592263
mirtarbase	hsa-miR-128-3p	CHEK2	11200	ENSG00000183765	PAR-CLIP	24398324
mirtarbase	hsa-miR-128-3p	CHEK2	11200	ENSG00000183765	PAR-CLIP	21572407
mirtarbase	hsa-miR-128-3p	CHEK2	11200	ENSG00000183765	PAR-CLIP	20371350
mirtarbase	hsa-miR-128-3p	CD300A	11314	ENSG00000167851	Microarray	17612493
mirtarbase	hsa-miR-128-3p	CASC3	22794	ENSG00000108349	Microarray	17612493
mirtarbase	hsa-miR-128-3p	CLCA4	22802	ENSG00000016602	Microarray	17612493
mirtarbase	hsa-miR-128-3p	DNAJC8	22826	ENSG00000126698	CLASH	23622248
mirtarbase	hsa-miR-128-3p	DNAJC8	22826	ENSG00000285317	CLASH	23622248
mirtarbase	hsa-miR-128-3p	ZNF652	22834	ENSG00000198740	Microarray	17612493
mirtarbase	hsa-miR-128-3p	R3HDM2	22864	ENSG00000179912	HITS-CLIP	23824327
mirtarbase	hsa-miR-128-3p	ELL2	22936	ENSG00000118985	PAR-CLIP	23592263
mirtarbase	hsa-miR-128-3p	KIN	22944	ENSG00000151657	HITS-CLIP	23824327
mirtarbase	hsa-miR-128-3p	RAB21	23011	ENSG00000080371	Sequencing	20371350
mirtarbase	hsa-miR-128-3p	CNOT1	23019	ENSG00000125107	CLASH	23622248
mirtarbase	hsa-miR-128-3p	WDTC1	23038	ENSG00000142784	PAR-CLIP	26701625
mirtarbase	hsa-miR-128-3p	FNBP1	23048	ENSG00000187239	Microarray	17612493
mirtarbase	hsa-miR-128-3p	PEG10	23089	ENSG00000242265	PAR-CLIP	23592263
mirtarbase	hsa-miR-128-3p	PEG10	23089	ENSG00000242265	PAR-CLIP	20371350
mirtarbase	hsa-miR-128-3p	PEG10	23089	ENSG00000242265	HITS-CLIP	19536157
mirtarbase	hsa-miR-128-3p	PEG10	23089	ENSG00000242265	PAR-CLIP	27292025
mirtarbase	hsa-miR-128-3p	CDK19	23097	ENSG00000155111	Microarray	17612493
mirtarbase	hsa-miR-128-3p	TBC1D2B	23102	ENSG00000167202	PAR-CLIP	23592263
mirtarbase	hsa-miR-128-3p	MRPS27	23107	ENSG00000113048	PAR-CLIP	23592263
mirtarbase	hsa-miR-128-3p	MPRIP	23164	ENSG00000133030	HITS-CLIP	23824327
mirtarbase	hsa-miR-128-3p	PDS5A	23244	ENSG00000121892	CLASH	23622248
mirtarbase	hsa-miR-128-3p	SMCHD1	23347	ENSG00000101596	Microarray	17612493
mirtarbase	hsa-miR-128-3p	UBR4	23352	ENSG00000127481	Sequencing	20371350
mirtarbase	hsa-miR-128-3p	LARP1	23367	ENSG00000155506	CLASH	23622248
mirtarbase	hsa-miR-128-3p	SIRT1	23411	ENSG00000096717	Luciferase reporter assay	23492773
mirtarbase	hsa-miR-128-3p	HEY2	23493	ENSG00000135547	Microarray	17612493
mirtarbase	hsa-miR-128-3p	SUZ12	23512	ENSG00000178691	Immunohistochemistry//Luciferase reporter assay//qRT-PCR	23733246
mirtarbase	hsa-miR-128-3p	SUZ12	23512	ENSG00000178691	PAR-CLIP	23592263
mirtarbase	hsa-miR-128-3p	SUZ12	23512	ENSG00000178691	PAR-CLIP	21572407
mirtarbase	hsa-miR-128-3p	DDAH1	23576	ENSG00000153904	PAR-CLIP	22012620
mirtarbase	hsa-miR-128-3p	DDAH1	23576	ENSG00000153904	PAR-CLIP	20371350
mirtarbase	hsa-miR-128-3p	CD2AP	23607	ENSG00000198087	Sequencing	20371350
mirtarbase	hsa-miR-128-3p	CD2AP	23607	ENSG00000198087	PAR-CLIP	22012620
mirtarbase	hsa-miR-128-3p	CD2AP	23607	ENSG00000198087	PAR-CLIP	21572407
mirtarbase	hsa-miR-128-3p	RABGAP1	23637	ENSG00000011454	PAR-CLIP	27292025
mirtarbase	hsa-miR-128-3p	SLC7A11	23657	ENSG00000151012	Microarray	17612493
mirtarbase	hsa-miR-128-3p	DCAF12	25853	ENSG00000198876	Sequencing	20371350
mirtarbase	hsa-miR-128-3p	ZNF385A	25946	ENSG00000161642	PAR-CLIP	23592263
mirtarbase	hsa-miR-128-3p	ZNF385A	25946	ENSG00000161642	PAR-CLIP	21572407
mirtarbase	hsa-miR-128-3p	ZNF385A	25946	ENSG00000161642	PAR-CLIP	26701625
mirtarbase	hsa-miR-128-3p	ZNF385A	25946	ENSG00000161642	PAR-CLIP	27292025
mirtarbase	hsa-miR-128-3p	PNKD	25953	ENSG00000127838	HITS-CLIP	19536157
mirtarbase	hsa-miR-128-3p	PYGO1	26108	ENSG00000171016	Microarray	17612493
mirtarbase	hsa-miR-128-3p	ZBTB20	26137	ENSG00000181722	PAR-CLIP	22291592
mirtarbase	hsa-miR-128-3p	FBXO6	26270	ENSG00000116663	PAR-CLIP	23446348
mirtarbase	hsa-miR-128-3p	HSPB8	26353	ENSG00000152137	PAR-CLIP	24398324
mirtarbase	hsa-miR-128-3p	CNNM4	26504	ENSG00000158158	PAR-CLIP	20371350
mirtarbase	hsa-miR-128-3p	TIMM10	26519	ENSG00000134809	HITS-CLIP	23824327
mirtarbase	hsa-miR-128-3p	NBEA	26960	ENSG00000172915	Microarray	17612493
mirtarbase	hsa-miR-128-3p	BEX3	27018	ENSG00000166681	PAR-CLIP	23592263
mirtarbase	hsa-miR-128-3p	BEX3	27018	ENSG00000166681	PAR-CLIP	24398324
mirtarbase	hsa-miR-128-3p	TSPAN13	27075	ENSG00000106537	Microarray	17612493
mirtarbase	hsa-miR-128-3p	TSPAN13	27075	ENSG00000106537	PAR-CLIP	21572407
mirtarbase	hsa-miR-128-3p	TSPAN13	27075	ENSG00000106537	PAR-CLIP	20371350
mirtarbase	hsa-miR-128-3p	AFF4	27125	ENSG00000072364	Sequencing	20371350
mirtarbase	hsa-miR-128-3p	LSM1	27257	ENSG00000175324	PAR-CLIP	23592263
mirtarbase	hsa-miR-128-3p	LSM3	27258	ENSG00000170860	CLASH	23622248
mirtarbase	hsa-miR-128-3p	RND1	27289	ENSG00000172602	Microarray	17612493
mirtarbase	hsa-miR-128-3p	TOR2A	27433	ENSG00000160404	PAR-CLIP	23592263
mirtarbase	hsa-miR-128-3p	CCDC59	29080	ENSG00000133773	HITS-CLIP	19536157
mirtarbase	hsa-miR-128-3p	NXT1	29107	ENSG00000132661	Sequencing	20371350
mirtarbase	hsa-miR-128-3p	USP25	29761	ENSG00000155313	Sequencing//PAR-CLIP	20371350
mirtarbase	hsa-miR-128-3p	YPEL1	29799	ENSG00000100027	Microarray	17612493
mirtarbase	hsa-miR-128-3p	SNX11	29916	ENSG00000002919	CLASH	23622248
mirtarbase	hsa-miR-128-3p	SEC61A1	29927	ENSG00000058262	Microarray	17612493
mirtarbase	hsa-miR-128-3p	PDZRN4	29951	ENSG00000165966	Microarray	17612493
mirtarbase	hsa-miR-128-3p	NOP53	29997	ENSG00000105373	CLASH	23622248
mirtarbase	hsa-miR-128-3p	EFEMP2	30008	ENSG00000172638	Microarray	17612493
mirtarbase	hsa-miR-128-3p	ITSN2	50618	ENSG00000198399	PAR-CLIP	23592263
mirtarbase	hsa-miR-128-3p	ITSN2	50618	ENSG00000198399	PAR-CLIP	24398324
mirtarbase	hsa-miR-128-3p	ITSN2	50618	ENSG00000198399	PAR-CLIP	26701625
mirtarbase	hsa-miR-128-3p	TMED5	50999	ENSG00000117500	PAR-CLIP	23592263
mirtarbase	hsa-miR-128-3p	TMED5	50999	ENSG00000117500	PAR-CLIP	24398324
mirtarbase	hsa-miR-128-3p	TMED5	50999	ENSG00000117500	HITS-CLIP	24906430
mirtarbase	hsa-miR-128-3p	KMT5B	51111	ENSG00000110066	CLASH	23622248
mirtarbase	hsa-miR-128-3p	DBR1	51163	ENSG00000138231	HITS-CLIP	23313552
mirtarbase	hsa-miR-128-3p	PAIP2	51247	ENSG00000120727	PAR-CLIP	20371350
mirtarbase	hsa-miR-128-3p	DNAJC27	51277	ENSG00000115137	Sequencing	20371350
mirtarbase	hsa-miR-128-3p	SUCO	51430	ENSG00000094975	PAR-CLIP	23592263
mirtarbase	hsa-miR-128-3p	ANKFY1	51479	ENSG00000185722	Sequencing	20371350
mirtarbase	hsa-miR-128-3p	HACD3	51495	ENSG00000074696	Microarray	17612493
mirtarbase	hsa-miR-128-3p	TRMT112	51504	ENSG00000173113	Sequencing	20371350
mirtarbase	hsa-miR-128-3p	FAM49B	51571	ENSG00000153310	Microarray	17612493
mirtarbase	hsa-miR-128-3p	DYNC2LI1	51626	ENSG00000138036	HITS-CLIP	21572407
mirtarbase	hsa-miR-128-3p	ACSL5	51703	ENSG00000197142	Microarray	17612493
mirtarbase	hsa-miR-128-3p	RAB8B	51762	ENSG00000166128	Sequencing	20371350
mirtarbase	hsa-miR-128-3p	KDM3B	51780	ENSG00000120733	CLASH	23622248
mirtarbase	hsa-miR-128-3p	BRWD1	54014	ENSG00000185658	CLASH	23622248
mirtarbase	hsa-miR-128-3p	NEURL1B	54492	ENSG00000214357	PAR-CLIP	24398324
mirtarbase	hsa-miR-128-3p	SDK2	54549	ENSG00000069188	PAR-CLIP	27292025
mirtarbase	hsa-miR-128-3p	MBTD1	54799	ENSG00000011258	Sequencing	20371350
mirtarbase	hsa-miR-128-3p	CNNM2	54805	ENSG00000148842	Microarray	17612493
mirtarbase	hsa-miR-128-3p	ZNF562	54811	ENSG00000171466	HITS-CLIP	23824327
mirtarbase	hsa-miR-128-3p	ZNF562	54811	ENSG00000171466	HITS-CLIP	23313552
mirtarbase	hsa-miR-128-3p	ZNF562	54811	ENSG00000171466	HITS-CLIP	19536157
mirtarbase	hsa-miR-128-3p	ZNF562	54811	ENSG00000171466	HITS-CLIP	27418678
mirtarbase	hsa-miR-128-3p	VPS13C	54832	ENSG00000129003	Microarray	17612493
mirtarbase	hsa-miR-128-3p	WDR55	54853	ENSG00000120314	HITS-CLIP	23824327
mirtarbase	hsa-miR-128-3p	SNRK	54861	ENSG00000163788	Microarray	17612493
mirtarbase	hsa-miR-128-3p	INO80D	54891	ENSG00000114933	CLASH	23622248
mirtarbase	hsa-miR-128-3p	INO80D	54891	ENSG00000283510	CLASH	23622248
mirtarbase	hsa-miR-128-3p	CMTM6	54918	ENSG00000091317	Microarray	17612493
mirtarbase	hsa-miR-128-3p	VPS13D	55187	ENSG00000048707	Microarray	17612493
mirtarbase	hsa-miR-128-3p	GOLPH3L	55204	ENSG00000143457	Microarray	17612493
mirtarbase	hsa-miR-128-3p	MOB1A	55233	ENSG00000114978	Microarray	17612493
mirtarbase	hsa-miR-128-3p	PSPC1	55269	ENSG00000121390	PAR-CLIP	23592263
mirtarbase	hsa-miR-128-3p	PSPC1	55269	ENSG00000121390	PAR-CLIP	24398324
mirtarbase	hsa-miR-128-3p	PSPC1	55269	ENSG00000121390	PAR-CLIP	26701625
mirtarbase	hsa-miR-128-3p	UBE2W	55284	ENSG00000104343	Microarray	17612493
mirtarbase	hsa-miR-128-3p	FBXW7	55294	ENSG00000109670	Luciferase reporter assay//Microarray//Northern blot//Western blot	20042474
mirtarbase	hsa-miR-128-3p	FBXW7	55294	ENSG00000109670	Sequencing	20371350
mirtarbase	hsa-miR-128-3p	PI4K2A	55361	ENSG00000155252	Microarray	17612493
mirtarbase	hsa-miR-128-3p	TRIM36	55521	ENSG00000152503	Microarray	17612493
mirtarbase	hsa-miR-128-3p	LRRC40	55631	ENSG00000066557	Microarray	17612493
mirtarbase	hsa-miR-128-3p	INTS8	55656	ENSG00000164941	Microarray	17612493
mirtarbase	hsa-miR-128-3p	TMEM30A	55754	ENSG00000112697	Sequencing	20371350
mirtarbase	hsa-miR-128-3p	PRR11	55771	ENSG00000068489	Microarray	17612493
mirtarbase	hsa-miR-128-3p	EMC3	55831	ENSG00000125037	HITS-CLIP	23824327
mirtarbase	hsa-miR-128-3p	CISD1	55847	ENSG00000122873	CLASH	23622248
mirtarbase	hsa-miR-128-3p	GNG12	55970	ENSG00000172380	PAR-CLIP	24398324
mirtarbase	hsa-miR-128-3p	GNG12	55970	ENSG00000172380	PAR-CLIP	21572407
mirtarbase	hsa-miR-128-3p	GNG12	55970	ENSG00000172380	PAR-CLIP	20371350
mirtarbase	hsa-miR-128-3p	SERTAD4	56256	ENSG00000082497	Microarray	17612493
mirtarbase	hsa-miR-128-3p	SERTAD4	56256	ENSG00000281230	Microarray	17612493
mirtarbase	hsa-miR-128-3p	EIF5A2	56648	ENSG00000163577	PAR-CLIP	21572407
mirtarbase	hsa-miR-128-3p	MUC13	56667	ENSG00000173702	Microarray	17612493
mirtarbase	hsa-miR-128-3p	TCIM	56892	ENSG00000176907	Microarray	17612493
mirtarbase	hsa-miR-128-3p	TCIM	56892	ENSG00000176907	PAR-CLIP	23592263
mirtarbase	hsa-miR-128-3p	STARD7	56910	ENSG00000084090	PAR-CLIP	23592263
mirtarbase	hsa-miR-128-3p	AGTRAP	57085	ENSG00000177674	PAR-CLIP	23592263
mirtarbase	hsa-miR-128-3p	PITHD1	57095	ENSG00000057757	PAR-CLIP	23592263
mirtarbase	hsa-miR-128-3p	PITHD1	57095	ENSG00000057757	PAR-CLIP	21572407
mirtarbase	hsa-miR-128-3p	PITHD1	57095	ENSG00000057757	PAR-CLIP	20371350
mirtarbase	hsa-miR-128-3p	PITHD1	57095	ENSG00000057757	PAR-CLIP	26701625
mirtarbase	hsa-miR-128-3p	KIAA1191	57179	ENSG00000122203	PAR-CLIP	23592263
mirtarbase	hsa-miR-128-3p	RAB22A	57403	ENSG00000124209	CLASH	23622248
mirtarbase	hsa-miR-128-3p	CYP20A1	57404	ENSG00000119004	HITS-CLIP	23824327
mirtarbase	hsa-miR-128-3p	TBC1D24	57465	ENSG00000162065	PAR-CLIP	27292025
mirtarbase	hsa-miR-128-3p	ZNF490	57474	ENSG00000188033	Sequencing	20371350
mirtarbase	hsa-miR-128-3p	NLN	57486	ENSG00000123213	PAR-CLIP	23592263
mirtarbase	hsa-miR-128-3p	INTS2	57508	ENSG00000108506	Microarray	17612493
mirtarbase	hsa-miR-128-3p	NUFIP2	57532	ENSG00000108256	Sequencing	20371350
mirtarbase	hsa-miR-128-3p	TAOK1	57551	ENSG00000160551	PAR-CLIP	23592263
mirtarbase	hsa-miR-128-3p	SH3RF1	57630	ENSG00000154447	Microarray	17612493
mirtarbase	hsa-miR-128-3p	GPAM	57678	ENSG00000119927	Sequencing	20371350
mirtarbase	hsa-miR-128-3p	GPAM	57678	ENSG00000119927	PAR-CLIP	23592263
mirtarbase	hsa-miR-128-3p	CTDSP1	58190	ENSG00000144579	Reporter assay	17403776
mirtarbase	hsa-miR-128-3p	TP53INP2	58476	ENSG00000078804	HITS-CLIP	19536157
mirtarbase	hsa-miR-128-3p	PCTP	58488	ENSG00000141179	PAR-CLIP	21572407
mirtarbase	hsa-miR-128-3p	ABHD17C	58489	ENSG00000136379	Sequencing//PAR-CLIP	20371350
mirtarbase	hsa-miR-128-3p	KMT2C	58508	ENSG00000055609	Microarray	17612493
mirtarbase	hsa-miR-128-3p	TLNRD1	59274	ENSG00000140406	PAR-CLIP	22012620
mirtarbase	hsa-miR-128-3p	FKBP10	60681	ENSG00000141756	Microarray	17612493
mirtarbase	hsa-miR-128-3p	MRPS14	63931	ENSG00000120333	Microarray	17612493
mirtarbase	hsa-miR-128-3p	FAM217B	63939	ENSG00000196227	Sequencing	20371350
mirtarbase	hsa-miR-128-3p	FAM217B	63939	ENSG00000196227	PAR-CLIP	23592263
mirtarbase	hsa-miR-128-3p	FAM217B	63939	ENSG00000196227	PAR-CLIP	24398324
mirtarbase	hsa-miR-128-3p	FAM217B	63939	ENSG00000196227	PAR-CLIP	21572407
mirtarbase	hsa-miR-128-3p	FAM217B	63939	ENSG00000196227	PAR-CLIP	26701625
mirtarbase	hsa-miR-128-3p	CLSPN	63967	ENSG00000092853	Microarray	17612493
mirtarbase	hsa-miR-128-3p	POPDC2	64091	ENSG00000121577	HITS-CLIP	23824327
mirtarbase	hsa-miR-128-3p	C17orf75	64149	ENSG00000108666	HITS-CLIP	23824327
mirtarbase	hsa-miR-128-3p	ATPAF1	64756	ENSG00000123472	PAR-CLIP	26701625
mirtarbase	hsa-miR-128-3p	ATPAF1	64756	ENSG00000123472	PAR-CLIP	27292025
mirtarbase	hsa-miR-128-3p	CERK	64781	ENSG00000100422	Sequencing	20371350
mirtarbase	hsa-miR-128-3p	RMND5A	64795	ENSG00000153561	Sequencing	20371350
mirtarbase	hsa-miR-128-3p	USP46	64854	ENSG00000109189	PAR-CLIP	23592263
mirtarbase	hsa-miR-128-3p	BCL11B	64919	ENSG00000127152	Sequencing	20371350
mirtarbase	hsa-miR-128-3p	MRPL44	65080	ENSG00000135900	Sequencing	20371350
mirtarbase	hsa-miR-128-3p	MARCKSL1	65108	ENSG00000175130	Microarray	17612493
mirtarbase	hsa-miR-128-3p	KCTD14	65987	ENSG00000151364	Sequencing	20371350
mirtarbase	hsa-miR-128-3p	PRRG4	79056	ENSG00000135378	HITS-CLIP	23824327
mirtarbase	hsa-miR-128-3p	RETREG2	79137	ENSG00000144567	PAR-CLIP	26701625
mirtarbase	hsa-miR-128-3p	PAGR1	79447	ENSG00000280789	Sequencing	20371350
mirtarbase	hsa-miR-128-3p	ARMT1	79624	ENSG00000146476	Microarray	17612493
mirtarbase	hsa-miR-128-3p	AKIRIN1	79647	ENSG00000174574	PAR-CLIP	23592263
mirtarbase	hsa-miR-128-3p	AKIRIN1	79647	ENSG00000174574	PAR-CLIP	24398324
mirtarbase	hsa-miR-128-3p	AKIRIN1	79647	ENSG00000174574	PAR-CLIP	21572407
mirtarbase	hsa-miR-128-3p	AKIRIN1	79647	ENSG00000174574	PAR-CLIP	20371350
mirtarbase	hsa-miR-128-3p	ZNF329	79673	ENSG00000181894	HITS-CLIP	23313552
mirtarbase	hsa-miR-128-3p	ZNF329	79673	ENSG00000181894	PAR-CLIP	27292025
mirtarbase	hsa-miR-128-3p	ZYG11B	79699	ENSG00000162378	HITS-CLIP	23824327
mirtarbase	hsa-miR-128-3p	LIN28A	79727	ENSG00000131914	Flow//qRT-PCR//Western blot	23019226
mirtarbase	hsa-miR-128-3p	MCTP1	79772	ENSG00000175471	Microarray	17612493
mirtarbase	hsa-miR-128-3p	ZFHX4	79776	ENSG00000091656	CLASH	23622248
mirtarbase	hsa-miR-128-3p	MOB3B	79817	ENSG00000120162	Microarray	17612493
mirtarbase	hsa-miR-128-3p	ZNF552	79818	ENSG00000178935	Microarray	17612493
mirtarbase	hsa-miR-128-3p	METTL8	79828	ENSG00000123600	PAR-CLIP	22012620
mirtarbase	hsa-miR-128-3p	NANOG	79923	ENSG00000111704	Flow//qRT-PCR//Western blot	23019226
mirtarbase	hsa-miR-128-3p	NANOG	79923	ENSG00000111704	Luciferase reporter assay	24903149
mirtarbase	hsa-miR-128-3p	KIAA0319L	79932	ENSG00000142687	Microarray	17612493
mirtarbase	hsa-miR-128-3p	ZNF614	80110	ENSG00000142556	Microarray	17612493
mirtarbase	hsa-miR-128-3p	NAA50	80218	ENSG00000121579	PAR-CLIP	23592263
mirtarbase	hsa-miR-128-3p	WDCP	80304	ENSG00000163026	PAR-CLIP	23592263
mirtarbase	hsa-miR-128-3p	CPEB4	80315	ENSG00000113742	Microarray	17612493
mirtarbase	hsa-miR-128-3p	COASY	80347	ENSG00000068120	PAR-CLIP	23592263
mirtarbase	hsa-miR-128-3p	SETD7	80854	ENSG00000145391	Microarray	17612493
mirtarbase	hsa-miR-128-3p	SGPP1	81537	ENSG00000126821	Microarray	17612493
mirtarbase	hsa-miR-128-3p	SGPP1	81537	ENSG00000285281	Microarray	17612493
mirtarbase	hsa-miR-128-3p	YIPF5	81555	ENSG00000145817	Sequencing	20371350
mirtarbase	hsa-miR-128-3p	NECTIN4	81607	ENSG00000143217	Luciferase reporter assay//Western blot	27507538
mirtarbase	hsa-miR-128-3p	ANP32E	81611	ENSG00000143401	Sequencing	20371350
mirtarbase	hsa-miR-128-3p	PPP1R14C	81706	ENSG00000198729	PAR-CLIP	23446348
mirtarbase	hsa-miR-128-3p	PPP1R14C	81706	ENSG00000198729	PAR-CLIP	22012620
mirtarbase	hsa-miR-128-3p	ITCH	83737	ENSG00000078747	PAR-CLIP	23592263
mirtarbase	hsa-miR-128-3p	ROPN1L	83853	ENSG00000145491	Microarray	17612493
mirtarbase	hsa-miR-128-3p	KREMEN1	83999	ENSG00000183762	HITS-CLIP	23824327
mirtarbase	hsa-miR-128-3p	ZNF394	84124	ENSG00000160908	HITS-CLIP	19536157
mirtarbase	hsa-miR-128-3p	TOMM40L	84134	ENSG00000158882	PAR-CLIP	22012620
mirtarbase	hsa-miR-128-3p	ARID5B	84159	ENSG00000150347	Sequencing	20371350
mirtarbase	hsa-miR-128-3p	POLR1B	84172	ENSG00000125630	HITS-CLIP	23824327
mirtarbase	hsa-miR-128-3p	METTL25	84190	ENSG00000127720	CLASH	23622248
mirtarbase	hsa-miR-128-3p	SETD3	84193	ENSG00000183576	PAR-CLIP	23592263
mirtarbase	hsa-miR-128-3p	DDI2	84301	ENSG00000197312	PAR-CLIP	23592263
mirtarbase	hsa-miR-128-3p	DDI2	84301	ENSG00000197312	PAR-CLIP	22012620
mirtarbase	hsa-miR-128-3p	MCRIP2	84331	ENSG00000172366	PAR-CLIP	27292025
mirtarbase	hsa-miR-128-3p	ZBTB37	84614	ENSG00000185278	PAR-CLIP	26701625
mirtarbase	hsa-miR-128-3p	MFSD14B	84641	ENSG00000148110	CLASH	23622248
mirtarbase	hsa-miR-128-3p	MYPN	84665	ENSG00000138347	Microarray	17612493
mirtarbase	hsa-miR-128-3p	ADO	84890	ENSG00000181915	Sequencing	20371350
mirtarbase	hsa-miR-128-3p	AJUBA	84962	ENSG00000129474	Microarray	17612493
mirtarbase	hsa-miR-128-3p	ZIC5	85416	ENSG00000139800	Sequencing	20371350
mirtarbase	hsa-miR-128-3p	WNT3A	89780	ENSG00000154342	Microarray	17612493
mirtarbase	hsa-miR-128-3p	ANKRD40	91369	ENSG00000154945	PAR-CLIP	23592263
mirtarbase	hsa-miR-128-3p	ANKRD40	91369	ENSG00000154945	PAR-CLIP	26701625
mirtarbase	hsa-miR-128-3p	BOC	91653	ENSG00000144857	Microarray	17612493
mirtarbase	hsa-miR-128-3p	LONRF1	91694	ENSG00000154359	Microarray	17612493
mirtarbase	hsa-miR-128-3p	LONRF1	91694	ENSG00000285360	Microarray	17612493
mirtarbase	hsa-miR-128-3p	LONRF1	91694	ENSG00000154359	PAR-CLIP	23592263
mirtarbase	hsa-miR-128-3p	LONRF1	91694	ENSG00000285360	PAR-CLIP	23592263
mirtarbase	hsa-miR-128-3p	CABLES1	91768	ENSG00000134508	PAR-CLIP	23592263
mirtarbase	hsa-miR-128-3p	G6PC3	92579	ENSG00000141349	Microarray	17612493
mirtarbase	hsa-miR-128-3p	MOB1B	92597	ENSG00000173542	Microarray	17612493
mirtarbase	hsa-miR-128-3p	TUBBP1	92755		Microarray	17612493
mirtarbase	hsa-miR-128-3p	IMP4	92856	ENSG00000136718	HITS-CLIP	23824327
mirtarbase	hsa-miR-128-3p	SFXN1	94081	ENSG00000164466	PAR-CLIP	27292025
mirtarbase	hsa-miR-128-3p	ARHGAP12	94134	ENSG00000165322	Microarray	17612493
mirtarbase	hsa-miR-128-3p	TP53INP1	94241	ENSG00000164938	PAR-CLIP	24398324
mirtarbase	hsa-miR-128-3p	VPS26B	112936	ENSG00000151502	PAR-CLIP	26701625
mirtarbase	hsa-miR-128-3p	ZBED6CL	113763	ENSG00000188707	Microarray	17612493
mirtarbase	hsa-miR-128-3p	LYSMD3	116068	ENSG00000176018	Microarray	17612493
mirtarbase	hsa-miR-128-3p	LYSMD3	116068	ENSG00000176018	Sequencing	20371350
mirtarbase	hsa-miR-128-3p	LYSMD3	116068	ENSG00000176018	PAR-CLIP	23592263
mirtarbase	hsa-miR-128-3p	LYSMD3	116068	ENSG00000176018	PAR-CLIP	22012620
mirtarbase	hsa-miR-128-3p	FOXP4	116113	ENSG00000137166	Sequencing	20371350
mirtarbase	hsa-miR-128-3p	NUS1	116150	ENSG00000153989	PAR-CLIP	23592263
mirtarbase	hsa-miR-128-3p	NUS1	116150	ENSG00000153989	PAR-CLIP	24398324
mirtarbase	hsa-miR-128-3p	NUS1	116150	ENSG00000153989	PAR-CLIP	21572407
mirtarbase	hsa-miR-128-3p	NUS1	116150	ENSG00000153989	PAR-CLIP	20371350
mirtarbase	hsa-miR-128-3p	PLAAT5	117245	ENSG00000168004	Microarray	17612493
mirtarbase	hsa-miR-128-3p	FRA10AC1	118924	ENSG00000148690	Microarray	17612493
mirtarbase	hsa-miR-128-3p	SFXN2	118980	ENSG00000156398	Microarray	17612493
mirtarbase	hsa-miR-128-3p	SFXN4	119559	ENSG00000183605	PAR-CLIP	23592263
mirtarbase	hsa-miR-128-3p	WDR81	124997	ENSG00000276021	CLASH	23622248
mirtarbase	hsa-miR-128-3p	WDR81	124997	ENSG00000167716	CLASH	23622248
mirtarbase	hsa-miR-128-3p	ZNF573	126231	ENSG00000189144	PAR-CLIP	23592263
mirtarbase	hsa-miR-128-3p	MOB3A	126308	ENSG00000172081	HITS-CLIP	23824327
mirtarbase	hsa-miR-128-3p	C19orf47	126526	ENSG00000160392	CLASH	23622248
mirtarbase	hsa-miR-128-3p	PRXL2B	127281	ENSG00000157870	Microarray	17612493
mirtarbase	hsa-miR-128-3p	PRXL2B	127281	ENSG00000275125	Microarray	17612493
mirtarbase	hsa-miR-128-3p	PRXL2B	127281	ENSG00000157870	PAR-CLIP	27292025
mirtarbase	hsa-miR-128-3p	PRXL2B	127281	ENSG00000275125	PAR-CLIP	27292025
mirtarbase	hsa-miR-128-3p	LIN54	132660	ENSG00000189308	PAR-CLIP	23592263
mirtarbase	hsa-miR-128-3p	LIN54	132660	ENSG00000189308	PAR-CLIP	24398324
mirtarbase	hsa-miR-128-3p	JMY	133746	ENSG00000152409	PAR-CLIP	23592263
mirtarbase	hsa-miR-128-3p	TMEM68	137695	ENSG00000167904	PAR-CLIP	23592263
mirtarbase	hsa-miR-128-3p	TMEM68	137695	ENSG00000167904	PAR-CLIP	24398324
mirtarbase	hsa-miR-128-3p	PTCHD1	139411	ENSG00000165186	Microarray	17612493
mirtarbase	hsa-miR-128-3p	DYNLL2	140735	ENSG00000264364	PAR-CLIP	23592263
mirtarbase	hsa-miR-128-3p	STK35	140901	ENSG00000125834	CLASH	23622248
mirtarbase	hsa-miR-128-3p	SPINDOC	144097	ENSG00000168005	HITS-CLIP	23824327
mirtarbase	hsa-miR-128-3p	TMEM120B	144404	ENSG00000188735	HITS-CLIP	23824327
mirtarbase	hsa-miR-128-3p	E2F7	144455	ENSG00000165891	Microarray	17612493
mirtarbase	hsa-miR-128-3p	PROSER3	148137	ENSG00000167595	PAR-CLIP	27292025
mirtarbase	hsa-miR-128-3p	RNF187	149603	ENSG00000168159	PAR-CLIP	26701625
mirtarbase	hsa-miR-128-3p	RNF187	149603	ENSG00000285426	PAR-CLIP	26701625
mirtarbase	hsa-miR-128-3p	CCDC117	150275	ENSG00000159873	CLASH	23622248
mirtarbase	hsa-miR-128-3p	KLHL23	151230	ENSG00000213160	Sequencing	20371350
mirtarbase	hsa-miR-128-3p	SH3D19	152503	ENSG00000109686	CLASH	23622248
mirtarbase	hsa-miR-128-3p	TMEM167A	153339	ENSG00000174695	PAR-CLIP	22100165
mirtarbase	hsa-miR-128-3p	ESCO2	157570	ENSG00000171320	Sequencing	20371350
mirtarbase	hsa-miR-128-3p	LRATD2	157638	ENSG00000168672	PAR-CLIP	24398324
mirtarbase	hsa-miR-128-3p	TMTC3	160418	ENSG00000139324	Sequencing	20371350
mirtarbase	hsa-miR-128-3p	TMTC3	160418	ENSG00000139324	PAR-CLIP	23592263
mirtarbase	hsa-miR-128-3p	ZFP1	162239	ENSG00000184517	PAR-CLIP	23592263
mirtarbase	hsa-miR-128-3p	ZFP1	162239	ENSG00000285178	PAR-CLIP	23592263
mirtarbase	hsa-miR-128-3p	OR7D2	162998	ENSG00000188000	HITS-CLIP	23824327
mirtarbase	hsa-miR-128-3p	SDE2	163859	ENSG00000143751	PAR-CLIP	20371350
mirtarbase	hsa-miR-128-3p	DNAJB8	165721	ENSG00000179407	Microarray	17612493
mirtarbase	hsa-miR-128-3p	TIGD2	166815	ENSG00000180346	PAR-CLIP	22012620
mirtarbase	hsa-miR-128-3p	RASSF6	166824	ENSG00000169435	Microarray	17612493
mirtarbase	hsa-miR-128-3p	MIER3	166968	ENSG00000155545	Sequencing	20371350
mirtarbase	hsa-miR-128-3p	DCP2	167227	ENSG00000172795	Microarray	17612493
mirtarbase	hsa-miR-128-3p	DACT2	168002	ENSG00000164488	Microarray	17612493
mirtarbase	hsa-miR-128-3p	ZNF800	168850	ENSG00000048405	Sequencing//PAR-CLIP	20371350
mirtarbase	hsa-miR-128-3p	ZNF800	168850	ENSG00000048405	PAR-CLIP	23592263
mirtarbase	hsa-miR-128-3p	ZNF800	168850	ENSG00000048405	PAR-CLIP	24398324
mirtarbase	hsa-miR-128-3p	ZNF800	168850	ENSG00000048405	PAR-CLIP	23446348
mirtarbase	hsa-miR-128-3p	ZNF800	168850	ENSG00000048405	PAR-CLIP	22012620
mirtarbase	hsa-miR-128-3p	ZNF800	168850	ENSG00000048405	PAR-CLIP	21572407
mirtarbase	hsa-miR-128-3p	ZNF800	168850	ENSG00000048405	PAR-CLIP	26701625
mirtarbase	hsa-miR-128-3p	ZNF800	168850	ENSG00000048405	PAR-CLIP	27292025
mirtarbase	hsa-miR-128-3p	FAM9B	171483	ENSG00000177138	Microarray	17612493
mirtarbase	hsa-miR-128-3p	ALG14	199857	ENSG00000172339	HITS-CLIP	23313552
mirtarbase	hsa-miR-128-3p	FLCN	201163	ENSG00000154803	PAR-CLIP	27292025
mirtarbase	hsa-miR-128-3p	SLC39A11	201266	ENSG00000282291	Microarray	17612493
mirtarbase	hsa-miR-128-3p	SLC39A11	201266	ENSG00000133195	Microarray	17612493
mirtarbase	hsa-miR-128-3p	TMEM192	201931	ENSG00000170088	HITS-CLIP	23824327
mirtarbase	hsa-miR-128-3p	HTRA4	203100	ENSG00000169495	Microarray	17612493
mirtarbase	hsa-miR-128-3p	CDY2B	203611	ENSG00000129873	Microarray	17612493
mirtarbase	hsa-miR-128-3p	RNF152	220441	ENSG00000176641	PAR-CLIP	22012620
mirtarbase	hsa-miR-128-3p	ARL5B	221079	ENSG00000165997	PAR-CLIP	24398324
mirtarbase	hsa-miR-128-3p	ARL5B	221079	ENSG00000165997	PAR-CLIP	21572407
mirtarbase	hsa-miR-128-3p	ARL5B	221079	ENSG00000165997	PAR-CLIP	20371350
mirtarbase	hsa-miR-128-3p	RBM24	221662	ENSG00000112183	Microarray	17612493
mirtarbase	hsa-miR-128-3p	RNF182	221687	ENSG00000180537	Sequencing	20371350
mirtarbase	hsa-miR-128-3p	RICTOR	253260	ENSG00000164327	Chromatin immunoprecipitation//Immunoblot//Luciferase reporter assay//Microarray//qRT-PCR	27893811
mirtarbase	hsa-miR-128-3p	GPATCH11	253635	ENSG00000152133	PAR-CLIP	22012620
mirtarbase	hsa-miR-128-3p	MMS22L	253714	ENSG00000146263	Sequencing	20371350
mirtarbase	hsa-miR-128-3p	MMS22L	253714	ENSG00000146263	PAR-CLIP	23592263
mirtarbase	hsa-miR-128-3p	MMS22L	253714	ENSG00000146263	PAR-CLIP	26701625
mirtarbase	hsa-miR-128-3p	RNF144B	255488	ENSG00000137393	Microarray	17612493
mirtarbase	hsa-miR-128-3p	C2orf72	257407	ENSG00000204128	CLASH	23622248
mirtarbase	hsa-miR-128-3p	BLOC1S2	282991	ENSG00000196072	Sequencing	20371350
mirtarbase	hsa-miR-128-3p	SLC46A3	283537	ENSG00000139508	PAR-CLIP	24398324
mirtarbase	hsa-miR-128-3p	PROX2	283571	ENSG00000119608	PAR-CLIP	22012620
mirtarbase	hsa-miR-128-3p	TSEN54	283989	ENSG00000182173	PAR-CLIP	23592263
mirtarbase	hsa-miR-128-3p	TSEN54	283989	ENSG00000182173	PAR-CLIP	26701625
mirtarbase	hsa-miR-128-3p	RGPD4	285190	ENSG00000196862	PAR-CLIP	21572407
mirtarbase	hsa-miR-128-3p	SUMF1	285362	ENSG00000144455	Microarray	17612493
mirtarbase	hsa-miR-128-3p	COX18	285521	ENSG00000163626	HITS-CLIP	23824327
mirtarbase	hsa-miR-128-3p	COX18	285521	ENSG00000163626	HITS-CLIP	23313552
mirtarbase	hsa-miR-128-3p	FRYL	285527	ENSG00000075539	PAR-CLIP	26701625
mirtarbase	hsa-miR-128-3p	ARL10	285598	ENSG00000175414	Microarray	17612493
mirtarbase	hsa-miR-128-3p	TRARG1	286753	ENSG00000280938	Microarray	17612493
mirtarbase	hsa-miR-128-3p	TRARG1	286753	ENSG00000184811	Microarray	17612493
mirtarbase	hsa-miR-128-3p	KRTAP13-2	337959	ENSG00000182816	PAR-CLIP	22012620
mirtarbase	hsa-miR-128-3p	KRTAP13-2	337959	ENSG00000182816	PAR-CLIP	27292025
mirtarbase	hsa-miR-128-3p	CCDC36	339834	ENSG00000173421	HITS-CLIP	23313552
mirtarbase	hsa-miR-128-3p	SLC35F4	341880	ENSG00000151812	Microarray	17612493
mirtarbase	hsa-miR-128-3p	MACC1	346389	ENSG00000183742	PAR-CLIP	27292025
mirtarbase	hsa-miR-128-3p	RILPL1	353116	ENSG00000188026	HITS-CLIP	23824327
mirtarbase	hsa-miR-128-3p	BPIFB3	359710	ENSG00000186190	Microarray	17612493
mirtarbase	hsa-miR-128-3p	PTCHD3	374308	ENSG00000276595	Microarray	17612493
mirtarbase	hsa-miR-128-3p	PTCHD3	374308	ENSG00000182077	Microarray	17612493
mirtarbase	hsa-miR-128-3p	FAM89A	375061	ENSG00000182118	Microarray	17612493
mirtarbase	hsa-miR-128-3p	C6orf120	387263	ENSG00000185127	PAR-CLIP	24398324
mirtarbase	hsa-miR-128-3p	SLC6A17	388662	ENSG00000197106	HITS-CLIP	23824327
mirtarbase	hsa-miR-128-3p	H3-5	440093	ENSG00000188375	PAR-CLIP	20371350
mirtarbase	hsa-miR-128-3p	GOLGA8B	440270	ENSG00000215252	PAR-CLIP	23592263
mirtarbase	hsa-miR-128-3p	UNC13C	440279	ENSG00000137766	Microarray	17612493
mirtarbase	hsa-miR-128-3p	BCL2L15	440603	ENSG00000188761	PAR-CLIP	21572407
mirtarbase	hsa-miR-128-3p	TMEM91	641649	ENSG00000142046	PAR-CLIP	23592263
mirtarbase	hsa-miR-128-3p	SSX2B	727837	ENSG00000268447	PAR-CLIP	27292025
mirtarbase	hsa-miR-128-3p	TMEM170B	100113407	ENSG00000205269	Sequencing	20371350
mirtarbase	hsa-miR-128-3p	ARPIN-AP3S2	100526783	ENSG00000250021	PAR-CLIP	23446348
mirtarbase	hsa-miR-128-3p	ARPIN-AP3S2	100526783	ENSG00000250021	PAR-CLIP	20371350
mirtarbase	hsa-miR-128-3p	NDUFC2-KCTD14	100532726	ENSG00000259112	PAR-CLIP	23592263
mirtarbase	hsa-miR-148b-3p	ABCB7	22	ENSG00000131269	Microarray	17612493
mirtarbase	hsa-miR-148b-3p	ACACB	32	ENSG00000076555	Microarray	17612493
mirtarbase	hsa-miR-148b-3p	ACVR1	90	ENSG00000115170	Luciferase reporter assay//qRT-PCR	23227223
mirtarbase	hsa-miR-148b-3p	CRISP1	167	ENSG00000124812	Microarray	17612493
mirtarbase	hsa-miR-148b-3p	AGTR2	186	ENSG00000180772	Microarray	17612493
mirtarbase	hsa-miR-148b-3p	ALCAM	214	ENSG00000170017	Luciferase reporter assay//qRT-PCR//Western blot	23667173
mirtarbase	hsa-miR-148b-3p	ALDH3B2	222	ENSG00000132746	Microarray	17612493
mirtarbase	hsa-miR-148b-3p	ALPI	248	ENSG00000163295	Microarray	17612493
mirtarbase	hsa-miR-148b-3p	APBA2	321	ENSG00000034053	Microarray	17612493
mirtarbase	hsa-miR-148b-3p	APBA2	321	ENSG00000276495	Microarray	17612493
mirtarbase	hsa-miR-148b-3p	APBB1	322	ENSG00000166313	Microarray	17612493
mirtarbase	hsa-miR-148b-3p	APBB2	323	ENSG00000163697	Microarray	17612493
mirtarbase	hsa-miR-148b-3p	APLP2	334	ENSG00000084234	PAR-CLIP	26701625
mirtarbase	hsa-miR-148b-3p	STS	412	ENSG00000101846	Microarray	17612493
mirtarbase	hsa-miR-148b-3p	FXYD2	486	ENSG00000137731	Microarray	17612493
mirtarbase	hsa-miR-148b-3p	ATP7A	538	ENSG00000165240	Microarray	17612493
mirtarbase	hsa-miR-148b-3p	BAX	581	ENSG00000087088	Microarray	17612493
mirtarbase	hsa-miR-148b-3p	BIK	638	ENSG00000100290	Microarray	17612493
mirtarbase	hsa-miR-148b-3p	BMP3	651	ENSG00000152785	PAR-CLIP	21572407
mirtarbase	hsa-miR-148b-3p	BPGM	669	ENSG00000172331	Microarray	17612493
mirtarbase	hsa-miR-148b-3p	RUNX3	864	ENSG00000020633	Microarray	17612493
mirtarbase	hsa-miR-148b-3p	CCKBR	887	ENSG00000110148	Luciferase reporter assay	21205300
mirtarbase	hsa-miR-148b-3p	CCKBR	887	ENSG00000110148	In situ hybridization//Luciferase reporter assay//qRT-PCR//Western blot	22020560
mirtarbase	hsa-miR-148b-3p	CCNA2	890	ENSG00000145386	PAR-CLIP	23592263
mirtarbase	hsa-miR-148b-3p	CCNA2	890	ENSG00000145386	PAR-CLIP	21572407
mirtarbase	hsa-miR-148b-3p	CCNA2	890	ENSG00000145386	PAR-CLIP	20371350
mirtarbase	hsa-miR-148b-3p	CCNC	892	ENSG00000112237	Microarray	17612493
mirtarbase	hsa-miR-148b-3p	CCT6A	908	ENSG00000146731	PAR-CLIP	21572407
mirtarbase	hsa-miR-148b-3p	CDKN1A	1026	ENSG00000124762	PAR-CLIP	26701625
mirtarbase	hsa-miR-148b-3p	CDKN1B	1027	ENSG00000111276	PAR-CLIP	23592263
mirtarbase	hsa-miR-148b-3p	CDKN1B	1027	ENSG00000111276	PAR-CLIP	21572407
mirtarbase	hsa-miR-148b-3p	CEBPG	1054	ENSG00000153879	PAR-CLIP	20371350
mirtarbase	hsa-miR-148b-3p	CIDEA	1149	ENSG00000176194	Microarray	17612493
mirtarbase	hsa-miR-148b-3p	CLCN3	1182	ENSG00000109572	Microarray	17612493
mirtarbase	hsa-miR-148b-3p	KLF6	1316	ENSG00000067082	CLASH	23622248
mirtarbase	hsa-miR-148b-3p	KLF6	1316	ENSG00000067082	PAR-CLIP	23592263
mirtarbase	hsa-miR-148b-3p	COX7A2	1347	ENSG00000112695	CLASH	23622248
mirtarbase	hsa-miR-148b-3p	CPA3	1359	ENSG00000163751	Microarray	17612493
mirtarbase	hsa-miR-148b-3p	CSF1	1435	ENSG00000184371	Western blot	23238785
mirtarbase	hsa-miR-148b-3p	CSF1	1435	ENSG00000184371	Luciferase reporter assay	23233531
mirtarbase	hsa-miR-148b-3p	CSNK2A1	1457	ENSG00000101266	PAR-CLIP	26701625
mirtarbase	hsa-miR-148b-3p	CYBB	1536	ENSG00000165168	ELISA//Immunohistochemistry//Luciferase reporter assay//qRT-PCR//Western blot	28235791
mirtarbase	hsa-miR-148b-3p	DCK	1633	ENSG00000156136	Microarray	17612493
mirtarbase	hsa-miR-148b-3p	GADD45A	1647	ENSG00000116717	Next Generation Sequencing (NGS)//qRT-PCR	27505319
mirtarbase	hsa-miR-148b-3p	DDX6	1656	ENSG00000110367	PAR-CLIP	23592263
mirtarbase	hsa-miR-148b-3p	DDX6	1656	ENSG00000110367	PAR-CLIP	26701625
mirtarbase	hsa-miR-148b-3p	DLG2	1740	ENSG00000150672	Microarray	17612493
mirtarbase	hsa-miR-148b-3p	DLX6	1750	ENSG00000006377	Microarray	17612493
mirtarbase	hsa-miR-148b-3p	DNMT1	1786	ENSG00000130816	Microarray	17612493
mirtarbase	hsa-miR-148b-3p	DPT	1805	ENSG00000143196	Microarray	17612493
mirtarbase	hsa-miR-148b-3p	ARID3A	1820	ENSG00000116017	PAR-CLIP	23592263
mirtarbase	hsa-miR-148b-3p	DSG1	1828	ENSG00000134760	Microarray	17612493
mirtarbase	hsa-miR-148b-3p	EPB41	2035	ENSG00000159023	Microarray	17612493
mirtarbase	hsa-miR-148b-3p	EYA4	2070	ENSG00000112319	Microarray	17612493
mirtarbase	hsa-miR-148b-3p	FCAR	2204	ENSG00000275970	Microarray	17612493
mirtarbase	hsa-miR-148b-3p	FCAR	2204	ENSG00000276985	Microarray	17612493
mirtarbase	hsa-miR-148b-3p	FCAR	2204	ENSG00000276858	Microarray	17612493
mirtarbase	hsa-miR-148b-3p	FCAR	2204	ENSG00000275269	Microarray	17612493
mirtarbase	hsa-miR-148b-3p	FCAR	2204	ENSG00000274580	Microarray	17612493
mirtarbase	hsa-miR-148b-3p	FCAR	2204	ENSG00000273738	Microarray	17612493
mirtarbase	hsa-miR-148b-3p	FCAR	2204	ENSG00000186431	Microarray	17612493
mirtarbase	hsa-miR-148b-3p	FCAR	2204	ENSG00000275136	Microarray	17612493
mirtarbase	hsa-miR-148b-3p	FCAR	2204	ENSG00000278415	Microarray	17612493
mirtarbase	hsa-miR-148b-3p	FCAR	2204	ENSG00000275564	Microarray	17612493
mirtarbase	hsa-miR-148b-3p	FCAR	2204	ENSG00000283953	Microarray	17612493
mirtarbase	hsa-miR-148b-3p	FCAR	2204	ENSG00000284245	Microarray	17612493
mirtarbase	hsa-miR-148b-3p	FCAR	2204	ENSG00000283750	Microarray	17612493
mirtarbase	hsa-miR-148b-3p	FCAR	2204	ENSG00000284004	Microarray	17612493
mirtarbase	hsa-miR-148b-3p	FCAR	2204	ENSG00000284061	Microarray	17612493
mirtarbase	hsa-miR-148b-3p	FLOT2	2319	ENSG00000132589	Microarray	17612493
mirtarbase	hsa-miR-148b-3p	GAS1	2619	ENSG00000180447	PAR-CLIP	23446348
mirtarbase	hsa-miR-148b-3p	GAS1	2619	ENSG00000180447	PAR-CLIP	21572407
mirtarbase	hsa-miR-148b-3p	GAS1	2619	ENSG00000180447	PAR-CLIP	20371350
mirtarbase	hsa-miR-148b-3p	GDF9	2661	ENSG00000164404	Microarray	17612493
mirtarbase	hsa-miR-148b-3p	GDNF	2668	ENSG00000168621	Microarray	17612493
mirtarbase	hsa-miR-148b-3p	GFRA1	2674	ENSG00000151892	Microarray	17612493
mirtarbase	hsa-miR-148b-3p	GLI3	2737	ENSG00000106571	CLASH	23622248
mirtarbase	hsa-miR-148b-3p	GNAI2	2771	ENSG00000114353	CLASH	23622248
mirtarbase	hsa-miR-148b-3p	H2AZ1	3015	ENSG00000164032	CLASH	23622248
mirtarbase	hsa-miR-148b-3p	HCCS	3052	ENSG00000004961	PAR-CLIP	27292025
mirtarbase	hsa-miR-148b-3p	HLA-A	3105	ENSG00000227715	Microarray	17612493
mirtarbase	hsa-miR-148b-3p	HLA-A	3105	ENSG00000224320	Microarray	17612493
mirtarbase	hsa-miR-148b-3p	HLA-A	3105	ENSG00000223980	Microarray	17612493
mirtarbase	hsa-miR-148b-3p	HLA-A	3105	ENSG00000229215	Microarray	17612493
mirtarbase	hsa-miR-148b-3p	HLA-A	3105	ENSG00000206505	Microarray	17612493
mirtarbase	hsa-miR-148b-3p	HLA-A	3105	ENSG00000235657	Microarray	17612493
mirtarbase	hsa-miR-148b-3p	HLA-A	3105	ENSG00000231834	Microarray	17612493
mirtarbase	hsa-miR-148b-3p	HLA-A	3105	ENSG00000206503	Microarray	17612493
mirtarbase	hsa-miR-148b-3p	HLA-A	3105	ENSG00000227715	PAR-CLIP	23592263
mirtarbase	hsa-miR-148b-3p	HLA-A	3105	ENSG00000224320	PAR-CLIP	23592263
mirtarbase	hsa-miR-148b-3p	HLA-A	3105	ENSG00000223980	PAR-CLIP	23592263
mirtarbase	hsa-miR-148b-3p	HLA-A	3105	ENSG00000229215	PAR-CLIP	23592263
mirtarbase	hsa-miR-148b-3p	HLA-A	3105	ENSG00000206505	PAR-CLIP	23592263
mirtarbase	hsa-miR-148b-3p	HLA-A	3105	ENSG00000235657	PAR-CLIP	23592263
mirtarbase	hsa-miR-148b-3p	HLA-A	3105	ENSG00000231834	PAR-CLIP	23592263
mirtarbase	hsa-miR-148b-3p	HLA-A	3105	ENSG00000206503	PAR-CLIP	23592263
mirtarbase	hsa-miR-148b-3p	HLA-A	3105	ENSG00000227715	PAR-CLIP	26701625
mirtarbase	hsa-miR-148b-3p	HLA-A	3105	ENSG00000224320	PAR-CLIP	26701625
mirtarbase	hsa-miR-148b-3p	HLA-A	3105	ENSG00000223980	PAR-CLIP	26701625
mirtarbase	hsa-miR-148b-3p	HLA-A	3105	ENSG00000229215	PAR-CLIP	26701625
mirtarbase	hsa-miR-148b-3p	HLA-A	3105	ENSG00000206505	PAR-CLIP	26701625
mirtarbase	hsa-miR-148b-3p	HLA-A	3105	ENSG00000235657	PAR-CLIP	26701625
mirtarbase	hsa-miR-148b-3p	HLA-A	3105	ENSG00000231834	PAR-CLIP	26701625
mirtarbase	hsa-miR-148b-3p	HLA-A	3105	ENSG00000206503	PAR-CLIP	26701625
mirtarbase	hsa-miR-148b-3p	HLA-C	3107	ENSG00000206435	PAR-CLIP	23592263
mirtarbase	hsa-miR-148b-3p	HLA-C	3107	ENSG00000228299	PAR-CLIP	23592263
mirtarbase	hsa-miR-148b-3p	HLA-C	3107	ENSG00000237022	PAR-CLIP	23592263
mirtarbase	hsa-miR-148b-3p	HLA-C	3107	ENSG00000206452	PAR-CLIP	23592263
mirtarbase	hsa-miR-148b-3p	HLA-C	3107	ENSG00000225691	PAR-CLIP	23592263
mirtarbase	hsa-miR-148b-3p	HLA-C	3107	ENSG00000204525	PAR-CLIP	23592263
mirtarbase	hsa-miR-148b-3p	HLA-C	3107	ENSG00000233841	PAR-CLIP	23592263
mirtarbase	hsa-miR-148b-3p	HLA-C	3107	ENSG00000206435	PAR-CLIP	26701625
mirtarbase	hsa-miR-148b-3p	HLA-C	3107	ENSG00000228299	PAR-CLIP	26701625
mirtarbase	hsa-miR-148b-3p	HLA-C	3107	ENSG00000237022	PAR-CLIP	26701625
mirtarbase	hsa-miR-148b-3p	HLA-C	3107	ENSG00000206452	PAR-CLIP	26701625
mirtarbase	hsa-miR-148b-3p	HLA-C	3107	ENSG00000225691	PAR-CLIP	26701625
mirtarbase	hsa-miR-148b-3p	HLA-C	3107	ENSG00000204525	PAR-CLIP	26701625
mirtarbase	hsa-miR-148b-3p	HLA-C	3107	ENSG00000233841	PAR-CLIP	26701625
mirtarbase	hsa-miR-148b-3p	HLA-G	3135	ENSG00000237216	Luciferase reporter assay	17847008
mirtarbase	hsa-miR-148b-3p	HLA-G	3135	ENSG00000230413	Luciferase reporter assay	17847008
mirtarbase	hsa-miR-148b-3p	HLA-G	3135	ENSG00000233095	Luciferase reporter assay	17847008
mirtarbase	hsa-miR-148b-3p	HLA-G	3135	ENSG00000206506	Luciferase reporter assay	17847008
mirtarbase	hsa-miR-148b-3p	HLA-G	3135	ENSG00000276051	Luciferase reporter assay	17847008
mirtarbase	hsa-miR-148b-3p	HLA-G	3135	ENSG00000235346	Luciferase reporter assay	17847008
mirtarbase	hsa-miR-148b-3p	HLA-G	3135	ENSG00000235680	Luciferase reporter assay	17847008
mirtarbase	hsa-miR-148b-3p	HLA-G	3135	ENSG00000204632	Luciferase reporter assay	17847008
mirtarbase	hsa-miR-148b-3p	HMGB1	3146	ENSG00000189403	CLASH	23622248
mirtarbase	hsa-miR-148b-3p	HMGB3	3149	ENSG00000029993	Microarray	17612493
mirtarbase	hsa-miR-148b-3p	HMOX1	3162	ENSG00000100292	Microarray	17612493
mirtarbase	hsa-miR-148b-3p	HSP90AA1	3320	ENSG00000080824	PAR-CLIP	21572407
mirtarbase	hsa-miR-148b-3p	HSP90AA1	3320	ENSG00000080824	Luciferase reporter assay//qRT-PCR//Western blot	28337290
mirtarbase	hsa-miR-148b-3p	IGFBP5	3488	ENSG00000115461	PAR-CLIP	20371350
mirtarbase	hsa-miR-148b-3p	IGSF1	3547	ENSG00000147255	CLASH	23622248
mirtarbase	hsa-miR-148b-3p	IL13RA2	3598	ENSG00000123496	Microarray	17612493
mirtarbase	hsa-miR-148b-3p	INHBA	3624	ENSG00000122641	Microarray	17612493
mirtarbase	hsa-miR-148b-3p	ITGA5	3678	ENSG00000161638	Western blot	23238785
mirtarbase	hsa-miR-148b-3p	ITGA5	3678	ENSG00000161638	Luciferase reporter assay	23233531
mirtarbase	hsa-miR-148b-3p	ITGB8	3696	ENSG00000105855	PAR-CLIP	23592263
mirtarbase	hsa-miR-148b-3p	JARID2	3720	ENSG00000008083	HITS-CLIP	23313552
mirtarbase	hsa-miR-148b-3p	KCNJ6	3763	ENSG00000157542	Microarray	17612493
mirtarbase	hsa-miR-148b-3p	KCNJ16	3773	ENSG00000153822	Microarray	17612493
mirtarbase	hsa-miR-148b-3p	KCNQ2	3785	ENSG00000281151	Microarray	17612493
mirtarbase	hsa-miR-148b-3p	KCNQ2	3785	ENSG00000075043	Microarray	17612493
mirtarbase	hsa-miR-148b-3p	KLRC1	3821	ENSG00000134545	Microarray	17612493
mirtarbase	hsa-miR-148b-3p	KPNA4	3840	ENSG00000186432	PAR-CLIP	23446348
mirtarbase	hsa-miR-148b-3p	KPNA4	3840	ENSG00000186432	HITS-CLIP	21572407
mirtarbase	hsa-miR-148b-3p	LAMC2	3918	ENSG00000058085	Microarray	17612493
mirtarbase	hsa-miR-148b-3p	LDLR	3949	ENSG00000130164	PAR-CLIP	27292025
mirtarbase	hsa-miR-148b-3p	LHCGR	3973	ENSG00000138039	Microarray	17612493
mirtarbase	hsa-miR-148b-3p	ABLIM1	3983	ENSG00000099204	HITS-CLIP	23824327
mirtarbase	hsa-miR-148b-3p	ABLIM1	3983	ENSG00000099204	HITS-CLIP	27418678
mirtarbase	hsa-miR-148b-3p	LIPC	3990	ENSG00000166035	Microarray	17612493
mirtarbase	hsa-miR-148b-3p	LNPEP	4012	ENSG00000113441	PAR-CLIP	23446348
mirtarbase	hsa-miR-148b-3p	LNPEP	4012	ENSG00000113441	PAR-CLIP	20371350
mirtarbase	hsa-miR-148b-3p	LOXL1	4016	ENSG00000129038	Microarray	17612493
mirtarbase	hsa-miR-148b-3p	LPL	4023	ENSG00000175445	Microarray	17612493
mirtarbase	hsa-miR-148b-3p	LRP4	4038	ENSG00000134569	Microarray	17612493
mirtarbase	hsa-miR-148b-3p	MATN3	4148	ENSG00000132031	Microarray	17612493
mirtarbase	hsa-miR-148b-3p	MAZ	4150	ENSG00000103495	Microarray	17612493
mirtarbase	hsa-miR-148b-3p	MECP2	4204	ENSG00000169057	Microarray	17612493
mirtarbase	hsa-miR-148b-3p	MEP1B	4225	ENSG00000141434	Microarray	17612493
mirtarbase	hsa-miR-148b-3p	MLH1	4292	ENSG00000076242	Luciferase reporter assay//Western blot	26759383
mirtarbase	hsa-miR-148b-3p	MAP3K9	4293	ENSG00000006432	PAR-CLIP	23592263
mirtarbase	hsa-miR-148b-3p	MAP3K9	4293	ENSG00000006432	Luciferase reporter assay//qRT-PCR//Western blot	26573018
mirtarbase	hsa-miR-148b-3p	NR3C2	4306	ENSG00000151623	Microarray	17612493
mirtarbase	hsa-miR-148b-3p	MT-ND2	4536	ENSG00000198763	CLASH	23622248
mirtarbase	hsa-miR-148b-3p	MYF5	4617	ENSG00000111049	Microarray	17612493
mirtarbase	hsa-miR-148b-3p	NDN	4692	ENSG00000182636	Microarray	17612493
mirtarbase	hsa-miR-148b-3p	NONO	4841	ENSG00000147140	CLASH	23622248
mirtarbase	hsa-miR-148b-3p	CNOT4	4850	ENSG00000080802	PAR-CLIP	23592263
mirtarbase	hsa-miR-148b-3p	CNOT4	4850	ENSG00000080802	PAR-CLIP	21572407
mirtarbase	hsa-miR-148b-3p	CNOT4	4850	ENSG00000080802	PAR-CLIP	20371350
mirtarbase	hsa-miR-148b-3p	CNOT4	4850	ENSG00000080802	PAR-CLIP	27292025
mirtarbase	hsa-miR-148b-3p	NPTX1	4884	ENSG00000171246	PAR-CLIP	20371350
mirtarbase	hsa-miR-148b-3p	NRAS	4893	ENSG00000213281	Western blot	23238785
mirtarbase	hsa-miR-148b-3p	NRAS	4893	ENSG00000213281	Luciferase reporter assay	23233531
mirtarbase	hsa-miR-148b-3p	GPR143	4935	ENSG00000101850	Microarray	17612493
mirtarbase	hsa-miR-148b-3p	OVOL1	5017	ENSG00000172818	HITS-CLIP	19536157
mirtarbase	hsa-miR-148b-3p	FURIN	5045	ENSG00000140564	PAR-CLIP	26701625
mirtarbase	hsa-miR-148b-3p	PDZK1	5174	ENSG00000174827	Microarray	17612493
mirtarbase	hsa-miR-148b-3p	PIK3CA	5290	ENSG00000121879	Western blot	23238785
mirtarbase	hsa-miR-148b-3p	PIK3CA	5290	ENSG00000121879	Luciferase reporter assay	23233531
mirtarbase	hsa-miR-148b-3p	PIK3CG	5294	ENSG00000105851	Microarray	17612493
mirtarbase	hsa-miR-148b-3p	PKP1	5317	ENSG00000081277	Microarray	17612493
mirtarbase	hsa-miR-148b-3p	PNLIPRP2	5408	ENSG00000266200	Microarray	17612493
mirtarbase	hsa-miR-148b-3p	POU4F3	5459	ENSG00000091010	Microarray	17612493
mirtarbase	hsa-miR-148b-3p	PPARD	5467	ENSG00000112033	PAR-CLIP	26701625
mirtarbase	hsa-miR-148b-3p	PPP1R3A	5506	ENSG00000154415	Microarray	17612493
mirtarbase	hsa-miR-148b-3p	PPP2R3A	5523	ENSG00000073711	Microarray	17612493
mirtarbase	hsa-miR-148b-3p	PRKAA1	5562	ENSG00000132356	Microarray	17612493
mirtarbase	hsa-miR-148b-3p	PRKAB1	5564	ENSG00000111725	Immunohistochemistry//Luciferase reporter assay//qRT-PCR//Western blot	23171948
mirtarbase	hsa-miR-148b-3p	PRNP	5621	ENSG00000171867	Microarray	17612493
mirtarbase	hsa-miR-148b-3p	PROX1	5629	ENSG00000117707	Microarray	17612493
mirtarbase	hsa-miR-148b-3p	PSG2	5670	ENSG00000242221	Microarray	17612493
mirtarbase	hsa-miR-148b-3p	PSG9	5678	ENSG00000183668	Microarray	17612493
mirtarbase	hsa-miR-148b-3p	PTGER2	5732	ENSG00000125384	Microarray	17612493
mirtarbase	hsa-miR-148b-3p	RAB3B	5865	ENSG00000169213	Microarray	17612493
mirtarbase	hsa-miR-148b-3p	RFX3	5991	ENSG00000080298	Microarray	17612493
mirtarbase	hsa-miR-148b-3p	RHAG	6005	ENSG00000112077	Microarray	17612493
mirtarbase	hsa-miR-148b-3p	ROCK1	6093	ENSG00000067900	Western blot	23238785
mirtarbase	hsa-miR-148b-3p	ROCK1	6093	ENSG00000067900	Luciferase reporter assay	23233531
mirtarbase	hsa-miR-148b-3p	ROCK1	6093	ENSG00000067900	Luciferase reporter assay//Western blot	26530325
mirtarbase	hsa-miR-148b-3p	RORC	6097	ENSG00000143365	Microarray	17612493
mirtarbase	hsa-miR-148b-3p	SAG	6295	ENSG00000130561	Microarray	17612493
mirtarbase	hsa-miR-148b-3p	SAG	6295	ENSG00000281857	Microarray	17612493
mirtarbase	hsa-miR-148b-3p	CCL11	6356	ENSG00000172156	Microarray	17612493
mirtarbase	hsa-miR-148b-3p	CCL17	6361	ENSG00000102970	Microarray	17612493
mirtarbase	hsa-miR-148b-3p	CCL19	6363	ENSG00000172724	Microarray	17612493
mirtarbase	hsa-miR-148b-3p	CXCL5	6374	ENSG00000163735	Microarray	17612493
mirtarbase	hsa-miR-148b-3p	SLC2A1	6513	ENSG00000117394	Immunohistochemistry//In situ hybridization//Luciferase reporter assay//qRT-PCR//Western blot	28440026
mirtarbase	hsa-miR-148b-3p	SLC22A3	6581	ENSG00000146477	Microarray	17612493
mirtarbase	hsa-miR-148b-3p	SLC22A5	6584	ENSG00000197375	Microarray	17612493
mirtarbase	hsa-miR-148b-3p	SNAI2	6591	ENSG00000019549	Microarray	17612493
mirtarbase	hsa-miR-148b-3p	SMARCA1	6594	ENSG00000102038	Microarray	17612493
mirtarbase	hsa-miR-148b-3p	SNRPD1	6632	ENSG00000167088	Microarray	17612493
mirtarbase	hsa-miR-148b-3p	SORD	6652	ENSG00000140263	HITS-CLIP	23824327
mirtarbase	hsa-miR-148b-3p	SOS2	6655	ENSG00000100485	HITS-CLIP	23824327
mirtarbase	hsa-miR-148b-3p	SOX11	6664	ENSG00000176887	Microarray	17612493
mirtarbase	hsa-miR-148b-3p	SSR3	6747	ENSG00000114850	Microarray	17612493
mirtarbase	hsa-miR-148b-3p	TACC1	6867	ENSG00000147526	CLASH	23622248
mirtarbase	hsa-miR-148b-3p	TCF7L2	6934	ENSG00000148737	CLASH	23622248
mirtarbase	hsa-miR-148b-3p	HSP90B1	7184	ENSG00000166598	PAR-CLIP	26701625
mirtarbase	hsa-miR-148b-3p	TUBG1	7283	ENSG00000131462	CLASH	23622248
mirtarbase	hsa-miR-148b-3p	UBE2D3	7323	ENSG00000109332	PAR-CLIP	23446348
mirtarbase	hsa-miR-148b-3p	UGT8	7368	ENSG00000174607	Microarray	17612493
mirtarbase	hsa-miR-148b-3p	WNT1	7471	ENSG00000125084	Luciferase reporter assay//Western blot	26664144
mirtarbase	hsa-miR-148b-3p	WNT2B	7482	ENSG00000134245	HITS-CLIP	23824327
mirtarbase	hsa-miR-148b-3p	WNT2B	7482	ENSG00000134245	HITS-CLIP	19536157
mirtarbase	hsa-miR-148b-3p	YWHAB	7529	ENSG00000166913	PAR-CLIP	23446348
mirtarbase	hsa-miR-148b-3p	FZD5	7855	ENSG00000163251	PAR-CLIP	22012620
mirtarbase	hsa-miR-148b-3p	CUL5	8065	ENSG00000166266	Microarray	17612493
mirtarbase	hsa-miR-148b-3p	FXR1	8087	ENSG00000114416	PAR-CLIP	26701625
mirtarbase	hsa-miR-148b-3p	AKAP17A	8227	ENSG00000197976	PAR-CLIP	22012620
mirtarbase	hsa-miR-148b-3p	NME5	8382	ENSG00000112981	Microarray	17612493
mirtarbase	hsa-miR-148b-3p	OR1A1	8383	ENSG00000172146	Microarray	17612493
mirtarbase	hsa-miR-148b-3p	PIK3R3	8503	ENSG00000117461	Western blot//Luciferase reporter assay//	24632606
mirtarbase	hsa-miR-148b-3p	STX16	8675	ENSG00000124222	PAR-CLIP	23592263
mirtarbase	hsa-miR-148b-3p	MYOM1	8736	ENSG00000101605	Microarray	17612493
mirtarbase	hsa-miR-148b-3p	APLN	8862	ENSG00000171388	HITS-CLIP	28735896
mirtarbase	hsa-miR-148b-3p	WASL	8976	ENSG00000106299	PAR-CLIP	23592263
mirtarbase	hsa-miR-148b-3p	RPS6KA4	8986	ENSG00000162302	PAR-CLIP	23592263
mirtarbase	hsa-miR-148b-3p	GPRC5A	9052	ENSG00000013588	PAR-CLIP	23592263
mirtarbase	hsa-miR-148b-3p	GPRC5A	9052	ENSG00000013588	PAR-CLIP	26701625
mirtarbase	hsa-miR-148b-3p	S1PR2	9294	ENSG00000267534	HITS-CLIP	23824327
mirtarbase	hsa-miR-148b-3p	NTN1	9423	ENSG00000065320	Microarray	17612493
mirtarbase	hsa-miR-148b-3p	ADAMTS4	9507	ENSG00000158859	Microarray	17612493
mirtarbase	hsa-miR-148b-3p	MACROH2A1	9555	ENSG00000113648	CLASH	23622248
mirtarbase	hsa-miR-148b-3p	SH3PXD2A	9644	ENSG00000107957	PAR-CLIP	23592263
mirtarbase	hsa-miR-148b-3p	SECISBP2L	9728	ENSG00000138593	PAR-CLIP	23592263
mirtarbase	hsa-miR-148b-3p	SECISBP2L	9728	ENSG00000138593	PAR-CLIP	21572407
mirtarbase	hsa-miR-148b-3p	SECISBP2L	9728	ENSG00000138593	PAR-CLIP	20371350
mirtarbase	hsa-miR-148b-3p	SECISBP2L	9728	ENSG00000138593	PAR-CLIP	26701625
mirtarbase	hsa-miR-148b-3p	SECISBP2L	9728	ENSG00000138593	PAR-CLIP	27292025
mirtarbase	hsa-miR-148b-3p	PHACTR2	9749	ENSG00000112419	HITS-CLIP	23824327
mirtarbase	hsa-miR-148b-3p	MLEC	9761	ENSG00000110917	PAR-CLIP	21572407
mirtarbase	hsa-miR-148b-3p	MLEC	9761	ENSG00000110917	PAR-CLIP	20371350
mirtarbase	hsa-miR-148b-3p	TOMM70	9868	ENSG00000154174	Microarray	17612493
mirtarbase	hsa-miR-148b-3p	RBM8A	9939	ENSG00000265241	CLASH	23622248
mirtarbase	hsa-miR-148b-3p	FRY	10129	ENSG00000073910	Next Generation Sequencing (NGS)//qRT-PCR	27505319
mirtarbase	hsa-miR-148b-3p	ATP6AP2	10159	ENSG00000182220	Microarray	17612493
mirtarbase	hsa-miR-148b-3p	STX6	10228	ENSG00000135823	PAR-CLIP	23592263
mirtarbase	hsa-miR-148b-3p	TRDN	10345	ENSG00000186439	Microarray	17612493
mirtarbase	hsa-miR-148b-3p	NDRG1	10397	ENSG00000104419	PAR-CLIP	21572407
mirtarbase	hsa-miR-148b-3p	SYNCRIP	10492	ENSG00000135316	CLASH	23622248
mirtarbase	hsa-miR-148b-3p	MRPL28	10573	ENSG00000086504	Microarray	17612493
mirtarbase	hsa-miR-148b-3p	TXNIP	10628	ENSG00000265972	Microarray	17612493
mirtarbase	hsa-miR-148b-3p	TXNIP	10628	ENSG00000265972	PAR-CLIP	24398324
mirtarbase	hsa-miR-148b-3p	TXNIP	10628	ENSG00000265972	PAR-CLIP	23446348
mirtarbase	hsa-miR-148b-3p	DMRT2	10655	ENSG00000173253	Microarray	17612493
mirtarbase	hsa-miR-148b-3p	SLC12A7	10723	ENSG00000113504	Microarray	17612493
mirtarbase	hsa-miR-148b-3p	SLC12A7	10723	ENSG00000276482	Microarray	17612493
mirtarbase	hsa-miR-148b-3p	SLC12A7	10723	ENSG00000113504	PAR-CLIP	22291592
mirtarbase	hsa-miR-148b-3p	SLC12A7	10723	ENSG00000276482	PAR-CLIP	22291592
mirtarbase	hsa-miR-148b-3p	SRSF10	10772	ENSG00000188529	CLASH	23622248
mirtarbase	hsa-miR-148b-3p	UTS2	10911	ENSG00000049247	Microarray	17612493
mirtarbase	hsa-miR-148b-3p	BTNL3	10917	ENSG00000168903	Microarray	17612493
mirtarbase	hsa-miR-148b-3p	MORF4L1	10933	ENSG00000185787	Microarray	17612493
mirtarbase	hsa-miR-148b-3p	KIF2C	11004	ENSG00000142945	Microarray	17612493
mirtarbase	hsa-miR-148b-3p	KIF2C	11004	ENSG00000142945	PAR-CLIP	23592263
mirtarbase	hsa-miR-148b-3p	DNAJB4	11080	ENSG00000162616	Microarray	17612493
mirtarbase	hsa-miR-148b-3p	ADAMTS6	11174	ENSG00000049192	Microarray	17612493
mirtarbase	hsa-miR-148b-3p	AKAP11	11215	ENSG00000023516	Microarray	17612493
mirtarbase	hsa-miR-148b-3p	B4GALT7	11285	ENSG00000027847	PAR-CLIP	23592263
mirtarbase	hsa-miR-148b-3p	CD300A	11314	ENSG00000167851	Microarray	17612493
mirtarbase	hsa-miR-148b-3p	PPP6R1	22870	ENSG00000105063	PAR-CLIP	23592263
mirtarbase	hsa-miR-148b-3p	PPP6R1	22870	ENSG00000105063	PAR-CLIP	27292025
mirtarbase	hsa-miR-148b-3p	KHDC4	22889	ENSG00000132680	HITS-CLIP	23313552
mirtarbase	hsa-miR-148b-3p	KHDC4	22889	ENSG00000132680	HITS-CLIP	21572407
mirtarbase	hsa-miR-148b-3p	BTBD3	22903	ENSG00000132640	Microarray	17612493
mirtarbase	hsa-miR-148b-3p	BTBD3	22903	ENSG00000132640	PAR-CLIP	23592263
mirtarbase	hsa-miR-148b-3p	BTBD3	22903	ENSG00000132640	PAR-CLIP	24398324
mirtarbase	hsa-miR-148b-3p	BTBD3	22903	ENSG00000132640	PAR-CLIP	23446348
mirtarbase	hsa-miR-148b-3p	BTBD3	22903	ENSG00000132640	PAR-CLIP	22012620
mirtarbase	hsa-miR-148b-3p	BTBD3	22903	ENSG00000132640	PAR-CLIP//HITS-CLIP	21572407
mirtarbase	hsa-miR-148b-3p	BTBD3	22903	ENSG00000132640	PAR-CLIP	20371350
mirtarbase	hsa-miR-148b-3p	BTBD3	22903	ENSG00000132640	PAR-CLIP	27292025
mirtarbase	hsa-miR-148b-3p	RALY	22913	ENSG00000125970	PAR-CLIP	26701625
mirtarbase	hsa-miR-148b-3p	KLRK1	22914	ENSG00000213809	Microarray	17612493
mirtarbase	hsa-miR-148b-3p	RPIA	22934	ENSG00000153574	Microarray	17612493
mirtarbase	hsa-miR-148b-3p	MAST1	22983	ENSG00000105613	Microarray	17612493
mirtarbase	hsa-miR-148b-3p	PCNX1	22990	ENSG00000100731	CLASH	23622248
mirtarbase	hsa-miR-148b-3p	USP33	23032	ENSG00000077254	Microarray	17612493
mirtarbase	hsa-miR-148b-3p	CLUAP1	23059	ENSG00000103351	Microarray	17612493
mirtarbase	hsa-miR-148b-3p	CDK19	23097	ENSG00000155111	PAR-CLIP	22100165
mirtarbase	hsa-miR-148b-3p	MRPS27	23107	ENSG00000113048	PAR-CLIP	23592263
mirtarbase	hsa-miR-148b-3p	TNRC6B	23112	ENSG00000100354	PAR-CLIP	23592263
mirtarbase	hsa-miR-148b-3p	ATP10B	23120	ENSG00000118322	Microarray	17612493
mirtarbase	hsa-miR-148b-3p	KDM6B	23135	ENSG00000132510	PAR-CLIP	27292025
mirtarbase	hsa-miR-148b-3p	ARL6IP1	23204	ENSG00000170540	PAR-CLIP	27292025
mirtarbase	hsa-miR-148b-3p	FBXO28	23219	ENSG00000143756	Microarray	17612493
mirtarbase	hsa-miR-148b-3p	DTX4	23220	ENSG00000110042	HITS-CLIP	19536157
mirtarbase	hsa-miR-148b-3p	SYNE2	23224	ENSG00000054654	Microarray	17612493
mirtarbase	hsa-miR-148b-3p	ADGRL2	23266	ENSG00000117114	Microarray	17612493
mirtarbase	hsa-miR-148b-3p	CSTF2T	23283	ENSG00000177613	Microarray	17612493
mirtarbase	hsa-miR-148b-3p	FBXW11	23291	ENSG00000072803	Microarray	17612493
mirtarbase	hsa-miR-148b-3p	SYNE1	23345	ENSG00000131018	Microarray	17612493
mirtarbase	hsa-miR-148b-3p	ZDHHC17	23390	ENSG00000186908	Microarray	17612493
mirtarbase	hsa-miR-148b-3p	ZDHHC17	23390	ENSG00000186908	CLASH	23622248
mirtarbase	hsa-miR-148b-3p	DICER1	23405	ENSG00000100697	PAR-CLIP	23592263
mirtarbase	hsa-miR-148b-3p	DICER1	23405	ENSG00000100697	PAR-CLIP	21572407
mirtarbase	hsa-miR-148b-3p	SIRT4	23409	ENSG00000089163	CLASH	23622248
mirtarbase	hsa-miR-148b-3p	NCS1	23413	ENSG00000107130	Microarray	17612493
mirtarbase	hsa-miR-148b-3p	AP4E1	23431	ENSG00000081014	Microarray	17612493
mirtarbase	hsa-miR-148b-3p	LEPROTL1	23484	ENSG00000104660	Microarray	17612493
mirtarbase	hsa-miR-148b-3p	HEY2	23493	ENSG00000135547	Microarray	17612493
mirtarbase	hsa-miR-148b-3p	ZFYVE26	23503	ENSG00000072121	PAR-CLIP	23592263
mirtarbase	hsa-miR-148b-3p	ZFYVE26	23503	ENSG00000072121	PAR-CLIP	22012620
mirtarbase	hsa-miR-148b-3p	SNAPIN	23557	ENSG00000143553	PAR-CLIP	23592263
mirtarbase	hsa-miR-148b-3p	PDSS1	23590	ENSG00000148459	Microarray	17612493
mirtarbase	hsa-miR-148b-3p	SLC7A11	23657	ENSG00000151012	Microarray	17612493
mirtarbase	hsa-miR-148b-3p	PRKD3	23683	ENSG00000115825	Microarray	17612493
mirtarbase	hsa-miR-148b-3p	OSBP2	23762	ENSG00000184792	Microarray	17612493
mirtarbase	hsa-miR-148b-3p	TTLL1	25809	ENSG00000100271	PAR-CLIP	23592263
mirtarbase	hsa-miR-148b-3p	SUMF2	25870	ENSG00000129103	Microarray	17612493
mirtarbase	hsa-miR-148b-3p	POC1A	25886	ENSG00000164087	PAR-CLIP	23592263
mirtarbase	hsa-miR-148b-3p	TPGS2	25941	ENSG00000134779	Microarray	17612493
mirtarbase	hsa-miR-148b-3p	AGO1	26523	ENSG00000092847	Microarray	17612493
mirtarbase	hsa-miR-148b-3p	HAVCR1	26762	ENSG00000113249	Microarray	17612493
mirtarbase	hsa-miR-148b-3p	FETUB	26998	ENSG00000090512	Microarray	17612493
mirtarbase	hsa-miR-148b-3p	FOXP1	27086	ENSG00000114861	HITS-CLIP	23824327
mirtarbase	hsa-miR-148b-3p	AGO2	27161	ENSG00000123908	PAR-CLIP	24398324
mirtarbase	hsa-miR-148b-3p	AGO2	27161	ENSG00000123908	PAR-CLIP	21572407
mirtarbase	hsa-miR-148b-3p	TNRC6A	27327	ENSG00000090905	PAR-CLIP	22012620
mirtarbase	hsa-miR-148b-3p	TNRC6A	27327	ENSG00000288130	PAR-CLIP	22012620
mirtarbase	hsa-miR-148b-3p	EML4	27436	ENSG00000143924	CLASH	23622248
mirtarbase	hsa-miR-148b-3p	CDH20	28316	ENSG00000101542	Microarray	17612493
mirtarbase	hsa-miR-148b-3p	TMEM14A	28978	ENSG00000096092	Microarray	17612493
mirtarbase	hsa-miR-148b-3p	YPEL1	29799	ENSG00000100027	Microarray	17612493
mirtarbase	hsa-miR-148b-3p	YPEL1	29799	ENSG00000100027	HITS-CLIP	19536157
mirtarbase	hsa-miR-148b-3p	GMPPB	29925	ENSG00000173540	Microarray	17612493
mirtarbase	hsa-miR-148b-3p	BAZ2B	29994	ENSG00000123636	PAR-CLIP	21572407
mirtarbase	hsa-miR-148b-3p	NOX4	50507	ENSG00000086991	Microarray	17612493
mirtarbase	hsa-miR-148b-3p	IL21R	50615	ENSG00000103522	Microarray	17612493
mirtarbase	hsa-miR-148b-3p	ITSN2	50618	ENSG00000198399	Microarray	17612493
mirtarbase	hsa-miR-148b-3p	CYB5R4	51167	ENSG00000065615	Microarray	17612493
mirtarbase	hsa-miR-148b-3p	CKLF	51192	ENSG00000217555	Microarray	17612493
mirtarbase	hsa-miR-148b-3p	NIN	51199	ENSG00000100503	Microarray	17612493
mirtarbase	hsa-miR-148b-3p	GLRX5	51218	ENSG00000182512	PAR-CLIP	21572407
mirtarbase	hsa-miR-148b-3p	MARCHF2	51257	ENSG00000099785	Microarray	17612493
mirtarbase	hsa-miR-148b-3p	ETV7	51513	ENSG00000010030	PAR-CLIP	23592263
mirtarbase	hsa-miR-148b-3p	NCKIPSD	51517	ENSG00000213672	Microarray	17612493
mirtarbase	hsa-miR-148b-3p	RAB14	51552	ENSG00000119396	PAR-CLIP	23592263
mirtarbase	hsa-miR-148b-3p	SARAF	51669	ENSG00000133872	CLASH	23622248
mirtarbase	hsa-miR-148b-3p	TUBA8	51807	ENSG00000183785	Microarray	17612493
mirtarbase	hsa-miR-148b-3p	BCL11A	53335	ENSG00000119866	Microarray	17612493
mirtarbase	hsa-miR-148b-3p	MYO3A	53904	ENSG00000095777	PAR-CLIP	22012620
mirtarbase	hsa-miR-148b-3p	SLC38A2	54407	ENSG00000134294	PAR-CLIP	23592263
mirtarbase	hsa-miR-148b-3p	SLC38A2	54407	ENSG00000134294	PAR-CLIP	21572407
mirtarbase	hsa-miR-148b-3p	RHOF	54509	ENSG00000139725	Microarray	17612493
mirtarbase	hsa-miR-148b-3p	OTUD4	54726	ENSG00000164164	PAR-CLIP	20371350
mirtarbase	hsa-miR-148b-3p	AHI1	54806	ENSG00000135541	Microarray	17612493
mirtarbase	hsa-miR-148b-3p	ZCCHC2	54877	ENSG00000141664	Microarray	17612493
mirtarbase	hsa-miR-148b-3p	MTMR10	54893	ENSG00000166912	Microarray	17612493
mirtarbase	hsa-miR-148b-3p	MTMR10	54893	ENSG00000277086	Microarray	17612493
mirtarbase	hsa-miR-148b-3p	AGGF1	55109	ENSG00000164252	Microarray	17612493
mirtarbase	hsa-miR-148b-3p	RBM23	55147	ENSG00000100461	PAR-CLIP	22012620
mirtarbase	hsa-miR-148b-3p	CEP55	55165	ENSG00000138180	PAR-CLIP	21572407
mirtarbase	hsa-miR-148b-3p	CEP55	55165	ENSG00000138180	PAR-CLIP	20371350
mirtarbase	hsa-miR-148b-3p	ARL8B	55207	ENSG00000134108	Microarray	17612493
mirtarbase	hsa-miR-148b-3p	ARL8B	55207	ENSG00000134108	PAR-CLIP	23592263
mirtarbase	hsa-miR-148b-3p	HEMGN	55363	ENSG00000136929	Microarray	17612493
mirtarbase	hsa-miR-148b-3p	MCM10	55388	ENSG00000065328	Microarray	17612493
mirtarbase	hsa-miR-148b-3p	RBM38	55544	ENSG00000132819	PAR-CLIP	23592263
mirtarbase	hsa-miR-148b-3p	DNAH3	55567	ENSG00000158486	Microarray	17612493
mirtarbase	hsa-miR-148b-3p	HIF1AN	55662	ENSG00000166135	Microarray	17612493
mirtarbase	hsa-miR-148b-3p	BTBD7	55727	ENSG00000277222	Microarray	17612493
mirtarbase	hsa-miR-148b-3p	BTBD7	55727	ENSG00000011114	Microarray	17612493
mirtarbase	hsa-miR-148b-3p	RCC2	55920	ENSG00000179051	PAR-CLIP	23592263
mirtarbase	hsa-miR-148b-3p	RCC2	55920	ENSG00000281540	PAR-CLIP	23592263
mirtarbase	hsa-miR-148b-3p	INKA2	55924	ENSG00000197852	HITS-CLIP	19536157
mirtarbase	hsa-miR-148b-3p	PCDHA4	56144	ENSG00000204967	Microarray	17612493
mirtarbase	hsa-miR-148b-3p	TEX13A	56157	ENSG00000268629	Microarray	17612493
mirtarbase	hsa-miR-148b-3p	CCL28	56477	ENSG00000151882	Microarray	17612493
mirtarbase	hsa-miR-148b-3p	MUC13	56667	ENSG00000173702	Microarray	17612493
mirtarbase	hsa-miR-148b-3p	C1GALT1	56913	ENSG00000106392	Microarray	17612493
mirtarbase	hsa-miR-148b-3p	CA10	56934	ENSG00000154975	Microarray	17612493
mirtarbase	hsa-miR-148b-3p	RGMA	56963	ENSG00000182175	Microarray	17612493
mirtarbase	hsa-miR-148b-3p	PNPLA2	57104	ENSG00000177666	Microarray	17612493
mirtarbase	hsa-miR-148b-3p	RTN4	57142	ENSG00000115310	Microarray	17612493
mirtarbase	hsa-miR-148b-3p	RNF150	57484	ENSG00000170153	Microarray	17612493
mirtarbase	hsa-miR-148b-3p	NLGN4X	57502	ENSG00000146938	Microarray	17612493
mirtarbase	hsa-miR-148b-3p	TRMT9B	57604	ENSG00000250305	PAR-CLIP	26701625
mirtarbase	hsa-miR-148b-3p	KIAA1456	57604	ENSG00000284872	PAR-CLIP	26701625
mirtarbase	hsa-miR-148b-3p	CPNE5	57699	ENSG00000124772	Microarray	17612493
mirtarbase	hsa-miR-148b-3p	HRH4	59340	ENSG00000134489	Microarray	17612493
mirtarbase	hsa-miR-148b-3p	KLHL12	59349	ENSG00000117153	Microarray	17612493
mirtarbase	hsa-miR-148b-3p	AVPI1	60370	ENSG00000119986	Microarray	17612493
mirtarbase	hsa-miR-148b-3p	CLSPN	63967	ENSG00000092853	Microarray	17612493
mirtarbase	hsa-miR-148b-3p	ZDHHC6	64429	ENSG00000023041	PAR-CLIP	23592263
mirtarbase	hsa-miR-148b-3p	RAPH1	65059	ENSG00000173166	Microarray	17612493
mirtarbase	hsa-miR-148b-3p	JMJD4	65094	ENSG00000081692	CLASH	23622248
mirtarbase	hsa-miR-148b-3p	KCTD14	65987	ENSG00000151364	Microarray	17612493
mirtarbase	hsa-miR-148b-3p	OBI1	79596	ENSG00000152193	Microarray	17612493
mirtarbase	hsa-miR-148b-3p	OBI1	79596	ENSG00000152193	PAR-CLIP	20371350
mirtarbase	hsa-miR-148b-3p	ARMT1	79624	ENSG00000146476	Microarray	17612493
mirtarbase	hsa-miR-148b-3p	STEAP4	79689	ENSG00000127954	Microarray	17612493
mirtarbase	hsa-miR-148b-3p	NPEPL1	79716	ENSG00000215440	Microarray	17612493
mirtarbase	hsa-miR-148b-3p	TBL1XR1	79718	ENSG00000177565	Microarray	17612493
mirtarbase	hsa-miR-148b-3p	VPS37B	79720	ENSG00000139722	PAR-CLIP	23446348
mirtarbase	hsa-miR-148b-3p	ASB13	79754	ENSG00000196372	Microarray	17612493
mirtarbase	hsa-miR-148b-3p	GSTCD	79807	ENSG00000138780	Microarray	17612493
mirtarbase	hsa-miR-148b-3p	TUBAL3	79861	ENSG00000178462	Microarray	17612493
mirtarbase	hsa-miR-148b-3p	NOL10	79954	ENSG00000115761	Microarray	17612493
mirtarbase	hsa-miR-148b-3p	CCDC92	80212	ENSG00000275035	Microarray	17612493
mirtarbase	hsa-miR-148b-3p	CCDC92	80212	ENSG00000119242	Microarray	17612493
mirtarbase	hsa-miR-148b-3p	ADAM33	80332	ENSG00000149451	Microarray	17612493
mirtarbase	hsa-miR-148b-3p	COLEC12	81035	ENSG00000158270	HITS-CLIP	23824327
mirtarbase	hsa-miR-148b-3p	PLA2G12A	81579	ENSG00000123739	HITS-CLIP	23824327
mirtarbase	hsa-miR-148b-3p	ST6GALNAC5	81849	ENSG00000117069	Microarray	17612493
mirtarbase	hsa-miR-148b-3p	RAB1B	81876	ENSG00000174903	PAR-CLIP	26701625
mirtarbase	hsa-miR-148b-3p	TMEM47	83604	ENSG00000147027	Microarray	17612493
mirtarbase	hsa-miR-148b-3p	CALN1	83698	ENSG00000183166	Microarray	17612493
mirtarbase	hsa-miR-148b-3p	SLC25A18	83733	ENSG00000182902	Microarray	17612493
mirtarbase	hsa-miR-148b-3p	ROPN1L	83853	ENSG00000145491	Microarray	17612493
mirtarbase	hsa-miR-148b-3p	RAB34	83871	ENSG00000109113	PAR-CLIP	21572407
mirtarbase	hsa-miR-148b-3p	FSCB	84075	ENSG00000189139	Microarray	17612493
mirtarbase	hsa-miR-148b-3p	TKTL2	84076	ENSG00000151005	Microarray	17612493
mirtarbase	hsa-miR-148b-3p	USP48	84196	ENSG00000090686	Microarray	17612493
mirtarbase	hsa-miR-148b-3p	IQCG	84223	ENSG00000114473	Microarray	17612493
mirtarbase	hsa-miR-148b-3p	PGAP4	84302	ENSG00000165152	PAR-CLIP	27292025
mirtarbase	hsa-miR-148b-3p	NEURL4	84461	ENSG00000215041	PAR-CLIP	27292025
mirtarbase	hsa-miR-148b-3p	NEURL4	84461	ENSG00000288301	PAR-CLIP	27292025
mirtarbase	hsa-miR-148b-3p	MT4	84560	ENSG00000102891	Microarray	17612493
mirtarbase	hsa-miR-148b-3p	SPZ1	84654	ENSG00000164299	Microarray	17612493
mirtarbase	hsa-miR-148b-3p	PLXDC2	84898	ENSG00000120594	Microarray	17612493
mirtarbase	hsa-miR-148b-3p	FAM104A	84923	ENSG00000133193	PAR-CLIP	20371350
mirtarbase	hsa-miR-148b-3p	SERAC1	84947	ENSG00000122335	Microarray	17612493
mirtarbase	hsa-miR-148b-3p	ZIC5	85416	ENSG00000139800	PAR-CLIP	23592263
mirtarbase	hsa-miR-148b-3p	STON2	85439	ENSG00000140022	Microarray	17612493
mirtarbase	hsa-miR-148b-3p	CHRFAM7A	89832	ENSG00000166664	HITS-CLIP	23824327
mirtarbase	hsa-miR-148b-3p	CHRFAM7A	89832	ENSG00000275917	HITS-CLIP	23824327
mirtarbase	hsa-miR-148b-3p	LACRT	90070	ENSG00000135413	Microarray	17612493
mirtarbase	hsa-miR-148b-3p	PHLDB2	90102	ENSG00000144824	PAR-CLIP	26701625
mirtarbase	hsa-miR-148b-3p	KIAA2013	90231	ENSG00000116685	CLASH	23622248
mirtarbase	hsa-miR-148b-3p	MCFD2	90411	ENSG00000180398	PAR-CLIP	27292025
mirtarbase	hsa-miR-148b-3p	STARD13	90627	ENSG00000133121	PAR-CLIP	24398324
mirtarbase	hsa-miR-148b-3p	STARD13	90627	ENSG00000133121	PAR-CLIP	20371350
mirtarbase	hsa-miR-148b-3p	AP5B1	91056	ENSG00000254470	HITS-CLIP	23824327
mirtarbase	hsa-miR-148b-3p	SESTD1	91404	ENSG00000187231	Microarray	17612493
mirtarbase	hsa-miR-148b-3p	NXPE3	91775	ENSG00000144815	Microarray	17612493
mirtarbase	hsa-miR-148b-3p	RFT1	91869	ENSG00000163933	PAR-CLIP	23446348
mirtarbase	hsa-miR-148b-3p	CAPN13	92291	ENSG00000162949	Microarray	17612493
mirtarbase	hsa-miR-148b-3p	TPTE2	93492	ENSG00000132958	Microarray	17612493
mirtarbase	hsa-miR-148b-3p	LARP4	113251	ENSG00000161813	CLASH	23622248
mirtarbase	hsa-miR-148b-3p	OSBPL11	114885	ENSG00000144909	Microarray	17612493
mirtarbase	hsa-miR-148b-3p	CTHRC1	115908	ENSG00000164932	Microarray	17612493
mirtarbase	hsa-miR-148b-3p	TGM7	116179	ENSG00000159495	Microarray	17612493
mirtarbase	hsa-miR-148b-3p	FOXN4	121643	ENSG00000139445	Microarray	17612493
mirtarbase	hsa-miR-148b-3p	GPHB5	122876	ENSG00000179600	Microarray	17612493
mirtarbase	hsa-miR-148b-3p	TMEM266	123591	ENSG00000169758	Microarray	17612493
mirtarbase	hsa-miR-148b-3p	DCUN1D3	123879	ENSG00000188215	PAR-CLIP	20371350
mirtarbase	hsa-miR-148b-3p	IZUMO2	126123	ENSG00000161652	Microarray	17612493
mirtarbase	hsa-miR-148b-3p	UHMK1	127933	ENSG00000152332	Microarray	17612493
mirtarbase	hsa-miR-148b-3p	PROKR2	128674	ENSG00000101292	Microarray	17612493
mirtarbase	hsa-miR-148b-3p	CPNE4	131034	ENSG00000196353	Microarray	17612493
mirtarbase	hsa-miR-148b-3p	ZPLD1	131368	ENSG00000170044	Microarray	17612493
mirtarbase	hsa-miR-148b-3p	ENPP6	133121	ENSG00000164303	Microarray	17612493
mirtarbase	hsa-miR-148b-3p	VPS37A	137492	ENSG00000155975	Microarray	17612493
mirtarbase	hsa-miR-148b-3p	VPS37A	137492	ENSG00000155975	PAR-CLIP	21572407
mirtarbase	hsa-miR-148b-3p	PIH1D3	139212	ENSG00000080572	Microarray	17612493
mirtarbase	hsa-miR-148b-3p	ASB6	140459	ENSG00000148331	PAR-CLIP	21572407
mirtarbase	hsa-miR-148b-3p	SLC32A1	140679	ENSG00000101438	Microarray	17612493
mirtarbase	hsa-miR-148b-3p	SESN3	143686	ENSG00000149212	PAR-CLIP	20371350
mirtarbase	hsa-miR-148b-3p	FAM81A	145773	ENSG00000157470	Microarray	17612493
mirtarbase	hsa-miR-148b-3p	TOM1L2	146691	ENSG00000175662	Microarray	17612493
mirtarbase	hsa-miR-148b-3p	C17orf77	146723	ENSG00000182352	Microarray	17612493
mirtarbase	hsa-miR-148b-3p	IL23R	149233	ENSG00000162594	HITS-CLIP	23824327
mirtarbase	hsa-miR-148b-3p	PDIK1L	149420	ENSG00000175087	PAR-CLIP	22291592
mirtarbase	hsa-miR-148b-3p	GTSF1L	149699	ENSG00000124196	Microarray	17612493
mirtarbase	hsa-miR-148b-3p	SIK1	150094	ENSG00000142178	PAR-CLIP	23592263
mirtarbase	hsa-miR-148b-3p	SIK1	150094	ENSG00000142178	PAR-CLIP	23446348
mirtarbase	hsa-miR-148b-3p	SIK1	150094	ENSG00000142178	PAR-CLIP	21572407
mirtarbase	hsa-miR-148b-3p	ABCA13	154664	ENSG00000179869	Microarray	17612493
mirtarbase	hsa-miR-148b-3p	ZDHHC15	158866	ENSG00000102383	Microarray	17612493
mirtarbase	hsa-miR-148b-3p	RASSF6	166824	ENSG00000169435	Microarray	17612493
mirtarbase	hsa-miR-148b-3p	TENT2	167153	ENSG00000164329	PAR-CLIP	21572407
mirtarbase	hsa-miR-148b-3p	DCP2	167227	ENSG00000172795	Microarray	17612493
mirtarbase	hsa-miR-148b-3p	LCA5	167691	ENSG00000135338	Microarray	17612493
mirtarbase	hsa-miR-148b-3p	RHOV	171177	ENSG00000104140	Microarray	17612493
mirtarbase	hsa-miR-148b-3p	AGO3	192669	ENSG00000126070	PAR-CLIP	21572407
mirtarbase	hsa-miR-148b-3p	PLPP4	196051	ENSG00000203805	HITS-CLIP	23824327
mirtarbase	hsa-miR-148b-3p	FYB2	199920	ENSG00000187889	Microarray	17612493
mirtarbase	hsa-miR-148b-3p	SLC39A11	201266	ENSG00000282291	Microarray	17612493
mirtarbase	hsa-miR-148b-3p	SLC39A11	201266	ENSG00000133195	Microarray	17612493
mirtarbase	hsa-miR-148b-3p	RAB12	201475	ENSG00000206418	PAR-CLIP	21572407
mirtarbase	hsa-miR-148b-3p	KHDRBS2	202559	ENSG00000112232	Microarray	17612493
mirtarbase	hsa-miR-148b-3p	ERICH5	203111	ENSG00000177459	Microarray	17612493
mirtarbase	hsa-miR-148b-3p	RTL3	203430	ENSG00000179300	Microarray	17612493
mirtarbase	hsa-miR-148b-3p	DIPK2A	205428	ENSG00000181744	Microarray	17612493
mirtarbase	hsa-miR-148b-3p	YPEL4	219539	ENSG00000166793	Microarray	17612493
mirtarbase	hsa-miR-148b-3p	PATL1	219988	ENSG00000166889	PAR-CLIP	23592263
mirtarbase	hsa-miR-148b-3p	KDM1B	221656	ENSG00000165097	Microarray	17612493
mirtarbase	hsa-miR-148b-3p	VGLL2	245806	ENSG00000170162	HITS-CLIP	23313552
mirtarbase	hsa-miR-148b-3p	CCDC197	256369	ENSG00000280668	Microarray	17612493
mirtarbase	hsa-miR-148b-3p	CCDC197	256369	ENSG00000175699	Microarray	17612493
mirtarbase	hsa-miR-148b-3p	MKX	283078	ENSG00000150051	Microarray	17612493
mirtarbase	hsa-miR-148b-3p	C12orf40	283461	ENSG00000180116	Microarray	17612493
mirtarbase	hsa-miR-148b-3p	EOGT	285203	ENSG00000163378	PAR-CLIP	23592263
mirtarbase	hsa-miR-148b-3p	EOGT	285203	ENSG00000163378	PAR-CLIP	21572407
mirtarbase	hsa-miR-148b-3p	EOGT	285203	ENSG00000163378	PAR-CLIP	27292025
mirtarbase	hsa-miR-148b-3p	IGSF10	285313	ENSG00000152580	Microarray	17612493
mirtarbase	hsa-miR-148b-3p	SUMF1	285362	ENSG00000144455	Microarray	17612493
mirtarbase	hsa-miR-148b-3p	TMPRSS11A	339967	ENSG00000187054	Microarray	17612493
mirtarbase	hsa-miR-148b-3p	SLC6A19	340024	ENSG00000174358	Microarray	17612493
mirtarbase	hsa-miR-148b-3p	MTX3	345778	ENSG00000177034	Microarray	17612493
mirtarbase	hsa-miR-148b-3p	IGFBPL1	347252	ENSG00000137142	Microarray	17612493
mirtarbase	hsa-miR-148b-3p	SLCO4C1	353189	ENSG00000173930	Microarray	17612493
mirtarbase	hsa-miR-148b-3p	LYSMD1	388695	ENSG00000163155	Microarray	17612493
mirtarbase	hsa-miR-148b-3p	ANKUB1	389161	ENSG00000206199	Microarray	17612493
mirtarbase	hsa-miR-148b-3p	SPINT4	391253	ENSG00000149651	Microarray	17612493
mirtarbase	hsa-miR-148b-3p	LCN9	392399	ENSG00000148386	Microarray	17612493
mirtarbase	hsa-miR-148b-3p	HOTAIR	100124700	ENSG00000228630	Luciferase reporter assay//qRT-PCR	27446363
mirtarbase	hsa-miR-187-3p	BCL6	604	ENSG00000113916	Luciferase reporter assay	26845350
mirtarbase	hsa-miR-187-3p	BCL6	604	ENSG00000113916	Luciferase reporter assay	27073562
mirtarbase	hsa-miR-187-3p	CENPA	1058	ENSG00000115163	PAR-CLIP	23446348
mirtarbase	hsa-miR-187-3p	CENPA	1058	ENSG00000115163	PAR-CLIP	21572407
mirtarbase	hsa-miR-187-3p	CRMP1	1400	ENSG00000072832	Luciferase reporter assay//qRT-PCR//Western blot	27864146
mirtarbase	hsa-miR-187-3p	FOXA2	3170	ENSG00000125798	Luciferase reporter assay//qRT-PCR//Western blot	28098868
mirtarbase	hsa-miR-187-3p	INPP5B	3633	ENSG00000204084	HITS-CLIP	23313552
mirtarbase	hsa-miR-187-3p	ITPR2	3709	ENSG00000123104	HITS-CLIP	19536157
mirtarbase	hsa-miR-187-3p	MNT	4335	ENSG00000070444	PAR-CLIP	26701625
mirtarbase	hsa-miR-187-3p	NDUFB5	4711	ENSG00000136521	HITS-CLIP	27418678
mirtarbase	hsa-miR-187-3p	S100A4	6275	ENSG00000196154	Immunofluorescence//Immunohistochemistry//Luciferase reporter assay//qRT-PCR//Western blot	27544906
mirtarbase	hsa-miR-187-3p	TNF	7124	ENSG00000206439	Immunoblot//Luciferase reporter assay//qRT-PCR	23071313
mirtarbase	hsa-miR-187-3p	TNF	7124	ENSG00000228849	Immunoblot//Luciferase reporter assay//qRT-PCR	23071313
mirtarbase	hsa-miR-187-3p	TNF	7124	ENSG00000204490	Immunoblot//Luciferase reporter assay//qRT-PCR	23071313
mirtarbase	hsa-miR-187-3p	TNF	7124	ENSG00000230108	Immunoblot//Luciferase reporter assay//qRT-PCR	23071313
mirtarbase	hsa-miR-187-3p	TNF	7124	ENSG00000232810	Immunoblot//Luciferase reporter assay//qRT-PCR	23071313
mirtarbase	hsa-miR-187-3p	TNF	7124	ENSG00000228978	Immunoblot//Luciferase reporter assay//qRT-PCR	23071313
mirtarbase	hsa-miR-187-3p	TNF	7124	ENSG00000228321	Immunoblot//Luciferase reporter assay//qRT-PCR	23071313
mirtarbase	hsa-miR-187-3p	TNF	7124	ENSG00000223952	Immunoblot//Luciferase reporter assay//qRT-PCR	23071313
mirtarbase	hsa-miR-187-3p	TUBG1	7283	ENSG00000131462	CLASH	23622248
mirtarbase	hsa-miR-187-3p	DYRK2	8445	ENSG00000127334	PAR-CLIP	22012620
mirtarbase	hsa-miR-187-3p	DYRK2	8445	ENSG00000127334	HITS-CLIP	21572407
mirtarbase	hsa-miR-187-3p	CCPG1	9236	ENSG00000260916	PAR-CLIP	27292025
mirtarbase	hsa-miR-187-3p	HIPK3	10114	ENSG00000110422	Luciferase reporter assay	24149837
mirtarbase	hsa-miR-187-3p	MAD2L2	10459	ENSG00000116670	CLASH	23622248
mirtarbase	hsa-miR-187-3p	GIPC1	10755	ENSG00000123159	PAR-CLIP	27292025
mirtarbase	hsa-miR-187-3p	STOML2	30968	ENSG00000165283	CLASH	23622248
mirtarbase	hsa-miR-187-3p	TOR4A	54863	ENSG00000198113	PAR-CLIP	21572407
mirtarbase	hsa-miR-187-3p	CCNB1IP1	57820	ENSG00000100814	PAR-CLIP	23446348
mirtarbase	hsa-miR-187-3p	CCNB1IP1	57820	ENSG00000100814	PAR-CLIP	21572407
[truncated: 7,791 more rows]
